# Supplementary material for: Comparative proteomics of Geobacter sulfurreducens PCAT in response to acetate, formate and/or hydrogen as electron donor
Source: Environ Microbiol. 2020 Nov 20;23(1):299–315. doi: 10.1111/1462-2920.15311 (PMC7894505; doi:10.1111/1462-2920.15311)
Supplement: Supplementary file 2 — Table S2. The protein groups of Geobacter sulfurreducens. [file EMI-23-299-s003.xlsx]

## Sheet: Table S2
	Table S2. The protein groups of Geobacter sulfurreducens.
	#	Hydrogenases and formate dehydrogenases of G. sulfurreducens
		Anotation	Gene name	Locus tag
	1	periplasmically oriented, membrane-bound [NiFe]-hydrogenase, small subunit	hybS	GSU0782	Hyb
	2	periplasmically oriented, membrane-bound [NiFe]-hydrogenase, iron-sulfur cluster-binding subunit	hybA	GSU0783
	3	periplasmically oriented, membrane-bound [NiFe]-hydrogenase, cytochrome b subunit	hybB	GSU0784
	4	periplasmically oriented, membrane-bound [NiFe]-hydrogenase, large subunit	hybL	GSU0785
	5	periplasmically oriented, membrane-bound [NiFe]-hydrogenase maturation protease	hybP	GSU0786
	6	periplasmically oriented, membrane-bound [NiFe]-hydrogenase, small subunit	hyaS	GSU0123	Hya
	7	periplasmically oriented, membrane-bound [NiFe]-hydrogenase, large subunit	hyaL	GSU0122
	8	periplasmically oriented, membrane-bound [NiFe]-hydrogenase, cytochrome b subunit	hyaB	GSU0121
	9	periplasmically oriented, membrane-bound [NiFe]-hydrogenase maturation protease	hyaP	GSU0120
	10	hydrogenase accessory protein HypB	hypB	GSU0305	Hyp
	11	hydrogenase maturation protein HypF	hypF	GSU0306
	12	hydrogenase assembly chaperone HypC/HupF	hypC	GSU0307
	13	hydrogenase expression/formation protein HypD	hypD	GSU0308
	14	hydrogenase expression/formation protein HypE	hypE	GSU0309
	15	hydrogenase nickel insertion protein HypA	hypA	GSU0374
	16	Ech-hydrogenase-related complex, NuoL-like integral membrane subunit	ehrA-2	GSU0734	Ehr
	17	Ech-hydrogenase-related complex, NuoL-like integral membrane subunit	ehrA-1	GSU0739
	18	Ech-hydrogenase-related complex, NuoH-like integral membrane subunit	ehrB	GSU0740
	19	Ech-hydrogenase-related complex, HyfE-like integral membrane subunit	ehrC	GSU0741
	20	Ech-hydrogenase-related complex, HyfF-like integral membrane subunit	ehrD	GSU0742
	21	Ech-hydrogenase-related complex, large subunit	ehrL	GSU0743
	22	Ech-hydrogenase-related complex, small subunit	ehrS	GSU0745
	23	bidirectional NAD-reducing hydrogenase, diaphorase subunit	hoxE	GSU2722	Hox
	24	bidirectional NAD-reducing hydrogenase, diaphorase subunit	hoxF	GSU2721
	25	bidirectional NAD-reducing hydrogenase, diaphorase subunit	hoxU	GSU2720
	26	bidirectional NAD-reducing hydrogenase, small subunit	hoxS	GSU2719
	27	bidirectional NAD-reducing hydrogenase, large subunit	hoxL	GSU2718
	28	bidirectional NAD-reducing hydrogenase, maturation protease	hoxP	GSU2717
	29	scaffold protein CheW associated with MCPs of classes 40H and 40+24H	mvhQ	GSU2416	Mvh
	30	hypothetical protein	mvhR	GSU2417
	31	methyl viologen-reducing hydrogenase, small subunit	mvhS	GSU2418
	32	methyl viologen-reducing hydrogenase, large subunit	mvhL	GSU2419
	33	methyl viologen-reducing hydrogenase-associated ferredoxin	mvhF	GSU2420
	34	hypothetical protein	mvhU	GSU2421
	35	methyl viologen-reducing hydrogenase maturation protease	mvhP	GSU2422
	36	methyl-accepting chemotaxis sensory transducer	mvhV	GSU2423
	37	heterodisulfide oxidoreductase, NAD(P)H oxidoreductase subunit F	hdrF	GSU0085	Hdr
	38	hypothetical protein		GSU0086
	39	heterodisulfide oxidoreductase, iron-sulfur cluster-binding subunit E	hdrE	GSU0087
	40	eterodisulfide oxidoreductase, iron-sulfur cluster-binding subunit D	hdrD	GSU0088
	41	heterodisulfide oxidoreductase, iron-sulfur cluster-binding subunit G	hdrG	GSU0089
	42	heterodisulfide oxidoreductase, FAD-binding and iron-sulfur cluster-binding subunit A	hdrA	GSU0090
	43	heterodisulfide oxidoreductase subunit B	hdrB	GSU0091
	44	heterodisulfide oxidoreductase, iron-sulfur cluster-binding subunit C	hdrC	GSU0092
	45	periplasmically oriented, membrane-bound formate dehydrogenase, major subunit, selenocysteine-containing	fdnG	GSU0777	Fdh
	46	periplasmically oriented, membrane-bound formate dehydrogenase, iron-sulfur cluster-binding subunit	fdnH	GSU0778
	47	periplasmically oriented, membrane-bound formate dehydrogenase, cytochrome b subunit	fdnI	GSU0779
	48	formate dehydrogenase accessory protein FdhD and molybdopterin nucleotidyltransferase	fdhD/mobA-2	GSU0780
	49	bidirectional formate transporter	fdhC	GSU0234
	50	oxalate/formate antiporter		GSU2490
	#	Proteins associated with the central metabolic network of G. sulfurreducens
		Annotation	Gene name	Locus tag
	1	sodium/solute symporter family protein	aplA	GSU1068
	2	sodium/solute symporter family protein	aplB	GSU1070
	3	sodium/solute symporter family protein	aplC	GSU2352
	4	sodium/solute symporter family protein	aplD	GSU0518
	5	citrate synthase	gltA	GSU1106
	6	aconitate hydratase 1	acnA	GSU0846
	7	aconitate hydratase 2	acnB	GSU1660
	8	aconitate hydratase, putative		GSU2445
	9	isocitrate dehydrogenase, NADP-dependent	icd	GSU1465
	10	2-oxoglutarate:ferredoxin oxidoreductase, ferredoxin subunit	korD	GSU1467
	11	2-oxoglutarate:ferredoxin oxidoreductase, alpha subunit	korA	GSU1468
	12	2-oxoglutarate:ferredoxin oxidoreductase, thiamin diphosphate-binding subunit	korB	GSU1469
	13	2-oxoglutarate:ferredoxin oxidoreductase, gamma subunit	korC	GSU1470
	14	2-oxoglutarate dehydrogenase, E1 protein	sucA	GSU2449
	15	2-oxoglutarate dehydrogenase, E2 protein, dihydrolipoamide succinyltransferase	sucB	GSU2448
	16	succinyl-CoA synthetase, beta subunit	sucC	GSU1058
	17	succinyl-CoA synthetase, alpha subunit	sucD	GSU1059
	18	succinate dehydrogenase/fumarate reductase, iron-sulfur protein	frdB	GSU1178
	19	succinate dehydrogenase/fumarate reductase, flavoprotein subunit	frdA	GSU1177
	20	succinate dehydrogenase/fumarate reductase, cytochrome b558 subunit	frdC	GSU1176
	21	fumarate hydratase, class I	fumB	GSU0994
	22	malate dehydrogenase, NAD-dependent	mdh	GSU1466
	23	acetate kinase	ackA	GSU2707
	24	chaperonin Hsp33	hslO	GSU3348
	25	phosphate acetyltransferase	pta	GSU2706
	26	succinyl:acetate coenzyme A transferase	ato-2	GSU0174
	27	succinyl:acetate coenzyme A transferase	ato-1	GSU0490
	28	pyruvate:ferredoxin/flavodoxin oxidoreductase	por	GSU0097
	29	pyruvate dehydrogenase E1 component subunit alpha	PdhA	GSU2443
	30	pyruvate dehydrogenase E1 component subunit beta	PdhB	GSU2436
	31	pyruvate formate-lyase-activating enzyme	pfl	GSU2102
	32	formate acetyltransferase/ glycerol dehydratase, putative		GSU2101
	33	NADP-dependent malic enzyme	maeB	GSU1700
	34	pyruvate kinase	pyk	GSU3331
	35	phosphoenolpyruvate synthase	ppsA	GSU0803
	36	pyruvate phosphate dikinase	ppdK	GSU0580
	37	phosphoenolpyruvate carboxykinase, GTP-dependent	pckA	GSU3385
	38	Phosphopyruvate hydratase	pph
	39	pyruvate carboxylase	pyc	GSU2428
	40	enolase	eno	GSU2286
	41	phosphoglycerate mutase 1	gpmA	GSU1612
	42	phosphoglycerate mutase family protein		GSU1818
	43	phosphoglycerate mutase, 2,3-bisphosphoglycerate-independent	gpmI	GSU3207
	44	phosphoglycerate kinase	pgk	GSU3628
	45	glyceraldehyde-3-phosphate dehydrogenase, type I	gapA	GSU1629
	46	aldehyde dehydrogenase		GSU1108
	47	ketose-1,6-bisphosphate aldolase, class II, putative		GSU1193
	48	ketose-1,6-bisphosphate aldolase, class II, putative		GSU1245
	49	6-phosphofructokinase	pfk-1	GSU1703
	50	6-phosphofructokinase, ATP-dependent	pfk-2	GSU2068
	51	fructose-1,6-bisphosphatase	fbp	GSU1651
	52	glucose-6-phosphate isomerase	pgi	GSU1311
	53	acetolactate synthase	ilvB	GSU1911
	54	ketol-acid reductoisomerase	ilvC	GSU1909
	55	2-isopropylmalate synthase	cimA	GSU1798
	56	triose-phosphate isomerase		GSU1628
	57	transketolase, C-terminal subunit		GSU2918
	58	transketolase, N-terminal subunit		GSU2919
	59	transaldolase	tal	GSU2977
	60	aspartate transaminase		GSU1061
	61	threonine synthase	thrC	GSU1695
	62	threonine dehydratase	tdcB	GSU0486
	63	threonine aldolase	ltaE	GSU3408
	64	3-isopropylmalate dehydrogenase	leuB	GSU2879
	65	serine hydroxymethyltransferase	glyA	GSU1607
	66	NADH oxidase, putative or FAD-dependent pyridine nucleotide-disulfide oxidoreductase family protein	FNOR	GSU2095
	67	carbon monoxide dehydrogenase-associated iron-sulfur cluster-binding oxidoreductase	cooF	GSU2096
	68	carbon monoxide dehydrogenase accessory protein	cooC	GSU2097
	69	carbon monoxide dehydrogenase, catalytic subunit	cooS	GSU2098
	70	sensory box protein	rcoM	GSU2099
	71	bifunctional protein FolD 1	folD1	GSU0215
	72	5-methyltetrahydrofolate--homocysteine S-methyltransferase and 5,10-methylenetetrahydrofolate reductase	metF-2	GSU2974
	73	NADH dehydrogenase I, A subunit	nuoA-1	GSU0338
	74	NADH dehydrogenase I, B subunit	nuoB	GSU0339
	75	NADH dehydrogenase I, C subunit	nuoC	GSU0340
	76	NADH dehydrogenase I, D subunit	nuoD	GSU0341
	77	NADH dehydrogenase I, E subunit	nuoE-1	GSU0342
	78	NADH dehydrogenase I, F subunit	nuoF-1	GSU0343
	79	NADH dehydrogenase I, G subunit	nuoG-1	GSU0344
	80	NADH dehydrogenase I, H subunit	nuoH-1	GSU0345
	81	NADH dehydrogenase I, I subunit	nuoI-1	GSU0346
	82	NADH dehydrogenase I, J subunit	nuoJ-1	GSU0347
	83	NADH dehydrogenase I, K subunit	nuoK-1	GSU0348
	84	NADH dehydrogenase I, L subunit	nuoL-1	GSU0349
	85	NADH dehydrogenase I, M subunit	nuoM-1	GSU0350
	86	NADH dehydrogenase I, N subunit	nuoN-1	GSU0351
	87	NADH dehydrogenase I, A subunit	nuoA-2	GSU3445
	88	NADH dehydrogenase I, B/C/D subunits	nuoBCD	GSU3444
	89	NADH dehydrogenase I, E subunit	nuoE-2	GSU3443
	90	NADH dehydrogenase I, F subunit	nuoF-2	GSU3441
	91	NADH dehydrogenase I, G subunit	nuoG-2	GSU3439
	92	NADH dehydrogenase I, H subunit	nuoH-2	GSU3436
	93	NADH dehydrogenase I, I subunit	nuoI-2	GSU3434
	94	NADH dehydrogenase I, J subunit	nuoJ-2	GSU3433
	95	NADH dehydrogenase I, K subunit	nuoK-2	GSU3432
	96	NADH dehydrogenase I, L subunit	nuoL-2	GSU3431
	97	NADH dehydrogenase I, M subunit	nuoM-2	GSU3430
	98	NADH dehydrogenase I, N subunit	nuoN-2	GSU3429
	99	NADPH oxidoreductase, beta subunit	sfrB	GSU0510
	100	NADPH oxidoreductase, alpha subunit	sfrA	GSU0509
	101	menaquinol oxidoreductase complex Cbc5, cytochrome c subunit, putative, 7 heme-binding sites	cbcA	GSU0594
	102	menaquinol oxidoreductase complex Cbc5, cytochrome b subunit, putative	cbcB	GSU0593
	103	menaquinol oxidoreductase complex Cbc5, cytochrome c subunit, putative, 12 heme-binding sites	cbcC	GSU0592
	104	menaquinol oxidoreductase complex Cbc5, cytochrome c subunit, putative, HAMP domain-containing, 2 heme-binding sites	cbcD	GSU0591
	105	menaquinol oxidoreductase complex Cbc5, membrane protein subunit, putative	cbcE	GSU0590
	106	menaquinol oxidoreductase complex Cbc6, lipoprotein cytochrome c subunit, putative, 12 heme-binding sites	cbcM	GSU2935
	107	menaquinol oxidoreductase complex Cbc6, cytochrome c subunit, putative, 10 heme-binding sites	cbcN	GSU2934
	108	menaquinol oxidoreductase complex Cbc6, iron-sulfur cluster-binding subunit, putative	cbcO	GSU2933
	109	menaquinol oxidoreductase complex Cbc6, cytochrome b subunit, putative	cbcP	GSU2932
	110	menaquinol oxidoreductase complex Cbc6, lipoprotein cytochrome c subunit, putative, 4 heme-binding sites	cbcR	GSU2930
	111	menaquinol oxidoreductase complex Cbc4, cytochrome c subunit, putative, 4 heme-binding sites	cbcS	GSU0068
	112	menaquinol oxidoreductase complex Cbc4, iron-sulfur cluster-binding subunit, putative	cbcT	GSU0069
	113	menaquinol oxidoreductase complex Cbc4, cytochrome b subunit, putative	cbcU	GSU0070
	114	menaquinol oxidoreductase complex Cbc3, iron-sulfur cluster-binding subunit, putative	cbcV	GSU1650
	115	menaquinol oxidoreductase complex Cbc3, cytochrome b subunit, putative	cbcW	GSU1649
	116	menaquinol oxidoreductase complex Cbc3, cytochrome c subunit, putative, 5 heme-binding sites	cbcX	GSU1648
	117	cytochrome c, 9 heme-binding sites, and cytochrome b	cbcY	GSU0274
	118	ATP synthase F0, B' subunit	atpX	GSU0108
	119	ATP synthase F0, B subunit	atpF	GSU0109
	120	ATP synthase F1, delta subunit	atpH	GSU0110
	121	ATP synthase F1, alpha subunit	atpA	GSU0111
	122	ATP synthase F1, gamma subunit	atpG	GSU0112
	123	ATP synthase F1, beta subunit	atpD	GSU0113
	124	ATP synthase F1, epsilon subunit	atpC	GSU0114
	125	ATP synthase-associated magnesium import membrane protein AtpZ	atpZ	GSU0336
	126	ATP synthase-associated magnesium import membrane protein AtpI	atpI	GSU0335
	127	ATP synthase F0, A subunit	atpB	GSU0334
	128	ATP synthase F0, C subunit	atpE	GSU0333
	#	Cytochrome c of G. sulfurreducens
		Annotation	Gene name	Locus tag
	1	cytochrome c		GSU0068
	2	cytochrome c		GSU0105
	3	cytochrome c oxidase, coo3-type, synthesis factor	sco	GSU0218
	4	cytochrome c oxidase, coo3-type, cytochrome o subunit I	coxA	GSU0219
	5	cytochrome c oxidase, coo3-type, subunit III	coxC	GSU0220
	6	cytochrome c oxidase, coo3-type, subunit IV	coxD	GSU0221
	7	cytochrome c oxidase, coo3-type, cytochrome c subunit II, one heme-binding site	coxB	GSU0222
	8	cytochrome c/cytochrome b		GSU0274
	9	cytochrome c nitrite reductase		GSU0357
	10	cytochrome c	ppcB	GSU0364
	11	cytochrome c	ppcC	GSU0365
	12	cytochrome c peroxidase	macA	GSU0466
	13	cytochrome c		GSU0533
	14	cytochrome c		GSU0591
	15	lipoprotein cytochrome c	omcQ	GSU0592
	16	cytochrome c		GSU0594
	17	cytochrome c	ppcA	GSU0612
	18	ResB-like family cytochrome c biogenesis protein		GSU0613
	19	ResC/HemX-like cytochrome c biogenesis membrane protein		GSU0614
	20	cytochrome c		GSU0615
	21	cytochrome c		GSU0616
	22	cytochrome c	omcE	GSU0618
	23	lipoprotein cytochrome c	omcX	GSU0670
	24	cytochrome c	omcJ	GSU0701
	25	lipoprotein cytochrome c		GSU0702
	26	ResB-like family cytochrome c biogenesis protein		GSU0704
	27	ResC/HemX-like cytochrome c biogenesis membrane protein		GSU0705
	28	cytochrome c	ppcD	GSU1024
	29	cytochrome c, 1 heme-binding site		GSU1062
	30	lipoprotein cytochrome c	omcI	GSU1228
	31	cytochrome c and periplasmic receptor, 1 heme-binding site		GSU1257
	32	cytochrome c, 1 heme-binding site		GSU1284
	33	apocytochrome c disulfide reductase lipoprotein ResA	resA	GSU1321
	34	cytochrome c biogenesis protein CcdA	ccdA	GSU1322
	35	cytochrome c		GSU1334
	36	cytochrome c		GSU1538
	37	cytochrome c		GSU1648
	38	cytochrome c, 1 heme-binding site		GSU1740
	39	cytochrome c	ppcE	GSU1760
	40	lipoprotein cytochrome c	pgcA	GSU1761
	41	cytochrome c		GSU1785
	42	cytochrome c		GSU1786
	43	cytochrome c		GSU1787
	44	cytochrome c		GSU1996
	45	cytochrome c	omcZ	GSU2076
	46	cytochrome c		GSU2201
	47	lipoprotein cytochrome c	omcK	GSU2203
	48	outer membrane channel cytochrome c, 1 heme-binding site	omcL	GSU2204
	49	cytochrome c		GSU2210
	50	cytochrome c	omcM	GSU2294
	51	cytochrome c		GSU2299
	52	lipoprotein cytochrome c, 1 heme-binding site	omcF	GSU2432
	53	cytochrome c		GSU2494
	54	cytochrome c		GSU2495
	55	cytochrome c		GSU2501
	56	cytochrome c	omcT	GSU2503
	57	cytochrome c	omcS	GSU2504
	58	lipoprotein cytochrome c, 1 heme-binding site		GSU2513
	59	cytochrome c, 1 heme-binding site		GSU2515
	60	lipoprotein cytochrome c		GSU2642
	61	lipoprotein cytochrome c		GSU2643
	62	cytochrome c		GSU2645
	63	cytochrome c		GSU2724
	64	lipoprotein cytochrome c		GSU2725
	65	lipoprotein cytochrome c	omcC	GSU2731
	66	cytochrome c		GSU2732
	67	lipoprotein cytochrome c	omcB	GSU2737
	68	cytochrome c		GSU2738
	69	cytochrome c, 1 heme-binding site		GSU2743
	70	cytochrome c	dhc1	GSU2767
	71	cytochrome c		GSU2801
	72	lipoprotein cytochrome c		GSU2808
	73	cytochrome c		GSU2811
	74	cytochrome c peroxidase	ccpA	GSU2813
	75	ResC/HemX-like cytochrome c biogenesis membrane protein		GSU2880
	76	ResB-like family cytochrome c biogenesis protein		GSU3614
	77	cytochrome c	omcG	GSU2882
	78	cytochrome c	omcH	GSU2883
	79	cytochrome c	omcA	GSU2884
	80	cytochrome c		GSU3615
	81	lipoprotein cytochrome c		GSU2887
	82	ResC/HemX-like cytochrome c biogenesis membrane protein		GSU2890
	83	ResB-like family cytochrome c biogenesis protein		GSU2891
	84	lipoprotein cytochrome c	omcN	GSU2898
	85	lipoprotein cytochrome c		GSU2899
	86	ResB-like family cytochrome c biogenesis protein		GSU2908
	87	cytochrome c	omcO	GSU2912
	88	cytochrome c	omcP	GSU2913
	89	cytochrome c	dhc2	GSU2927
	90	lipoprotein cytochrome c		GSU2930
	91	cytochrome c		GSU2934
	92	lipoprotein cytochrome c		GSU2935
	93	cytochrome c		GSU2937
	94	cytochrome c		GSU3137
	95	cytochrome c nitrite and sulfite reductase, catalytic subunit lipoprotein	nrfA	GSU3154
	96	cytochrome c nitrite and sulfite reductase, menaquinol-oxidizing subunit	nrfH	GSU3155
	97	cytochrome c		GSU3214
	98	cytochrome c		GSU3218
	99	cytochrome c		GSU3221
	100	cytochrome c		GSU3223
	101	cytochrome c		GSU3226
	102	cytochrome c, 1 heme-binding site		GSU3227
	103	cytochrome c		GSU3228
	104	cytochrome c, 1 heme-binding site		GSU3232
	105	cytochrome c		GSU3233
	106	cytochrome c		GSU3259
	107	cytochrome c, 1 heme-binding site		GSU3274
	108	ResC/HemX-like cytochrome c biogenesis membrane protein		GSU3283
	109	ResC/HemX-like cytochrome c biogenesis membrane protein		GSU3316
	110	ResB-like family cytochrome c biogenesis protein		GSU3625
	111	lipoprotein cytochrome c		GSU3332
	112	lipoprotein cytochrome c, 1 heme-binding site		GSU3334
	113	cytochrome c, 1 heme-binding site		GSU3428
	#	Pilin of G. sulfurreducens
		Annotation	Gene name	Locus tag
	1	metal-dependent phosphoesterase, PHP family		GSU1448
	2	peptide methionine sulfoxide reductase, (R)-isomer-specific	selR	GSU2451
	3	type IV prepilin-like proteins leader peptide processing enzyme	pilD	GSU2043
	4	type II secretion system pseudopilin OxpG	oxpG	GSU1776
	5	pilin domain 1 protein	pilA(PliA-N)	GSU1496
	6	pilin domain 2 protein	pilA-C	GSU1497
	7	thiamin biosynthesis protein ThiI-related adenine nucleotide alpha hydrolase superfamily protein		GSU0434
	8	PilB/PulE/GspE family ATPase		GSU2609
	9	type IV pilus biogenesis ATPase PilB	pilB	GSU1491
	10	type IV pilus inner membrane protein PilC	pilC	GSU1493
	11	type IV pilus biogenesis ATPase PilM	pilM	GSU2032
	12	type IV pilus biogenesis protein PilN	pilN	GSU2031
	13	type IV pilus biogenesis protein PilO	pilO	GSU2030
	14	type IV pilus secretin lipoprotein PilQ	pilQ	GSU2028
	15	type IV pilus assembly lipoprotein PilP	pilP	GSU2029
	16	sensor histidine kinase PilS (PAS, HisKA, HATPase_c)	pilS	GSU1494
	17	sigma-54-dependent transcriptional response regulator PilR (REC, sigma54 interaction, HTH8)	pilR	GSU1495
	18	twitching motility pilus retraction protein	pilT-1	GSU0146
	19	twitching motility pilus retraction protein	pilT-2	GSU0230
	20	twitching motility pilus retraction protein	pilT-4	GSU1492
	21	twitching motility pilus retraction protein	pilT-4	GSU1492
