# Supplementary material for: Comparative proteomics of Geobacter sulfurreducens PCAT in response to acetate, formate and/or hydrogen as electron donor
Source: Environ Microbiol. 2020 Nov 20;23(1):299–315. doi: 10.1111/1462-2920.15311 (PMC7894505; doi:10.1111/1462-2920.15311)
Supplement: Supplementary file 3 — Supplementary file 1. List of detected protein of G. sulfurreducens and statistical analysis under different conditions. [file EMI-23-299-s002.xlsx]

## Sheet: Abbreviation
Abbreviation
GS	Geobacter Sulfurreducens(PCA)
Ac	Acetate
Fo	Formate
Hy	Hydrogen
Mix	Acetate+Hydrogen+Formate
Fe	Fe(III) citrate
LFQ	Label-free quantification
iBAQ	Intensity based absolute quantitation
Log Protein abundance ratio .. (log 10)	Fold change
unsignificant (log 10)	-Log p-value
Significant (log 10)	-Log p-value

## Sheet: GS_ Ac vs Hy
Fasta headers	Log Protein abundance ratio Ac/Hy	Unsignificant	Significant	Contaminant	LFQ intensity Gs_Ac_Fe_1	LFQ intensity Gs_Ac_Fe_2	LFQ intensity Gs_Ac_Fe_3	LFQ intensity Gs_Hy_Fe_1	LFQ intensity Gs_Hy_Fe_2	LFQ intensity Gs_Hy_Fe_3	Only identified by site	Reverse	Potential contaminant	t-test Significant GS_Ac vs Hy	Score	Intensity	MS/MS Count	Number of proteins	Peptides	Unique peptides	Sequence coverage [%]	Mol. weight [kDa]	Sequence length	Q-value	iBAQ	iBAQ Gs_Ac_Fe_1	iBAQ Gs_Ac_Fe_2	iBAQ Gs_Ac_Fe_3	iBAQ Gs_Hy_Fe_1	iBAQ Gs_Hy_Fe_2	iBAQ Gs_Hy_Fe_3	id	-Log t-test p value GS_Ac vs Hy	t-test Difference GS_Ac vs Hy	Protein IDs	Majority protein IDs	Fasta headers
>tr|Q74GS1|Q74GS1_GEOSL Succinyl:acetate coenzyme A transferase OS=Geobacter sulfurreducens (strain ATCC 51573 / DSM 12127 / PCA) GN=ato-2 PE=4 SV=1;>tr|A0A0D5N8K9|A0A0D5N8K9_GEOSN Acetyl-CoA hydrolase OS=Geobacter sulfurreducens GN=RW64_10095 PE=4 SV=1	3.06249	5.37224	5.37224		8.13833	8.12415	8.02239	4.96054	4.94255	5.19433				+	323.31	21315000000	345	2	28	23	57.9	57.438	520	0	8.93075	8.04407	8.21869	8.00617	NaN	NaN	4.14273	754	5.37224	3.06249	Q74GS1;A0A0D5N8K9	Q74GS1;A0A0D5N8K9	>tr|Q74GS1|Q74GS1_GEOSL Succinyl:acetate coenzyme A transferase OS=Geobacter sulfurreducens (strain ATCC 51573 / DSM 12127 / PCA) GN=ato-2 PE=4 SV=1;>tr|A0A0D5N8K9|A0A0D5N8K9_GEOSN Acetyl-CoA hydrolase OS=Geobacter sulfurreducens GN=RW64_10095 PE=4 SV=1
>tr|Q74AW4|Q74AW4_GEOSL Endoribonuclease L-PSP OS=Geobacter sulfurreducens (strain ATCC 51573 / DSM 12127 / PCA) GN=GSU2235 PE=4 SV=1;>tr|A0A0D5N3L1|A0A0D5N3L1_GEOSN Endoribonuclease L-PSP OS=Geobacter sulfurreducens GN=RW64_02120 PE=4 SV=1	1.70652	2.72184	2.72184		6.34038	6.46105	7.0728	4.80387	5.00845	4.94234				+	6.306	357100000	15	2	5	5	34.1	13.069	126	0	7.77463	6.17901	6.35576	6.47497	6.52064	6.65656	5.80592	1762	2.72184	1.70652	Q74AW4;A0A0D5N3L1	Q74AW4;A0A0D5N3L1	>tr|Q74AW4|Q74AW4_GEOSL Endoribonuclease L-PSP OS=Geobacter sulfurreducens (strain ATCC 51573 / DSM 12127 / PCA) GN=GSU2235 PE=4 SV=1;>tr|A0A0D5N3L1|A0A0D5N3L1_GEOSN Endoribonuclease L-PSP OS=Geobacter sulfurreducens GN=RW64_02120 PE=4 SV=1
>tr|A0A0D5N424|A0A0D5N424_GEOSN Cytochrome C OS=Geobacter sulfurreducens GN=RW64_03150 PE=4 SV=1;>tr|Q74AE4|Q74AE4_GEOSL Lipoprotein cytochrome c, 1 heme-binding site OS=Geobacter sulfurreducens (strain ATCC 51573 / DSM 12127 / PCA) GN=omcF PE=1 SV=1	1.55459	6.16163	6.16163		6.58025	6.53681	6.60788	5.00992	4.99254	5.0587				+	3.2101	200790000	10	2	2	2	15.4	10.403	104	0	7.82562	7.20232	7.09597	7.01912	5.86256	6.06648	5.90796	192	6.16163	1.55459	A0A0D5N424;Q74AE4	A0A0D5N424;Q74AE4	>tr|A0A0D5N424|A0A0D5N424_GEOSN Cytochrome C OS=Geobacter sulfurreducens GN=RW64_03150 PE=4 SV=1;>tr|Q74AE4|Q74AE4_GEOSL Lipoprotein cytochrome c, 1 heme-binding site OS=Geobacter sulfurreducens (strain ATCC 51573 / DSM 12127 / PCA) GN=omcF PE=1 SV=1
>tr|Q74A86|Q74A86_GEOSL Cytochrome c OS=Geobacter sulfurreducens (strain ATCC 51573 / DSM 12127 / PCA) GN=omcS PE=4 SV=1;>tr|A0A0D5N4W3|A0A0D5N4W3_GEOSN Cytochrome C OS=Geobacter sulfurreducens GN=RW64_03550 PE=4 SV=1	1.49862	2.6705	2.6705		6.33088	6.39836	6.80884	5.31658	4.85613	4.86949				+	70.041	685780000	80	2	11	11	40.5	45.389	432	0	7.69005	6.32789	6.69957	6.92588	NaN	NaN	NaN	1721	2.6705	1.49862	Q74A86;A0A0D5N4W3	Q74A86;A0A0D5N4W3	>tr|Q74A86|Q74A86_GEOSL Cytochrome c OS=Geobacter sulfurreducens (strain ATCC 51573 / DSM 12127 / PCA) GN=omcS PE=4 SV=1;>tr|A0A0D5N4W3|A0A0D5N4W3_GEOSN Cytochrome C OS=Geobacter sulfurreducens GN=RW64_03550 PE=4 SV=1
>tr|Q74CF7|Q74CF7_GEOSL Sulfate adenylyltransferase, subunit 2 OS=Geobacter sulfurreducens (strain ATCC 51573 / DSM 12127 / PCA) GN=cysD PE=4 SV=1;>tr|A0A0D5NC93|A0A0D5NC93_GEOSN Sulfate adenylyltransferase OS=Geobacter sulfurreducens GN=RW64_17830 PE=4 SV	1.29972	5.31776	5.31776		7.59282	7.67586	7.64533	6.39569	6.32736	6.29181				+	155.73	1566100000	128	2	16	16	73	30.964	267	0	8.01874	7.36239	7.53661	7.42231	6.09107	6.14879	5.95491	1241	5.31776	1.29972	Q74CF7;A0A0D5NC93	Q74CF7;A0A0D5NC93	>tr|Q74CF7|Q74CF7_GEOSL Sulfate adenylyltransferase, subunit 2 OS=Geobacter sulfurreducens (strain ATCC 51573 / DSM 12127 / PCA) GN=cysD PE=4 SV=1;>tr|A0A0D5NC93|A0A0D5NC93_GEOSN Sulfate adenylyltransferase OS=Geobacter sulfurreducens GN=RW64_17830 PE=4 SV
>tr|Q74GD7|Q74GD7_GEOSL Hydrogenase expression/formation protein HypE OS=Geobacter sulfurreducens (strain ATCC 51573 / DSM 12127 / PCA) GN=hypE PE=4 SV=1;>tr|A0A0D5N8N6|A0A0D5N8N6_GEOSN Hydrogenase OS=Geobacter sulfurreducens GN=RW64_10770 PE=4 SV=1	1.28834	1.75455	1.75455		6.45206	6.49996	6.20107	4.78873	4.7686	5.73073				+	16.662	125250000	17	2	5	5	18.4	34.689	337	0	6.92168	6.24655	6.30912	6.06577	4.35993	NaN	4.57639	764	1.75455	1.28834	Q74GD7;A0A0D5N8N6	Q74GD7;A0A0D5N8N6	>tr|Q74GD7|Q74GD7_GEOSL Hydrogenase expression/formation protein HypE OS=Geobacter sulfurreducens (strain ATCC 51573 / DSM 12127 / PCA) GN=hypE PE=4 SV=1;>tr|A0A0D5N8N6|A0A0D5N8N6_GEOSN Hydrogenase OS=Geobacter sulfurreducens GN=RW64_10770 PE=4 SV=1
>tr|Q74EJ9|Q74EJ9_GEOSL Sigma-54-dependent transcriptional response regulator OS=Geobacter sulfurreducens (strain ATCC 51573 / DSM 12127 / PCA) GN=GSU0963 PE=4 SV=2;>tr|A0A0D5N9W8|A0A0D5N9W8_GEOSN Fis family transcriptional regulator OS=Geobacter sulfurred	1.25379	3.23321	3.23321		6.20968	6.19874	6.07642	4.88208	5.12601	4.71537				+	17.746	238880000	26	2	9	9	23.5	51.964	464	0	6.99797	6.30387	6.16349	6.02719	3.9838	5.55949	3.76097	940	3.23321	1.25379	Q74EJ9;A0A0D5N9W8	Q74EJ9;A0A0D5N9W8	>tr|Q74EJ9|Q74EJ9_GEOSL Sigma-54-dependent transcriptional response regulator OS=Geobacter sulfurreducens (strain ATCC 51573 / DSM 12127 / PCA) GN=GSU0963 PE=4 SV=2;>tr|A0A0D5N9W8|A0A0D5N9W8_GEOSN Fis family transcriptional regulator OS=Geobacter sulfurred
>tr|Q74BM1|Q74BM1_GEOSL Acetyl-CoA carboxylase, biotin carboxyl carrier protein OS=Geobacter sulfurreducens (strain ATCC 51573 / DSM 12127 / PCA) GN=accB PE=4 SV=1;>tr|A0A0D5N296|A0A0D5N296_GEOSN Acetyl-CoA carboxylase OS=Geobacter sulfurreducens GN=RW64_0	1.24196	2.78425	2.78425		6.12882	6.24284	6.53522	4.95827	4.94025	5.28248				+	10.014	124170000	17	2	3	3	30.4	16.866	158	0	7.31587	6.26247	6.52701	6.40973	5.33566	5.68822	6.1593	20	2.78425	1.24196	Q74BM1;A0A0D5N296	Q74BM1;A0A0D5N296	>tr|Q74BM1|Q74BM1_GEOSL Acetyl-CoA carboxylase, biotin carboxyl carrier protein OS=Geobacter sulfurreducens (strain ATCC 51573 / DSM 12127 / PCA) GN=accB PE=4 SV=1;>tr|A0A0D5N296|A0A0D5N296_GEOSN Acetyl-CoA carboxylase OS=Geobacter sulfurreducens GN=RW64_0
>tr|Q74H08|Q74H08_GEOSL Heterodisulfide oxidoreductase, NAD(P)H oxidoreductase subunit F OS=Geobacter sulfurreducens (strain ATCC 51573 / DSM 12127 / PCA) GN=hdrF PE=4 SV=1;>tr|A0A0D5N8C2|A0A0D5N8C2_GEOSN Heterodisulfide reductase subunit F OS=Geobacter su	1.21109	3.71632	3.71632		6.28538	6.3838	6.27383	5.18865	5.18805	4.93304				+	49.196	459590000	46	2	10	10	41.4	31.095	280	0	7.51624	5.98193	6.19463	5.94877	4.47486	NaN	NaN	718	3.71632	1.21109	Q74H08;A0A0D5N8C2	Q74H08;A0A0D5N8C2	>tr|Q74H08|Q74H08_GEOSL Heterodisulfide oxidoreductase, NAD(P)H oxidoreductase subunit F OS=Geobacter sulfurreducens (strain ATCC 51573 / DSM 12127 / PCA) GN=hdrF PE=4 SV=1;>tr|A0A0D5N8C2|A0A0D5N8C2_GEOSN Heterodisulfide reductase subunit F OS=Geobacter su
>tr|Q74CF6|Q74CF6_GEOSL Sulfate adenylyltransferase subunit 1 OS=Geobacter sulfurreducens (strain ATCC 51573 / DSM 12127 / PCA) GN=cysN PE=4 SV=1;>tr|A0A0D5NBI0|A0A0D5NBI0_GEOSN Sulfate adenylyltransferase subunit 1 OS=Geobacter sulfurreducens GN=RW64_1782	1.19915	3.24685	3.24685		8.01703	7.96117	7.77053	6.73742	6.8691	6.54476				+	193.93	7840900000	300	2	34	34	67.8	57.232	516	0	8.3629	7.78835	7.92735	7.70282	6.05431	6.12921	5.8858	1155	3.24685	1.19915	Q74CF6;A0A0D5NBI0	Q74CF6;A0A0D5NBI0	>tr|Q74CF6|Q74CF6_GEOSL Sulfate adenylyltransferase subunit 1 OS=Geobacter sulfurreducens (strain ATCC 51573 / DSM 12127 / PCA) GN=cysN PE=4 SV=1;>tr|A0A0D5NBI0|A0A0D5NBI0_GEOSN Sulfate adenylyltransferase subunit 1 OS=Geobacter sulfurreducens GN=RW64_1782
>tr|Q74CF8|Q74CF8_GEOSL Adenosine-5-phosphosulfate reductase, glutathione-dependent OS=Geobacter sulfurreducens (strain ATCC 51573 / DSM 12127 / PCA) GN=apr PE=4 SV=1;>tr|A0A0D5NCE0|A0A0D5NCE0_GEOSN Adenylylsulfate reductase OS=Geobacter sulfurreducens GN	1.16445	3.50854	3.50854		7.38439	7.52263	7.36925	6.14308	6.2086	6.43124				+	86.644	903650000	71	2	9	9	54	26.093	235	0	7.956	7.36879	7.52239	7.30886	5.89449	6.00881	6.2694	1260	3.50854	1.16445	Q74CF8;A0A0D5NCE0	Q74CF8;A0A0D5NCE0	>tr|Q74CF8|Q74CF8_GEOSL Adenosine-5-phosphosulfate reductase, glutathione-dependent OS=Geobacter sulfurreducens (strain ATCC 51573 / DSM 12127 / PCA) GN=apr PE=4 SV=1;>tr|A0A0D5NCE0|A0A0D5NCE0_GEOSN Adenylylsulfate reductase OS=Geobacter sulfurreducens GN
>tr|Q74CG6|Q74CG6_GEOSL Pyridoxal-5-phosphate-dependent decarboxylase OS=Geobacter sulfurreducens (strain ATCC 51573 / DSM 12127 / PCA) GN=GSU1707 PE=3 SV=1;>tr|A0A0D5NBG8|A0A0D5NBG8_GEOSN Glutamate decarboxylase OS=Geobacter sulfurreducens GN=RW64_18610	1.16076	2.20166	2.20166		6.15008	6.03639	6.3298	4.87997	4.74283	5.41118				+	25.966	423370000	30	2	7	7	11.8	61.159	552	0	7.2843	6.22807	6.24132	6.2633	4.41179	4.28785	4.02152	1151	2.20166	1.16076	Q74CG6;A0A0D5NBG8	Q74CG6;A0A0D5NBG8	>tr|Q74CG6|Q74CG6_GEOSL Pyridoxal-5-phosphate-dependent decarboxylase OS=Geobacter sulfurreducens (strain ATCC 51573 / DSM 12127 / PCA) GN=GSU1707 PE=3 SV=1;>tr|A0A0D5NBG8|A0A0D5NBG8_GEOSN Glutamate decarboxylase OS=Geobacter sulfurreducens GN=RW64_18610
>tr|Q74BM4|Q74BM4_GEOSL Chorismate dehydratase OS=Geobacter sulfurreducens (strain ATCC 51573 / DSM 12127 / PCA) GN=mqnA PE=3 SV=1;>tr|A0A0D5N2W4|A0A0D5N2W4_GEOSN Chorismate dehydratase OS=Geobacter sulfurreducens GN=mqnA PE=3 SV=1	1.1045	3.99002	3.99002		6.44957	6.45042	6.29568	5.32962	5.3565	5.19604				+	16.049	239840000	21	2	5	5	25.3	30.36	273	0	7.14947	5.98389	6.65841	6.6326	4.63707	4.64744	4.6544	64	3.99002	1.1045	Q74BM4;A0A0D5N2W4	Q74BM4;A0A0D5N2W4	>tr|Q74BM4|Q74BM4_GEOSL Chorismate dehydratase OS=Geobacter sulfurreducens (strain ATCC 51573 / DSM 12127 / PCA) GN=mqnA PE=3 SV=1;>tr|A0A0D5N2W4|A0A0D5N2W4_GEOSN Chorismate dehydratase OS=Geobacter sulfurreducens GN=mqnA PE=3 SV=1
>tr|Q74FK3|Q74FK3_GEOSL Phosphomethylpyrimidine synthase OS=Geobacter sulfurreducens (strain ATCC 51573 / DSM 12127 / PCA) GN=thiC-1 PE=3 SV=1;>tr|A0A0D5N8Z5|A0A0D5N8Z5_GEOSN Phosphomethylpyrimidine synthase OS=Geobacter sulfurreducens GN=thiC PE=3 SV=1	1.06219	3.43435	3.43435		6.39759	6.2145	6.42917	5.32847	5.15197	5.37425				+	24.886	239260000	19	2	7	7	21.8	47.15	436	0	7.03647	6.35511	6.46935	6.41504	4.30531	3.82706	4.67122	802	3.43435	1.06219	Q74FK3;A0A0D5N8Z5	Q74FK3;A0A0D5N8Z5	>tr|Q74FK3|Q74FK3_GEOSL Phosphomethylpyrimidine synthase OS=Geobacter sulfurreducens (strain ATCC 51573 / DSM 12127 / PCA) GN=thiC-1 PE=3 SV=1;>tr|A0A0D5N8Z5|A0A0D5N8Z5_GEOSN Phosphomethylpyrimidine synthase OS=Geobacter sulfurreducens GN=thiC PE=3 SV=1
>sp|Q74AH4|TRPD_GEOSL Anthranilate phosphoribosyltransferase OS=Geobacter sulfurreducens (strain ATCC 51573 / DSM 12127 / PCA) GN=trpD PE=3 SV=1;>tr|A0A0D5N407|A0A0D5N407_GEOSN Anthranilate phosphoribosyltransferase OS=Geobacter sulfurreducens GN=trpD PE=3	1.04561	3.79354	3.79354		6.17251	6.1229	6.11591	5.17282	5.15747	4.94422				+	32.101	337420000	17	2	5	5	18	36.815	350	0	7.41422	6.02759	6.27038	6.06569	4.91684	4.95085	5.43832	189	3.79354	1.04561	Q74AH4;A0A0D5N407	Q74AH4;A0A0D5N407	>sp|Q74AH4|TRPD_GEOSL Anthranilate phosphoribosyltransferase OS=Geobacter sulfurreducens (strain ATCC 51573 / DSM 12127 / PCA) GN=trpD PE=3 SV=1;>tr|A0A0D5N407|A0A0D5N407_GEOSN Anthranilate phosphoribosyltransferase OS=Geobacter sulfurreducens GN=trpD PE=3
>tr|Q748B0|Q748B0_GEOSL Uncharacterized protein OS=Geobacter sulfurreducens (strain ATCC 51573 / DSM 12127 / PCA) GN=GSU3105 PE=4 SV=1;>tr|A0A0D5N6Q3|A0A0D5N6Q3_GEOSN Membrane protein OS=Geobacter sulfurreducens GN=RW64_06840 PE=4 SV=1	0.982869	1.84442	1.84442		5.85446	6.19535	6.43127	5.19645	5.45826	4.87776				+	16.316	102850000	36	2	6	6	22.1	35.097	317	0	6.75694	5.68756	6.02608	5.91119	4.44092	4.85283	4.3069	502	1.84442	0.982869	Q748B0;A0A0D5N6Q3	Q748B0;A0A0D5N6Q3	>tr|Q748B0|Q748B0_GEOSL Uncharacterized protein OS=Geobacter sulfurreducens (strain ATCC 51573 / DSM 12127 / PCA) GN=GSU3105 PE=4 SV=1;>tr|A0A0D5N6Q3|A0A0D5N6Q3_GEOSN Membrane protein OS=Geobacter sulfurreducens GN=RW64_06840 PE=4 SV=1
>tr|Q74H01|Q74H01_GEOSL Heterodisulfide oxidoreductase, iron-sulfur cluster-binding subunit C OS=Geobacter sulfurreducens (strain ATCC 51573 / DSM 12127 / PCA) GN=hdrC PE=4 SV=2;>tr|A0A0D5N7L8|A0A0D5N7L8_GEOSN Heterodisulfide reductase subunit C OS=Geobact	0.980753	3.99627	3.99627		6.11451	6.23426	6.33173	5.23226	5.25677	5.24922				+	15.355	99275000	27	2	5	5	23.7	22.171	194	0	6.91766	5.99627	6.15878	6.01636	4.85317	5.14308	4.93809	618	3.99627	0.980753	Q74H01;A0A0D5N7L8	Q74H01;A0A0D5N7L8	>tr|Q74H01|Q74H01_GEOSL Heterodisulfide oxidoreductase, iron-sulfur cluster-binding subunit C OS=Geobacter sulfurreducens (strain ATCC 51573 / DSM 12127 / PCA) GN=hdrC PE=4 SV=2;>tr|A0A0D5N7L8|A0A0D5N7L8_GEOSN Heterodisulfide reductase subunit C OS=Geobact
>tr|Q6JGH6|Q6JGH6_9DELT Citrate synthase (Fragment) OS=Geobacter bemidjiensis GN=gltA PE=3 SV=1	0.941247	1.23265	1.23265		7.28531	7.32537	7.0566	6.47813	6.76215	5.60325				+	72.949	3460400000	140	1	3	2	14	33.287	300	0	8.49773	7.62357	7.77471	7.44037	6.31313	6.5741	5.76167	1604	1.23265	0.941247	Q6JGH6	Q6JGH6	>tr|Q6JGH6|Q6JGH6_9DELT Citrate synthase (Fragment) OS=Geobacter bemidjiensis GN=gltA PE=3 SV=1
>tr|Q74GR3|Q74GR3_GEOSL Lipoprotein, putative OS=Geobacter sulfurreducens (strain ATCC 51573 / DSM 12127 / PCA) GN=GSU0182 PE=4 SV=1;>tr|A0A0D5N7N3|A0A0D5N7N3_GEOSN Uncharacterized protein OS=Geobacter sulfurreducens GN=RW64_10135 PE=4 SV=1	0.914186	3.45551	3.45551		7.85442	7.91165	7.98309	6.93042	7.14597	6.93021				+	159.65	5083000000	203	2	8	8	57	10.772	100	0	8.92797	8.02918	8.09061	7.94412	6.87177	7.19645	6.85242	625	3.45551	0.914186	Q74GR3;A0A0D5N7N3	Q74GR3;A0A0D5N7N3	>tr|Q74GR3|Q74GR3_GEOSL Lipoprotein, putative OS=Geobacter sulfurreducens (strain ATCC 51573 / DSM 12127 / PCA) GN=GSU0182 PE=4 SV=1;>tr|A0A0D5N7N3|A0A0D5N7N3_GEOSN Uncharacterized protein OS=Geobacter sulfurreducens GN=RW64_10135 PE=4 SV=1
>tr|Q74H03|Q74H03_GEOSL Heterodisulfide oxidoreductase, FAD-binding and iron-sulfur cluster-binding subunit A OS=Geobacter sulfurreducens (strain ATCC 51573 / DSM 12127 / PCA) GN=hdrA PE=4 SV=1;>tr|A0A0D5N8C8|A0A0D5N8C8_GEOSN Disulfide reductase OS=Geobact	0.897746	2.20515	2.20515		5.90324	6.01127	5.6413	4.80982	4.83819	5.21455				+	66.528	463180000	44	2	15	15	28.6	72.238	665	0	7.14724	5.93093	6.10867	6.01578	4.52002	3.59909	4.73466	720	2.20515	0.897746	Q74H03;A0A0D5N8C8	Q74H03;A0A0D5N8C8	>tr|Q74H03|Q74H03_GEOSL Heterodisulfide oxidoreductase, FAD-binding and iron-sulfur cluster-binding subunit A OS=Geobacter sulfurreducens (strain ATCC 51573 / DSM 12127 / PCA) GN=hdrA PE=4 SV=1;>tr|A0A0D5N8C8|A0A0D5N8C8_GEOSN Disulfide reductase OS=Geobact
>tr|Q74CU3|Q74CU3_GEOSL (R)-methylmalonyl-CoA mutase, adenosylcobamide-binding subunit OS=Geobacter sulfurreducens (strain ATCC 51573 / DSM 12127 / PCA) GN=GSU1578 PE=4 SV=1;>tr|A0A0D5NBS7|A0A0D5NBS7_GEOSN Methylmalonyl-CoA mutase OS=Geobacter sulfurreduce	0.895038	0.96855	0.96855		6.53471	6.66535	6.50857	6.17514	6.03007	4.81831				+	50.171	276520000	27	2	4	4	41.8	14.201	134	0	7.96461	7.07423	7.11244	6.8234	6.14067	6.44753	6.28049	1181	0.96855	0.895038	Q74CU3;A0A0D5NBS7	Q74CU3;A0A0D5NBS7	>tr|Q74CU3|Q74CU3_GEOSL (R)-methylmalonyl-CoA mutase, adenosylcobamide-binding subunit OS=Geobacter sulfurreducens (strain ATCC 51573 / DSM 12127 / PCA) GN=GSU1578 PE=4 SV=1;>tr|A0A0D5NBS7|A0A0D5NBS7_GEOSN Methylmalonyl-CoA mutase OS=Geobacter sulfurreduce
>tr|Q74D77|Q74D77_GEOSL Carbonic anhydrase OS=Geobacter sulfurreducens (strain ATCC 51573 / DSM 12127 / PCA) GN=GSU1442 PE=3 SV=1;>tr|A0A0D5NCT8|A0A0D5NCT8_GEOSN Carbonic anhydrase OS=Geobacter sulfurreducens GN=RW64_20065 PE=3 SV=1	0.886608	2.92853	2.92853		6.30066	6.09363	6.30395	5.49238	5.33714	5.2089				+	139.6	3003300000	74	2	13	13	45.1	24.211	233	0	8.4776	6.44736	6.53006	6.47677	5.43572	5.8978	5.57762	1293	2.92853	0.886608	Q74D77;A0A0D5NCT8	Q74D77;A0A0D5NCT8	>tr|Q74D77|Q74D77_GEOSL Carbonic anhydrase OS=Geobacter sulfurreducens (strain ATCC 51573 / DSM 12127 / PCA) GN=GSU1442 PE=3 SV=1;>tr|A0A0D5NCT8|A0A0D5NCT8_GEOSN Carbonic anhydrase OS=Geobacter sulfurreducens GN=RW64_20065 PE=3 SV=1
>tr|Q74C16|Q74C16_GEOSL 2-oxoacid:ferredoxin oxidoreductase, thiamin diphosphate-binding subunit OS=Geobacter sulfurreducens (strain ATCC 51573 / DSM 12127 / PCA) GN=vorB PE=4 SV=1;>tr|A0A0D5N1V8|A0A0D5N1V8_GEOSN 2-oxoglutarate oxidoreductase OS=Geobacter	0.884348	1.17651	1.17651		6.16008	6.30399	6.19005	6.03451	5.00736	4.95922				+	9.5317	74547000	19	2	3	3	16.2	26.765	247	0	6.83104	6.07137	6.02036	5.86345	5.86474	6.03415	5.71904	0	1.17651	0.884348	Q74C16;A0A0D5N1V8	Q74C16;A0A0D5N1V8	>tr|Q74C16|Q74C16_GEOSL 2-oxoacid:ferredoxin oxidoreductase, thiamin diphosphate-binding subunit OS=Geobacter sulfurreducens (strain ATCC 51573 / DSM 12127 / PCA) GN=vorB PE=4 SV=1;>tr|A0A0D5N1V8|A0A0D5N1V8_GEOSN 2-oxoglutarate oxidoreductase OS=Geobacter
>sp|Q74BY2|KDSB_GEOSL 3-deoxy-manno-octulosonate cytidylyltransferase OS=Geobacter sulfurreducens (strain ATCC 51573 / DSM 12127 / PCA) GN=kdsB PE=3 SV=2;>tr|A0A0D5N376|A0A0D5N376_GEOSN 3-deoxy-manno-octulosonate cytidylyltransferase OS=Geobacter sulfurred	0.872305	2.79807	2.79807		6.59866	6.6724	6.37422	5.66095	5.56117	5.80624				+	31.041	415100000	55	2	9	9	46.4	27.966	250	0	7.44206	6.30198	6.25595	5.93302	5.39164	5.40632	5.38785	100	2.79807	0.872305	Q74BY2;A0A0D5N376	Q74BY2;A0A0D5N376	>sp|Q74BY2|KDSB_GEOSL 3-deoxy-manno-octulosonate cytidylyltransferase OS=Geobacter sulfurreducens (strain ATCC 51573 / DSM 12127 / PCA) GN=kdsB PE=3 SV=2;>tr|A0A0D5N376|A0A0D5N376_GEOSN 3-deoxy-manno-octulosonate cytidylyltransferase OS=Geobacter sulfurred
>tr|Q74D52|Q74D52_GEOSL 2-oxoglutarate:ferredoxin oxidoreductase, ferredoxin subunit OS=Geobacter sulfurreducens (strain ATCC 51573 / DSM 12127 / PCA) GN=korD PE=4 SV=1;>tr|A0A0D5NCJ4|A0A0D5NCJ4_GEOSN Tungsten formylmethanofuran dehydrogenase OS=Geobacter	0.863873	3.37272	3.37272		7.65699	7.56279	7.70055	6.89382	6.78094	6.65395				+	13.737	2114800000	54	2	5	5	67.2	7.2949	64	0	8.54712	7.90234	7.7969	7.84785	6.85643	6.8206	6.60287	1272	3.37272	0.863873	Q74D52;A0A0D5NCJ4	Q74D52;A0A0D5NCJ4	>tr|Q74D52|Q74D52_GEOSL 2-oxoglutarate:ferredoxin oxidoreductase, ferredoxin subunit OS=Geobacter sulfurreducens (strain ATCC 51573 / DSM 12127 / PCA) GN=korD PE=4 SV=1;>tr|A0A0D5NCJ4|A0A0D5NCJ4_GEOSN Tungsten formylmethanofuran dehydrogenase OS=Geobacter
>sp|Q74GA1|NUOH1_GEOSL NADH-quinone oxidoreductase subunit H 1 OS=Geobacter sulfurreducens (strain ATCC 51573 / DSM 12127 / PCA) GN=nuoH1 PE=3 SV=1;>tr|A0A0D5N8Z2|A0A0D5N8Z2_GEOSN NADH-quinone oxidoreductase subunit H OS=Geobacter sulfurreducens GN=nuoH PE	0.845514	0.71258			6.90875	6.99208	7.00264	6.77728	5.04839	6.54125					12.988	877600000	71	2	3	3	8.9	38.718	348	0	7.86411	7.01928	7.17099	7.19565	6.30865	5.94775	6.1112	801	0.71258	0.845514	Q74GA1;A0A0D5N8Z2	Q74GA1;A0A0D5N8Z2	>sp|Q74GA1|NUOH1_GEOSL NADH-quinone oxidoreductase subunit H 1 OS=Geobacter sulfurreducens (strain ATCC 51573 / DSM 12127 / PCA) GN=nuoH1 PE=3 SV=1;>tr|A0A0D5N8Z2|A0A0D5N8Z2_GEOSN NADH-quinone oxidoreductase subunit H OS=Geobacter sulfurreducens GN=nuoH PE
>tr|Q747A9|Q747A9_GEOSL Uncharacterized protein OS=Geobacter sulfurreducens (strain ATCC 51573 / DSM 12127 / PCA) GN=GSU3358 PE=4 SV=1;>tr|A0A0D5N6P7|A0A0D5N6P7_GEOSN Uncharacterized protein OS=Geobacter sulfurreducens GN=RW64_08165 PE=4 SV=1	0.829347	1.11941	1.11941		6.18506	6.41427	5.34349	4.91903	5.19226	5.34349				+	4.3576	115090000	10	2	2	2	22.8	15.836	145	0	7.28287	6.44855	6.62353	6.10319	6.21296	6.48417	6.40938	498	1.11941	0.829347	Q747A9;A0A0D5N6P7	Q747A9;A0A0D5N6P7	>tr|Q747A9|Q747A9_GEOSL Uncharacterized protein OS=Geobacter sulfurreducens (strain ATCC 51573 / DSM 12127 / PCA) GN=GSU3358 PE=4 SV=1;>tr|A0A0D5N6P7|A0A0D5N6P7_GEOSN Uncharacterized protein OS=Geobacter sulfurreducens GN=RW64_08165 PE=4 SV=1
>tr|Q74AY0|Q74AY0_GEOSL Response receiver CheY associated with MCPs of class 40H OS=Geobacter sulfurreducens (strain ATCC 51573 / DSM 12127 / PCA) GN=cheY40H-2 PE=4 SV=1;>tr|A0A0D5N3N6|A0A0D5N3N6_GEOSN Chemotaxis protein CheY OS=Geobacter sulfurreducens GN	0.824683	0.977163	0.977163		6.24405	6.44018	6.57357	5.12934	6.35581	5.2986				+	7.1816	211460000	7	2	4	4	33.3	13.316	123	0	7.54707	6.02193	6.47076	6.42593	5.61917	6.02979	5.91737	150	0.977163	0.824683	Q74AY0;A0A0D5N3N6	Q74AY0;A0A0D5N3N6	>tr|Q74AY0|Q74AY0_GEOSL Response receiver CheY associated with MCPs of class 40H OS=Geobacter sulfurreducens (strain ATCC 51573 / DSM 12127 / PCA) GN=cheY40H-2 PE=4 SV=1;>tr|A0A0D5N3N6|A0A0D5N3N6_GEOSN Chemotaxis protein CheY OS=Geobacter sulfurreducens GN
>tr|Q74C13|Q74C13_GEOSL Transcriptional regulator, Ros/MucR family OS=Geobacter sulfurreducens (strain ATCC 51573 / DSM 12127 / PCA) GN=GSU1863 PE=4 SV=1;>tr|A0A0D5N353|A0A0D5N353_GEOSN MucR family transcriptional regulator OS=Geobacter sulfurreducens GN=R	0.818541	3.10545	3.10545		7.31601	7.35137	7.4654	6.42411	6.56219	6.69086				+	53.731	903610000	45	2	9	9	45.5	17.92	167	0	8.17782	7.38435	7.67893	7.62835	6.2823	6.55919	6.59105	91	3.10545	0.818541	Q74C13;A0A0D5N353	Q74C13;A0A0D5N353	>tr|Q74C13|Q74C13_GEOSL Transcriptional regulator, Ros/MucR family OS=Geobacter sulfurreducens (strain ATCC 51573 / DSM 12127 / PCA) GN=GSU1863 PE=4 SV=1;>tr|A0A0D5N353|A0A0D5N353_GEOSN MucR family transcriptional regulator OS=Geobacter sulfurreducens GN=R
>tr|Q74FJ0|Q74FJ0_GEOSL Cytochrome c OS=Geobacter sulfurreducens (strain ATCC 51573 / DSM 12127 / PCA) GN=omcE PE=4 SV=1;>tr|A0A0D5N957|A0A0D5N957_GEOSN Cytochrome C OS=Geobacter sulfurreducens GN=RW64_12685 PE=4 SV=1	0.804493	0.778097			6.63155	6.48751	6.76708	6.10823	4.90671	6.45772					42.429	559460000	57	2	4	4	16.8	23.816	232	0	7.79352	6.97224	7.00039	7.18506	6.00147	5.63198	6.00402	825	0.778097	0.804493	Q74FJ0;A0A0D5N957	Q74FJ0;A0A0D5N957	>tr|Q74FJ0|Q74FJ0_GEOSL Cytochrome c OS=Geobacter sulfurreducens (strain ATCC 51573 / DSM 12127 / PCA) GN=omcE PE=4 SV=1;>tr|A0A0D5N957|A0A0D5N957_GEOSN Cytochrome C OS=Geobacter sulfurreducens GN=RW64_12685 PE=4 SV=1
>tr|Q74E73|Q74E73_GEOSL Transport protein, Tim44-like domain, putative OS=Geobacter sulfurreducens (strain ATCC 51573 / DSM 12127 / PCA) GN=GSU1091 PE=4 SV=2;>tr|A0A0D5NAE1|A0A0D5NAE1_GEOSN Transporter OS=Geobacter sulfurreducens GN=RW64_15130 PE=4 SV=1	0.793711	3.64906	3.64906		7.95022	7.8826	7.88962	7.01161	7.11398	7.21572				+	109.46	4101800000	147	3	12	12	42.9	34.416	315	0	8.29077	7.65168	7.70421	7.57521	6.3763	6.54022	6.52639	1005	3.64906	0.793711	Q74E73;A0A0D5NAE1;A0LJ73	Q74E73;A0A0D5NAE1	>tr|Q74E73|Q74E73_GEOSL Transport protein, Tim44-like domain, putative OS=Geobacter sulfurreducens (strain ATCC 51573 / DSM 12127 / PCA) GN=GSU1091 PE=4 SV=2;>tr|A0A0D5NAE1|A0A0D5NAE1_GEOSN Transporter OS=Geobacter sulfurreducens GN=RW64_15130 PE=4 SV=1
>tr|Q74EE5|Q74EE5_GEOSL Hypoxanthine/guanine phosphoribosyltransferase, putative OS=Geobacter sulfurreducens (strain ATCC 51573 / DSM 12127 / PCA) GN=GSU1017 PE=4 SV=1;>tr|A0A0D5N9F8|A0A0D5N9F8_GEOSN Hypoxanthine-guanine phosphoribosyltransferase OS=Geobac	0.790352	0.597057			6.61778	6.78493	6.67186	4.73202	6.62568	6.34581					14.105	305340000	36	2	7	7	43.8	20.61	185	0	7.44339	6.8246	6.68155	6.42429	5.252	6.10164	5.8777	871	0.597057	0.790352	Q74EE5;A0A0D5N9F8	Q74EE5;A0A0D5N9F8	>tr|Q74EE5|Q74EE5_GEOSL Hypoxanthine/guanine phosphoribosyltransferase, putative OS=Geobacter sulfurreducens (strain ATCC 51573 / DSM 12127 / PCA) GN=GSU1017 PE=4 SV=1;>tr|A0A0D5N9F8|A0A0D5N9F8_GEOSN Hypoxanthine-guanine phosphoribosyltransferase OS=Geobac
>tr|Q74G64|Q74G64_GEOSL Ferritin-like domain protein OS=Geobacter sulfurreducens (strain ATCC 51573 / DSM 12127 / PCA) GN=GSU0384 PE=4 SV=1;>tr|A0A0D5N861|A0A0D5N861_GEOSN Ferritin OS=Geobacter sulfurreducens GN=RW64_11160 PE=4 SV=1	0.781988	3.52505	3.52505		7.44218	7.49604	7.48336	6.71306	6.57118	6.79138				+	109.59	1563400000	87	2	10	10	57	17.86	158	0	8.15269	7.37983	7.44039	7.27393	6.37649	6.36713	6.39424	692	3.52505	0.781988	Q74G64;A0A0D5N861	Q74G64;A0A0D5N861	>tr|Q74G64|Q74G64_GEOSL Ferritin-like domain protein OS=Geobacter sulfurreducens (strain ATCC 51573 / DSM 12127 / PCA) GN=GSU0384 PE=4 SV=1;>tr|A0A0D5N861|A0A0D5N861_GEOSN Ferritin OS=Geobacter sulfurreducens GN=RW64_11160 PE=4 SV=1
>tr|I7EF63|I7EF63_GEOSL Cytochrome c OS=Geobacter sulfurreducens (strain ATCC 51573 / DSM 12127 / PCA) GN=GSU3615 PE=4 SV=1;>tr|A0A0D5N5L5|A0A0D5N5L5_GEOSN Cytochrome C OS=Geobacter sulfurreducens GN=RW64_05805 PE=4 SV=1	0.778694	1.16216	1.16216		5.85763	5.97495	6.85077	5.48852	5.38324	5.47551				+	26.879	133050000	14	2	4	4	17.6	37.392	353	0	7.08261	6.2748	6.30863	6.74628	5.39368	NaN	5.42379	349	1.16216	0.778694	I7EF63;A0A0D5N5L5	I7EF63;A0A0D5N5L5	>tr|I7EF63|I7EF63_GEOSL Cytochrome c OS=Geobacter sulfurreducens (strain ATCC 51573 / DSM 12127 / PCA) GN=GSU3615 PE=4 SV=1;>tr|A0A0D5N5L5|A0A0D5N5L5_GEOSN Cytochrome C OS=Geobacter sulfurreducens GN=RW64_05805 PE=4 SV=1
>tr|Q74DH1|Q74DH1_GEOSL Winged helix-turn-helix transcriptional regulator, Rrf2 family OS=Geobacter sulfurreducens (strain ATCC 51573 / DSM 12127 / PCA) GN=GSU1345 PE=4 SV=1;>tr|A0A0D5NDM1|A0A0D5NDM1_GEOSN Rrf2 family transcriptional regulator OS=Geobacter	0.774248	2.11868	2.11868		5.98307	6.29398	6.32187	5.6301	5.24704	5.39902				+	18.755	57294000	16	2	3	3	23.5	17.21	153	0	6.80387	5.95533	6.25787	6.12529	5.34678	4.88698	5.34396	1366	2.11868	0.774248	Q74DH1;A0A0D5NDM1	Q74DH1;A0A0D5NDM1	>tr|Q74DH1|Q74DH1_GEOSL Winged helix-turn-helix transcriptional regulator, Rrf2 family OS=Geobacter sulfurreducens (strain ATCC 51573 / DSM 12127 / PCA) GN=GSU1345 PE=4 SV=1;>tr|A0A0D5NDM1|A0A0D5NDM1_GEOSN Rrf2 family transcriptional regulator OS=Geobacter
>tr|Q74EZ8|Q74EZ8_GEOSL Sigma-54-dependent transcriptional response regulator OS=Geobacter sulfurreducens (strain ATCC 51573 / DSM 12127 / PCA) GN=GSU0811 PE=4 SV=1;>tr|A0A0D5NA67|A0A0D5NA67_GEOSN Fis family transcriptional regulator OS=Geobacter sulfurred	0.762499	1.92724	1.92724		6.12186	5.89771	5.93341	5.29172	4.91758	5.45618				+	12.146	182550000	9	2	8	8	18.9	50.968	456	0	6.799	6.00971	6.06375	5.931	3.95011	5.14126	5.25215	978	1.92724	0.762499	Q74EZ8;A0A0D5NA67	Q74EZ8;A0A0D5NA67	>tr|Q74EZ8|Q74EZ8_GEOSL Sigma-54-dependent transcriptional response regulator OS=Geobacter sulfurreducens (strain ATCC 51573 / DSM 12127 / PCA) GN=GSU0811 PE=4 SV=1;>tr|A0A0D5NA67|A0A0D5NA67_GEOSN Fis family transcriptional regulator OS=Geobacter sulfurred
>tr|Q74DS0|Q74DS0_GEOSL Ketose-1,6-bisphosphate aldolase, class II, putative OS=Geobacter sulfurreducens (strain ATCC 51573 / DSM 12127 / PCA) GN=GSU1245 PE=4 SV=1;>tr|A0A0D5NBG9|A0A0D5NBG9_GEOSN Fructose-bisphosphate aldolase OS=Geobacter sulfurreducens G	0.761012	1.82867	1.82867		5.68479	5.84676	5.89436	4.88582	4.86098	5.39608				+	6.2366	135450000	16	2	3	3	14	39.875	364	0	6.90133	5.83694	6.17852	6.07489	4.24321	4.84536	5.14423	1152	1.82867	0.761012	Q74DS0;A0A0D5NBG9	Q74DS0;A0A0D5NBG9	>tr|Q74DS0|Q74DS0_GEOSL Ketose-1,6-bisphosphate aldolase, class II, putative OS=Geobacter sulfurreducens (strain ATCC 51573 / DSM 12127 / PCA) GN=GSU1245 PE=4 SV=1;>tr|A0A0D5NBG9|A0A0D5NBG9_GEOSN Fructose-bisphosphate aldolase OS=Geobacter sulfurreducens G
>tr|Q74EV3|Q74EV3_GEOSL Protease HtpX homolog OS=Geobacter sulfurreducens (strain ATCC 51573 / DSM 12127 / PCA) GN=htpX PE=3 SV=1;>tr|A0A0D5N917|A0A0D5N917_GEOSN Protease HtpX homolog OS=Geobacter sulfurreducens GN=htpX PE=3 SV=1	0.750633	2.62033	2.62033		6.41489	6.40749	6.08411	5.55648	5.57123	5.52688				+	9.7059	73111000	8	2	2	2	8	30.966	287	0	6.7848	6.25713	6.2721	6.04321	5.1123	5.24155	5.13383	810	2.62033	0.750633	Q74EV3;A0A0D5N917	Q74EV3;A0A0D5N917	>tr|Q74EV3|Q74EV3_GEOSL Protease HtpX homolog OS=Geobacter sulfurreducens (strain ATCC 51573 / DSM 12127 / PCA) GN=htpX PE=3 SV=1;>tr|A0A0D5N917|A0A0D5N917_GEOSN Protease HtpX homolog OS=Geobacter sulfurreducens GN=htpX PE=3 SV=1
>tr|Q74AF3|Q74AF3_GEOSL Methyl-accepting chemotaxis sensory transducer OS=Geobacter sulfurreducens (strain ATCC 51573 / DSM 12127 / PCA) GN=mvhV PE=4 SV=1;>tr|A0A0D5N4N0|A0A0D5N4N0_GEOSN Chemotaxis protein OS=Geobacter sulfurreducens GN=RW64_03105 PE=4 SV=	0.738257	0.461761			6.65871	6.70231	5.25551	4.90479	5.02982	6.46715					2.168	138350000	5	2	4	4	8.4	57.502	533	0.0080386	6.72602	6.0721	6.28526	5.53233	4.73358	5.07846	5.96836	245	0.461761	0.738257	Q74AF3;A0A0D5N4N0	Q74AF3;A0A0D5N4N0	>tr|Q74AF3|Q74AF3_GEOSL Methyl-accepting chemotaxis sensory transducer OS=Geobacter sulfurreducens (strain ATCC 51573 / DSM 12127 / PCA) GN=mvhV PE=4 SV=1;>tr|A0A0D5N4N0|A0A0D5N4N0_GEOSN Chemotaxis protein OS=Geobacter sulfurreducens GN=RW64_03105 PE=4 SV=
>tr|Q747I9|Q747I9_GEOSL LysM domain protein OS=Geobacter sulfurreducens (strain ATCC 51573 / DSM 12127 / PCA) GN=GSU3277 PE=4 SV=1;>tr|A0A0D5N6N8|A0A0D5N6N8_GEOSN Peptidoglycan-binding protein LysM OS=Geobacter sulfurreducens GN=RW64_07725 PE=4 SV=1	0.725594	1.05366			5.83234	5.68352	6.30322	5.27501	4.72905	5.63823					13.108	59469000	8	2	4	4	20	24.962	235	0	6.66035	5.83456	5.71648	5.74254	5.04653	NaN	5.319	494	1.05366	0.725594	Q747I9;A0A0D5N6N8	Q747I9;A0A0D5N6N8	>tr|Q747I9|Q747I9_GEOSL LysM domain protein OS=Geobacter sulfurreducens (strain ATCC 51573 / DSM 12127 / PCA) GN=GSU3277 PE=4 SV=1;>tr|A0A0D5N6N8|A0A0D5N6N8_GEOSN Peptidoglycan-binding protein LysM OS=Geobacter sulfurreducens GN=RW64_07725 PE=4 SV=1
>sp|Q74DS2|COAD_GEOSL Phosphopantetheine adenylyltransferase OS=Geobacter sulfurreducens (strain ATCC 51573 / DSM 12127 / PCA) GN=coaD PE=3 SV=1;>tr|A0A0D5NAN5|A0A0D5NAN5_GEOSN Phosphopantetheine adenylyltransferase OS=Geobacter sulfurreducens GN=coaD PE=3	0.720593	1.12418			6.41774	6.44821	6.41223	5.94118	5.10743	6.06778					22.988	120830000	42	2	7	7	54.9	18.33	164	0	7.17906	6.1583	6.42065	5.98773	6.0149	4.93457	5.99228	1043	1.12418	0.720593	Q74DS2;A0A0D5NAN5	Q74DS2;A0A0D5NAN5	>sp|Q74DS2|COAD_GEOSL Phosphopantetheine adenylyltransferase OS=Geobacter sulfurreducens (strain ATCC 51573 / DSM 12127 / PCA) GN=coaD PE=3 SV=1;>tr|A0A0D5NAN5|A0A0D5NAN5_GEOSN Phosphopantetheine adenylyltransferase OS=Geobacter sulfurreducens GN=coaD PE=3
>sp|Q74D53|MDH_GEOSL Malate dehydrogenase OS=Geobacter sulfurreducens (strain ATCC 51573 / DSM 12127 / PCA) GN=mdh PE=3 SV=1;>tr|A0A0D5NDB1|A0A0D5NDB1_GEOSN Malate dehydrogenase OS=Geobacter sulfurreducens GN=mdh PE=3 SV=1	0.70415	4.50424	4.50424		9.00715	9.07456	9.01258	8.27957	8.36888	8.33339				+	323.31	80558000000	1373	2	23	23	87.7	33.676	317	0	9.65084	8.73297	8.88847	8.76054	8.0724	7.98887	7.94753	1838	4.50424	0.70415	Q74D53;A0A0D5NDB1	Q74D53;A0A0D5NDB1	>sp|Q74D53|MDH_GEOSL Malate dehydrogenase OS=Geobacter sulfurreducens (strain ATCC 51573 / DSM 12127 / PCA) GN=mdh PE=3 SV=1;>tr|A0A0D5NDB1|A0A0D5NDB1_GEOSN Malate dehydrogenase OS=Geobacter sulfurreducens GN=mdh PE=3 SV=1
>sp|Q749A5|RL30_GEOSL 50S ribosomal protein L30 OS=Geobacter sulfurreducens (strain ATCC 51573 / DSM 12127 / PCA) GN=rpmD PE=3 SV=1;>tr|A0A0D5N5B8|A0A0D5N5B8_GEOSN 50S ribosomal protein L30 OS=Geobacter sulfurreducens GN=rpmD PE=3 SV=1	0.69617	4.277	4.277		7.61537	7.52437	7.57143	6.82059	6.91242	6.88965				+	11.703	2355000000	37	2	2	2	35.6	6.3966	59	0	8.89486	8.08095	8.06442	7.92442	7.11711	7.37291	7.15027	310	4.277	0.69617	Q749A5;A0A0D5N5B8	Q749A5;A0A0D5N5B8	>sp|Q749A5|RL30_GEOSL 50S ribosomal protein L30 OS=Geobacter sulfurreducens (strain ATCC 51573 / DSM 12127 / PCA) GN=rpmD PE=3 SV=1;>tr|A0A0D5N5B8|A0A0D5N5B8_GEOSN 50S ribosomal protein L30 OS=Geobacter sulfurreducens GN=rpmD PE=3 SV=1
>sp|Q74AP9|NHAA_GEOSL Na(+)/H(+) antiporter NhaA OS=Geobacter sulfurreducens (strain ATCC 51573 / DSM 12127 / PCA) GN=nhaA PE=3 SV=1;>tr|A0A0D5N4P7|A0A0D5N4P7_GEOSN Na(+)/H(+) antiporter NhaA OS=Geobacter sulfurreducens GN=nhaA PE=3 SV=1	0.691736	0.911693			5.95046	4.94958	6.06386	4.96235	4.94438	4.98196					2.1296	64227000	4	2	2	2	6.3	40.571	382	0.0090618	6.90463	5.78543	5.98352	5.75501	5.70317	5.95752	5.7787	253	0.911693	0.691736	Q74AP9;A0A0D5N4P7	Q74AP9;A0A0D5N4P7	>sp|Q74AP9|NHAA_GEOSL Na(+)/H(+) antiporter NhaA OS=Geobacter sulfurreducens (strain ATCC 51573 / DSM 12127 / PCA) GN=nhaA PE=3 SV=1;>tr|A0A0D5N4P7|A0A0D5N4P7_GEOSN Na(+)/H(+) antiporter NhaA OS=Geobacter sulfurreducens GN=nhaA PE=3 SV=1
>tr|Q74GA3|Q74GA3_GEOSL NADH dehydrogenase I, F subunit OS=Geobacter sulfurreducens (strain ATCC 51573 / DSM 12127 / PCA) GN=nuoF-1 PE=4 SV=1;>tr|A0A0D5N826|A0A0D5N826_GEOSN NADH dehydrogenase OS=Geobacter sulfurreducens GN=RW64_10945 PE=4 SV=1	0.680493	2.29404	2.29404		8.11896	8.05941	8.08757	7.30311	7.64928	7.27207				+	323.31	16287000000	676	4	37	37	67.2	64.237	591	0	8.68035	7.95641	8.07962	7.92054	6.81992	6.87387	6.79544	678	2.29404	0.680493	Q74GA3;A0A0D5N826;A0LGJ0;A0LLT0	Q74GA3;A0A0D5N826	>tr|Q74GA3|Q74GA3_GEOSL NADH dehydrogenase I, F subunit OS=Geobacter sulfurreducens (strain ATCC 51573 / DSM 12127 / PCA) GN=nuoF-1 PE=4 SV=1;>tr|A0A0D5N826|A0A0D5N826_GEOSN NADH dehydrogenase OS=Geobacter sulfurreducens GN=RW64_10945 PE=4 SV=1
>tr|Q747J0|Q747J0_GEOSL LysM domain protein OS=Geobacter sulfurreducens (strain ATCC 51573 / DSM 12127 / PCA) GN=GSU3276 PE=4 SV=2;>tr|A0A0D5N5W9|A0A0D5N5W9_GEOSN Peptidoglycan-binding protein LysM OS=Geobacter sulfurreducens GN=RW64_07720 PE=4 SV=1	0.677114	3.3762	3.3762		5.908	5.83259	5.85855	5.18952	5.29101	5.08727				+	62.493	137590000	99	2	11	11	26.2	59.778	550	0	6.6762	5.87628	6.10483	5.86156	4.80907	4.42485	3.7227	386	3.3762	0.677114	Q747J0;A0A0D5N5W9	Q747J0;A0A0D5N5W9	>tr|Q747J0|Q747J0_GEOSL LysM domain protein OS=Geobacter sulfurreducens (strain ATCC 51573 / DSM 12127 / PCA) GN=GSU3276 PE=4 SV=2;>tr|A0A0D5N5W9|A0A0D5N5W9_GEOSN Peptidoglycan-binding protein LysM OS=Geobacter sulfurreducens GN=RW64_07720 PE=4 SV=1
>tr|Q74BK7|Q74BK7_GEOSL Type IV pilus minor pilin PilX OS=Geobacter sulfurreducens (strain ATCC 51573 / DSM 12127 / PCA) GN=pilX-2 PE=4 SV=2;>tr|A0A0D5N3W5|A0A0D5N3W5_GEOSN Pilus assembly protein PilX OS=Geobacter sulfurreducens GN=RW64_00935 PE=4 SV=1	0.671127	2.41563	2.41563		6.11618	6.0821	5.92764	5.50501	5.42088	5.18665				+	5.3951	36044000	14	2	2	2	7.8	23.78	217	0	6.55683	5.98793	5.98151	5.67857	5.27205	5.17368	4.91823	176	2.41563	0.671127	Q74BK7;A0A0D5N3W5	Q74BK7;A0A0D5N3W5	>tr|Q74BK7|Q74BK7_GEOSL Type IV pilus minor pilin PilX OS=Geobacter sulfurreducens (strain ATCC 51573 / DSM 12127 / PCA) GN=pilX-2 PE=4 SV=2;>tr|A0A0D5N3W5|A0A0D5N3W5_GEOSN Pilus assembly protein PilX OS=Geobacter sulfurreducens GN=RW64_00935 PE=4 SV=1
>tr|Q74GA4|Q74GA4_GEOSL NADH dehydrogenase I, E subunit OS=Geobacter sulfurreducens (strain ATCC 51573 / DSM 12127 / PCA) GN=nuoE-1 PE=4 SV=1;>tr|A0A0D5N884|A0A0D5N884_GEOSN NADH dehydrogenase OS=Geobacter sulfurreducens GN=RW64_10940 PE=4 SV=1	0.668705	3.29103	3.29103		7.76583	7.78066	7.93516	7.19413	7.08561	7.19579				+	89.918	3823100000	88	2	8	8	65.9	19.203	173	0	8.62817	7.62494	7.76596	7.92802	6.96514	6.95593	7.11498	699	3.29103	0.668705	Q74GA4;A0A0D5N884	Q74GA4;A0A0D5N884	>tr|Q74GA4|Q74GA4_GEOSL NADH dehydrogenase I, E subunit OS=Geobacter sulfurreducens (strain ATCC 51573 / DSM 12127 / PCA) GN=nuoE-1 PE=4 SV=1;>tr|A0A0D5N884|A0A0D5N884_GEOSN NADH dehydrogenase OS=Geobacter sulfurreducens GN=RW64_10940 PE=4 SV=1
>sp|Q74A46|Y2545_GEOSL Maf-like protein GSU2545 OS=Geobacter sulfurreducens (strain ATCC 51573 / DSM 12127 / PCA) GN=GSU2545 PE=3 SV=1;>tr|A0A0D5N592|A0A0D5N592_GEOSN Maf-like protein RW64_04060 OS=Geobacter sulfurreducens GN=RW64_04060 PE=3 SV=1	0.667275	1.05416			5.88279	6.01574	5.21497	5.34174	4.77688	4.99306					4.344	70667000	13	2	2	2	16.2	20.418	191	0	6.94613	5.92912	5.99544	5.81269	5.74089	5.68945	5.912	300	1.05416	0.667275	Q74A46;A0A0D5N592	Q74A46;A0A0D5N592	>sp|Q74A46|Y2545_GEOSL Maf-like protein GSU2545 OS=Geobacter sulfurreducens (strain ATCC 51573 / DSM 12127 / PCA) GN=GSU2545 PE=3 SV=1;>tr|A0A0D5N592|A0A0D5N592_GEOSN Maf-like protein RW64_04060 OS=Geobacter sulfurreducens GN=RW64_04060 PE=3 SV=1
>tr|Q748N2|Q748N2_GEOSL Sensor diguanylate cyclase, PAS domain-containing OS=Geobacter sulfurreducens (strain ATCC 51573 / DSM 12127 / PCA) GN=GSU2969 PE=4 SV=1;>tr|A0A0D5N5U0|A0A0D5N5U0_GEOSN Diguanylate cyclase OS=Geobacter sulfurreducens GN=RW64_06190 P	0.667158	1.95172	1.95172		6.18113	6.14176	6.23241	5.22944	5.71408	5.61031				+	10.155	116610000	18	2	3	3	9.5	35.817	315	0	6.788	5.96088	6.13149	5.96686	3.822	5.147	5.22243	371	1.95172	0.667158	Q748N2;A0A0D5N5U0	Q748N2;A0A0D5N5U0	>tr|Q748N2|Q748N2_GEOSL Sensor diguanylate cyclase, PAS domain-containing OS=Geobacter sulfurreducens (strain ATCC 51573 / DSM 12127 / PCA) GN=GSU2969 PE=4 SV=1;>tr|A0A0D5N5U0|A0A0D5N5U0_GEOSN Diguanylate cyclase OS=Geobacter sulfurreducens GN=RW64_06190 P
>sp|Q74CG8|PANB_GEOSL 3-methyl-2-oxobutanoate hydroxymethyltransferase OS=Geobacter sulfurreducens (strain ATCC 51573 / DSM 12127 / PCA) GN=panB PE=3 SV=1;>tr|A0A0D5NBY7|A0A0D5NBY7_GEOSN 3-methyl-2-oxobutanoate hydroxymethyltransferase OS=Geobacter sulfurr	0.654861	3.2056	3.2056		5.77984	5.6872	5.87021	5.05835	5.20121	5.11311				+	41.18	92982000	36	2	5	5	24	28.949	267	0	7.01414	5.7014	5.6719	5.68073	4.91466	4.80524	4.92305	1196	3.2056	0.654861	Q74CG8;A0A0D5NBY7	Q74CG8;A0A0D5NBY7	>sp|Q74CG8|PANB_GEOSL 3-methyl-2-oxobutanoate hydroxymethyltransferase OS=Geobacter sulfurreducens (strain ATCC 51573 / DSM 12127 / PCA) GN=panB PE=3 SV=1;>tr|A0A0D5NBY7|A0A0D5NBY7_GEOSN 3-methyl-2-oxobutanoate hydroxymethyltransferase OS=Geobacter sulfurr
>tr|Q74DJ2|Q74DJ2_GEOSL RNA-binding protein OS=Geobacter sulfurreducens (strain ATCC 51573 / DSM 12127 / PCA) GN=GSU1324 PE=4 SV=1;>tr|A0A0D5NAB1|A0A0D5NAB1_GEOSN RNA-binding protein OS=Geobacter sulfurreducens GN=RW64_16325 PE=4 SV=1	0.647706	0.697636			6.21969	6.438	6.35742	6.20464	6.00544	4.86192					6.3691	89097000	15	2	2	2	29	11.704	107	0	7.25088	6.64609	6.7451	6.37208	6.37794	6.21267	5.71888	992	0.697636	0.647706	Q74DJ2;A0A0D5NAB1	Q74DJ2;A0A0D5NAB1	>tr|Q74DJ2|Q74DJ2_GEOSL RNA-binding protein OS=Geobacter sulfurreducens (strain ATCC 51573 / DSM 12127 / PCA) GN=GSU1324 PE=4 SV=1;>tr|A0A0D5NAB1|A0A0D5NAB1_GEOSN RNA-binding protein OS=Geobacter sulfurreducens GN=RW64_16325 PE=4 SV=1
>tr|Q74G09|Q74G09_GEOSL Ribonuclease D, putative OS=Geobacter sulfurreducens (strain ATCC 51573 / DSM 12127 / PCA) GN=GSU0443 PE=4 SV=1;>tr|A0A0D5N7R5|A0A0D5N7R5_GEOSN 3-5 exonuclease OS=Geobacter sulfurreducens GN=RW64_11475 PE=4 SV=1	0.642994	0.875062			5.6739	5.69599	5.5311	5.43985	5.20394	4.32822					15.888	76756000	18	2	6	6	18.4	43.276	381	0	6.58408	5.71502	5.91308	5.45229	5.17214	5.2319	5.05778	639	0.875062	0.642994	Q74G09;A0A0D5N7R5	Q74G09;A0A0D5N7R5	>tr|Q74G09|Q74G09_GEOSL Ribonuclease D, putative OS=Geobacter sulfurreducens (strain ATCC 51573 / DSM 12127 / PCA) GN=GSU0443 PE=4 SV=1;>tr|A0A0D5N7R5|A0A0D5N7R5_GEOSN 3-5 exonuclease OS=Geobacter sulfurreducens GN=RW64_11475 PE=4 SV=1
>tr|Q746Z7|Q746Z7_GEOSL Helix-turn-helix transcriptional regulator, GntR family OS=Geobacter sulfurreducens (strain ATCC 51573 / DSM 12127 / PCA) GN=GSU3370 PE=4 SV=1;>tr|A0A0D5N7Q1|A0A0D5N7Q1_GEOSN GntR family transcriptional regulator OS=Geobacter sulfur	0.642571	2.195			7.01882	6.84641	6.99307	6.46235	6.37293	6.09531					22.875	373240000	29	2	10	10	45.1	27.026	235	0	7.3959	6.7092	6.7347	6.59535	5.84366	6.07958	5.58367	633	2.195	0.642571	Q746Z7;A0A0D5N7Q1	Q746Z7;A0A0D5N7Q1	>tr|Q746Z7|Q746Z7_GEOSL Helix-turn-helix transcriptional regulator, GntR family OS=Geobacter sulfurreducens (strain ATCC 51573 / DSM 12127 / PCA) GN=GSU3370 PE=4 SV=1;>tr|A0A0D5N7Q1|A0A0D5N7Q1_GEOSN GntR family transcriptional regulator OS=Geobacter sulfur
>tr|Q747E4|Q747E4_GEOSL Polyphosphate kinase OS=Geobacter sulfurreducens (strain ATCC 51573 / DSM 12127 / PCA) GN=ppk PE=3 SV=1;>tr|A0A0D5N6L8|A0A0D5N6L8_GEOSN Polyphosphate kinase OS=Geobacter sulfurreducens GN=ppk PE=3 SV=1	0.63265	0.994981			6.28176	6.23025	5.89781	5.23257	5.22965	6.04964					18.275	203120000	22	2	10	10	18.3	82.464	727	0	6.73956	6.60233	5.7831	5.39361	4.94798	NaN	4.9134	492	0.994981	0.63265	Q747E4;A0A0D5N6L8	Q747E4;A0A0D5N6L8	>tr|Q747E4|Q747E4_GEOSL Polyphosphate kinase OS=Geobacter sulfurreducens (strain ATCC 51573 / DSM 12127 / PCA) GN=ppk PE=3 SV=1;>tr|A0A0D5N6L8|A0A0D5N6L8_GEOSN Polyphosphate kinase OS=Geobacter sulfurreducens GN=ppk PE=3 SV=1
>tr|Q74DG5|Q74DG5_GEOSL Sulfite reductase subunit, putative OS=Geobacter sulfurreducens (strain ATCC 51573 / DSM 12127 / PCA) GN=GSU1351 PE=4 SV=1	0.629778	1.79953			5.98411	5.83191	5.73571	5.0994	5.49805	5.06496					9.2295	27901000	11	1	3	3	10.9	34.818	322	0	6.21519	5.67883	5.6518	5.00698	4.63464	5.09262	4.16631	1853	1.79953	0.629778	Q74DG5	Q74DG5	>tr|Q74DG5|Q74DG5_GEOSL Sulfite reductase subunit, putative OS=Geobacter sulfurreducens (strain ATCC 51573 / DSM 12127 / PCA) GN=GSU1351 PE=4 SV=1
>tr|Q74CF2|Q74CF2_GEOSL Creatinine amidohydrolase superfamily protein OS=Geobacter sulfurreducens (strain ATCC 51573 / DSM 12127 / PCA) GN=GSU1722 PE=4 SV=1;>tr|A0A0D5NC86|A0A0D5NC86_GEOSN Creatinine amidohydrolase OS=Geobacter sulfurreducens GN=RW64_17805	0.62869	1.1312			5.5407	6.04273	6.05748	5.22229	4.92313	5.60942					4.0651	91966000	15	2	3	3	13.4	26.28	239	0	6.92224	5.8803	6.39035	6.2814	5.06573	5.02469	5.35734	1236	1.1312	0.62869	Q74CF2;A0A0D5NC86	Q74CF2;A0A0D5NC86	>tr|Q74CF2|Q74CF2_GEOSL Creatinine amidohydrolase superfamily protein OS=Geobacter sulfurreducens (strain ATCC 51573 / DSM 12127 / PCA) GN=GSU1722 PE=4 SV=1;>tr|A0A0D5NC86|A0A0D5NC86_GEOSN Creatinine amidohydrolase OS=Geobacter sulfurreducens GN=RW64_17805
>tr|Q74C84|Q74C84_GEOSL Lon protease OS=Geobacter sulfurreducens (strain ATCC 51573 / DSM 12127 / PCA) GN=lon-2 PE=2 SV=1;>tr|A0A0D5NBA3|A0A0D5NBA3_GEOSN Lon protease OS=Geobacter sulfurreducens GN=lon PE=2 SV=1	0.626818	3.64573	3.64573		6.6056	6.51782	6.53433	5.87124	6.00762	5.89843				+	58.086	472070000	93	2	24	22	32.7	88.926	807	0	7.08293	6.41736	6.43436	6.35987	5.08472	5.06911	5.32775	1131	3.64573	0.626818	Q74C84;A0A0D5NBA3	Q74C84;A0A0D5NBA3	>tr|Q74C84|Q74C84_GEOSL Lon protease OS=Geobacter sulfurreducens (strain ATCC 51573 / DSM 12127 / PCA) GN=lon-2 PE=2 SV=1;>tr|A0A0D5NBA3|A0A0D5NBA3_GEOSN Lon protease OS=Geobacter sulfurreducens GN=lon PE=2 SV=1
>tr|Q74DK3|Q74DK3_GEOSL Alkyl hydroperoxide reductase AhpD OS=Geobacter sulfurreducens (strain ATCC 51573 / DSM 12127 / PCA) GN=GSU1313 PE=4 SV=1;>tr|A0A0D5NBN1|A0A0D5NBN1_GEOSN Alkyl hydroperoxide reductase AhpD OS=Geobacter sulfurreducens GN=RW64_16265 P	0.625309	2.24469			5.90662	5.84033	5.7777	5.00031	5.29098	5.35743					2.5792	32027000	4	2	2	2	21.8	11.958	110	0.0022284	6.72736	6.05158	6.146	5.89457	4.65334	5.09054	NaN	1173	2.24469	0.625309	Q74DK3;A0A0D5NBN1	Q74DK3;A0A0D5NBN1	>tr|Q74DK3|Q74DK3_GEOSL Alkyl hydroperoxide reductase AhpD OS=Geobacter sulfurreducens (strain ATCC 51573 / DSM 12127 / PCA) GN=GSU1313 PE=4 SV=1;>tr|A0A0D5NBN1|A0A0D5NBN1_GEOSN Alkyl hydroperoxide reductase AhpD OS=Geobacter sulfurreducens GN=RW64_16265 P
>tr|Q74GA2|Q74GA2_GEOSL NADH dehydrogenase I, G subunit OS=Geobacter sulfurreducens (strain ATCC 51573 / DSM 12127 / PCA) GN=nuoG-1 PE=4 SV=1;>tr|A0A0D5N8R9|A0A0D5N8R9_GEOSN NADH dehydrogenase OS=Geobacter sulfurreducens GN=RW64_10950 PE=4 SV=1	0.621593	1.87392			8.42234	8.36502	8.36182	7.91354	7.47032	7.90054					323.31	39150000000	954	2	53	53	80.8	88.097	826	0	8.96949	8.17307	8.28484	8.15582	7.21468	7.07335	7.28643	773	1.87392	0.621593	Q74GA2;A0A0D5N8R9	Q74GA2;A0A0D5N8R9	>tr|Q74GA2|Q74GA2_GEOSL NADH dehydrogenase I, G subunit OS=Geobacter sulfurreducens (strain ATCC 51573 / DSM 12127 / PCA) GN=nuoG-1 PE=4 SV=1;>tr|A0A0D5N8R9|A0A0D5N8R9_GEOSN NADH dehydrogenase OS=Geobacter sulfurreducens GN=RW64_10950 PE=4 SV=1
>tr|Q74CL3|Q74CL3_GEOSL Aconitate hydratase B OS=Geobacter sulfurreducens (strain ATCC 51573 / DSM 12127 / PCA) GN=acnB PE=3 SV=1;>tr|A0A0D5NCT5|A0A0D5NCT5_GEOSN Aconitate hydratase B OS=Geobacter sulfurreducens GN=RW64_18855 PE=3 SV=1	0.616818	1.31076			8.81117	8.75101	8.7116	8.33439	7.70503	8.38391					323.31	90322000000	1554	2	68	68	86.7	91.138	847	0	9.2656	8.48379	8.56737	8.44618	7.59806	7.3822	7.70915	1291	1.31076	0.616818	Q74CL3;A0A0D5NCT5	Q74CL3;A0A0D5NCT5	>tr|Q74CL3|Q74CL3_GEOSL Aconitate hydratase B OS=Geobacter sulfurreducens (strain ATCC 51573 / DSM 12127 / PCA) GN=acnB PE=3 SV=1;>tr|A0A0D5NCT5|A0A0D5NCT5_GEOSN Aconitate hydratase B OS=Geobacter sulfurreducens GN=RW64_18855 PE=3 SV=1
>sp|Q748A8|RL31_GEOSL 50S ribosomal protein L31 OS=Geobacter sulfurreducens (strain ATCC 51573 / DSM 12127 / PCA) GN=rpmE PE=3 SV=1;>tr|A0A0D5N5H0|A0A0D5N5H0_GEOSN 50S ribosomal protein L31 OS=Geobacter sulfurreducens GN=rpmE PE=3 SV=1	0.611002	2.74316			7.03647	7.17886	7.2852	6.5291	6.50206	6.63637					13.943	514280000	32	2	4	4	66.2	7.4055	65	0	8.10914	7.41941	7.55077	7.50537	6.6034	6.62321	6.6049	333	2.74316	0.611002	Q748A8;A0A0D5N5H0	Q748A8;A0A0D5N5H0	>sp|Q748A8|RL31_GEOSL 50S ribosomal protein L31 OS=Geobacter sulfurreducens (strain ATCC 51573 / DSM 12127 / PCA) GN=rpmE PE=3 SV=1;>tr|A0A0D5N5H0|A0A0D5N5H0_GEOSN 50S ribosomal protein L31 OS=Geobacter sulfurreducens GN=rpmE PE=3 SV=1
>tr|Q74AI9|Q74AI9_GEOSL dTDP-4-dehydrorhamnose reductase OS=Geobacter sulfurreducens (strain ATCC 51573 / DSM 12127 / PCA) GN=rmlD PE=4 SV=1	0.607544	1.14951			5.79672	5.83216	5.71251	4.68125	5.43452	5.40298					6.0984	41226000	9	2	3	3	9.3	30.73	280	0	6.41105	5.58587	5.6533	5.49322	4.30705	4.91381	5.07185	1741	1.14951	0.607544	Q74AI9;A0A0D5N3V8	Q74AI9	>tr|Q74AI9|Q74AI9_GEOSL dTDP-4-dehydrorhamnose reductase OS=Geobacter sulfurreducens (strain ATCC 51573 / DSM 12127 / PCA) GN=rmlD PE=4 SV=1
>sp|Q74C83|CLPX_GEOSL ATP-dependent Clp protease ATP-binding subunit ClpX OS=Geobacter sulfurreducens (strain ATCC 51573 / DSM 12127 / PCA) GN=clpX PE=3 SV=1;>tr|A0A0D5NBF4|A0A0D5NBF4_GEOSN ATP-dependent Clp protease ATP-binding subunit ClpX OS=Geobacter s	0.606452	3.39062			7.15017	7.24775	7.26045	6.53387	6.68425	6.6209					121.04	1572900000	164	3	18	18	48.7	46.129	417	0	7.81649	6.95753	7.16991	7.08661	6.06483	6.12655	5.988	1145	3.39062	0.606452	Q74C83;A0A0D5NBF4;A0LEF0	Q74C83;A0A0D5NBF4	>sp|Q74C83|CLPX_GEOSL ATP-dependent Clp protease ATP-binding subunit ClpX OS=Geobacter sulfurreducens (strain ATCC 51573 / DSM 12127 / PCA) GN=clpX PE=3 SV=1;>tr|A0A0D5NBF4|A0A0D5NBF4_GEOSN ATP-dependent Clp protease ATP-binding subunit ClpX OS=Geobacter s
>sp|Q746Z9|ISPD_GEOSL 2-C-methyl-D-erythritol 4-phosphate cytidylyltransferase OS=Geobacter sulfurreducens (strain ATCC 51573 / DSM 12127 / PCA) GN=ispD PE=3 SV=1;>tr|A0A0D5N6Q5|A0A0D5N6Q5_GEOSN 2-C-methyl-D-erythritol 4-phosphate cytidylyltransferase OS=G	0.603197	1.66332			5.66714	5.55438	5.58645	5.20718	5.1102	4.681					6.5025	28051000	13	2	5	5	23.3	25.084	232	0	6.30183	5.21809	5.30589	5.27075	5.14789	4.78943	5.12333	504	1.66332	0.603197	Q746Z9;A0A0D5N6Q5	Q746Z9;A0A0D5N6Q5	>sp|Q746Z9|ISPD_GEOSL 2-C-methyl-D-erythritol 4-phosphate cytidylyltransferase OS=Geobacter sulfurreducens (strain ATCC 51573 / DSM 12127 / PCA) GN=ispD PE=3 SV=1;>tr|A0A0D5N6Q5|A0A0D5N6Q5_GEOSN 2-C-methyl-D-erythritol 4-phosphate cytidylyltransferase OS=G
>tr|Q74CA3|Q74CA3_GEOSL DNA/RNA-binding protein, putative OS=Geobacter sulfurreducens (strain ATCC 51573 / DSM 12127 / PCA) GN=GSU1771 PE=4 SV=1;>tr|A0A0D5NBH5|A0A0D5NBH5_GEOSN DNA-binding protein OS=Geobacter sulfurreducens GN=RW64_17530 PE=4 SV=1	0.599978	3.52131			7.08842	7.10653	7.07218	6.51851	6.39134	6.55734					94.845	586950000	78	2	6	6	37.7	24.067	215	0	7.72721	6.95701	6.97726	6.78767	6.16835	6.19312	6.18851	1154	3.52131	0.599978	Q74CA3;A0A0D5NBH5	Q74CA3;A0A0D5NBH5	>tr|Q74CA3|Q74CA3_GEOSL DNA/RNA-binding protein, putative OS=Geobacter sulfurreducens (strain ATCC 51573 / DSM 12127 / PCA) GN=GSU1771 PE=4 SV=1;>tr|A0A0D5NBH5|A0A0D5NBH5_GEOSN DNA-binding protein OS=Geobacter sulfurreducens GN=RW64_17530 PE=4 SV=1
>sp|Q74AT9|LPXB_GEOSL Lipid-A-disaccharide synthase OS=Geobacter sulfurreducens (strain ATCC 51573 / DSM 12127 / PCA) GN=lpxB PE=3 SV=1;>tr|A0A0D5N3N0|A0A0D5N3N0_GEOSN Lipid-A-disaccharide synthase OS=Geobacter sulfurreducens GN=lpxB PE=3 SV=1	0.599605	1.02564			5.88901	6.17765	5.80996	4.87641	5.48367	5.71772					24.034	85940000	36	2	8	8	23.2	41.841	384	0	6.65545	5.75369	5.82748	5.39358	5.07817	5.32336	5.4677	1752	1.02564	0.599605	Q74AT9;A0A0D5N3N0	Q74AT9;A0A0D5N3N0	>sp|Q74AT9|LPXB_GEOSL Lipid-A-disaccharide synthase OS=Geobacter sulfurreducens (strain ATCC 51573 / DSM 12127 / PCA) GN=lpxB PE=3 SV=1;>tr|A0A0D5N3N0|A0A0D5N3N0_GEOSN Lipid-A-disaccharide synthase OS=Geobacter sulfurreducens GN=lpxB PE=3 SV=1
>tr|Q74F39|Q74F39_GEOSL Transcriptional regulator, TetR family OS=Geobacter sulfurreducens (strain ATCC 51573 / DSM 12127 / PCA) GN=GSU0770 PE=4 SV=1;>tr|A0A0D5N9E9|A0A0D5N9E9_GEOSN TetR family transcriptional regulator OS=Geobacter sulfurreducens GN=RW64_	0.598124	1.10087			5.75578	5.92289	5.73438	5.22573	4.76651	5.62643					12.939	34245000	9	2	3	3	18.9	22.204	196	0	6.5346	5.67161	5.9328	5.62957	4.38947	4.47471	5.33672	867	1.10087	0.598124	Q74F39;A0A0D5N9E9	Q74F39;A0A0D5N9E9	>tr|Q74F39|Q74F39_GEOSL Transcriptional regulator, TetR family OS=Geobacter sulfurreducens (strain ATCC 51573 / DSM 12127 / PCA) GN=GSU0770 PE=4 SV=1;>tr|A0A0D5N9E9|A0A0D5N9E9_GEOSN TetR family transcriptional regulator OS=Geobacter sulfurreducens GN=RW64_
>tr|Q74FD8|Q74FD8_GEOSL RNA pseudouridine synthase, RluA family OS=Geobacter sulfurreducens (strain ATCC 51573 / DSM 12127 / PCA) GN=GSU0671 PE=4 SV=1;>tr|A0A0D5N958|A0A0D5N958_GEOSN Pseudouridine synthase OS=Geobacter sulfurreducens GN=RW64_12975 PE=4 SV=	0.59688	1.55663			5.84193	6.00346	5.42164	5.20255	5.17989	5.09394					6.7241	43198000	17	2	5	5	19.6	32.051	296	0	6.38019	5.5418	5.57176	5.28556	4.94597	5.4326	5.20238	826	1.55663	0.59688	Q74FD8;A0A0D5N958	Q74FD8;A0A0D5N958	>tr|Q74FD8|Q74FD8_GEOSL RNA pseudouridine synthase, RluA family OS=Geobacter sulfurreducens (strain ATCC 51573 / DSM 12127 / PCA) GN=GSU0671 PE=4 SV=1;>tr|A0A0D5N958|A0A0D5N958_GEOSN Pseudouridine synthase OS=Geobacter sulfurreducens GN=RW64_12975 PE=4 SV=
>tr|I7F9G4|I7F9G4_GEOSL Uncharacterized protein OS=Geobacter sulfurreducens (strain ATCC 51573 / DSM 12127 / PCA) GN=GSU3511 PE=4 SV=1;>tr|A0A0D5NAB9|A0A0D5NAB9_GEOSN Uncharacterized protein OS=Geobacter sulfurreducens GN=RW64_14020 PE=4 SV=1	0.594656	1.51204			7.63397	7.89117	8.10175	7.03969	7.37714	7.42609					66.128	3127100000	71	2	4	4	29.9	16.618	147	0	8.89308	8.02592	8.29552	8.36163	7.18387	7.53889	7.50523	995	1.51204	0.594656	I7F9G4;A0A0D5NAB9	I7F9G4;A0A0D5NAB9	>tr|I7F9G4|I7F9G4_GEOSL Uncharacterized protein OS=Geobacter sulfurreducens (strain ATCC 51573 / DSM 12127 / PCA) GN=GSU3511 PE=4 SV=1;>tr|A0A0D5NAB9|A0A0D5NAB9_GEOSN Uncharacterized protein OS=Geobacter sulfurreducens GN=RW64_14020 PE=4 SV=1
>tr|Q746R2|Q746R2_GEOSL Peptide deformylase OS=Geobacter sulfurreducens (strain ATCC 51573 / DSM 12127 / PCA) GN=def-2 PE=3 SV=1;>tr|A0A0D5N809|A0A0D5N809_GEOSN Peptide deformylase OS=Geobacter sulfurreducens GN=def PE=3 SV=1	0.593335	0.487084			6.32222	6.36427	6.21924	6.25909	6.21466	4.65198					21.293	119490000	20	2	4	4	26.6	18.538	169	0	7.07733	6.17754	6.32459	6.07313	5.9214	5.99528	5.05729	671	0.487084	0.593335	Q746R2;A0A0D5N809	Q746R2;A0A0D5N809	>tr|Q746R2|Q746R2_GEOSL Peptide deformylase OS=Geobacter sulfurreducens (strain ATCC 51573 / DSM 12127 / PCA) GN=def-2 PE=3 SV=1;>tr|A0A0D5N809|A0A0D5N809_GEOSN Peptide deformylase OS=Geobacter sulfurreducens GN=def PE=3 SV=1
>sp|P60804|HIS11_GEOSL ATP phosphoribosyltransferase 1 OS=Geobacter sulfurreducens (strain ATCC 51573 / DSM 12127 / PCA) GN=hisG1 PE=3 SV=1;>tr|A0A0D5NBW9|A0A0D5NBW9_GEOSN ATP phosphoribosyltransferase OS=Geobacter sulfurreducens GN=hisG PE=3 SV=1	0.590684	4.43663			7.47325	7.52811	7.57164	6.94749	6.93239	6.92107					102.11	1616800000	136	2	14	14	45.7	32.216	291	0	7.95339	7.18338	7.24135	7.09778	6.46078	6.57076	6.39749	1190	4.43663	0.590684	P60804;A0A0D5NBW9	P60804;A0A0D5NBW9	>sp|P60804|HIS11_GEOSL ATP phosphoribosyltransferase 1 OS=Geobacter sulfurreducens (strain ATCC 51573 / DSM 12127 / PCA) GN=hisG1 PE=3 SV=1;>tr|A0A0D5NBW9|A0A0D5NBW9_GEOSN ATP phosphoribosyltransferase OS=Geobacter sulfurreducens GN=hisG PE=3 SV=1
>tr|Q74BJ5|Q74BJ5_GEOSL Response regulator OS=Geobacter sulfurreducens (strain ATCC 51573 / DSM 12127 / PCA) GN=GSU2046 PE=4 SV=1;>tr|A0A0D5N3X5|A0A0D5N3X5_GEOSN Chemotaxis protein CheY OS=Geobacter sulfurreducens GN=RW64_00995 PE=4 SV=1	0.587983	0.67777			6.27568	6.06311	6.50074	6.17135	4.95647	5.94777					55.841	468520000	46	2	5	5	14.9	42.451	404	0	7.76764	6.79387	6.64295	6.93018	6.23244	5.87254	6.11959	178	0.67777	0.587983	Q74BJ5;A0A0D5N3X5	Q74BJ5;A0A0D5N3X5	>tr|Q74BJ5|Q74BJ5_GEOSL Response regulator OS=Geobacter sulfurreducens (strain ATCC 51573 / DSM 12127 / PCA) GN=GSU2046 PE=4 SV=1;>tr|A0A0D5N3X5|A0A0D5N3X5_GEOSN Chemotaxis protein CheY OS=Geobacter sulfurreducens GN=RW64_00995 PE=4 SV=1
>tr|Q74D51|Q74D51_GEOSL 2-oxoglutarate:ferredoxin oxidoreductase, alpha subunit OS=Geobacter sulfurreducens (strain ATCC 51573 / DSM 12127 / PCA) GN=korA PE=4 SV=1;>tr|A0A0D5NCR1|A0A0D5NCR1_GEOSN 2-oxoglutarate ferredoxin oxidoreductase subunit alpha OS=Ge	0.585926	4.96807			8.78405	8.76395	8.75014	8.17243	8.15155	8.21638					323.31	70222000000	816	2	21	21	74.5	40.906	377	0	9.54544	8.7098	8.85168	8.77398	7.90543	7.96958	7.86112	1837	4.96807	0.585926	Q74D51;A0A0D5NCR1	Q74D51;A0A0D5NCR1	>tr|Q74D51|Q74D51_GEOSL 2-oxoglutarate:ferredoxin oxidoreductase, alpha subunit OS=Geobacter sulfurreducens (strain ATCC 51573 / DSM 12127 / PCA) GN=korA PE=4 SV=1;>tr|A0A0D5NCR1|A0A0D5NCR1_GEOSN 2-oxoglutarate ferredoxin oxidoreductase subunit alpha OS=Ge
>tr|Q749J1|Q749J1_GEOSL Anaerobic C4-dicarboxylate transporter OS=Geobacter sulfurreducens (strain ATCC 51573 / DSM 12127 / PCA) GN=dcuB PE=3 SV=1;>tr|A0A0D5N5Q5|A0A0D5N5Q5_GEOSN Anaerobic C4-dicarboxylate transporter OS=Geobacter sulfurreducens GN=RW64_05	0.583613	1.69563			7.05827	7.14167	7.01799	6.18893	6.67908	6.59909					23.401	904550000	55	2	5	5	7.5	46.928	442	0	8.00221	7.19404	7.45723	7.18053	6.26012	6.54401	6.41622	367	1.69563	0.583613	Q749J1;A0A0D5N5Q5	Q749J1;A0A0D5N5Q5	>tr|Q749J1|Q749J1_GEOSL Anaerobic C4-dicarboxylate transporter OS=Geobacter sulfurreducens (strain ATCC 51573 / DSM 12127 / PCA) GN=dcuB PE=3 SV=1;>tr|A0A0D5N5Q5|A0A0D5N5Q5_GEOSN Anaerobic C4-dicarboxylate transporter OS=Geobacter sulfurreducens GN=RW64_05
>tr|Q749E6|Q749E6_GEOSL Electron transfer flavoprotein, beta subunit OS=Geobacter sulfurreducens (strain ATCC 51573 / DSM 12127 / PCA) GN=etfB PE=4 SV=1;>tr|A0A0D5N5U7|A0A0D5N5U7_GEOSN Electron transfer flavoprotein subunit beta OS=Geobacter sulfurreducens	0.580612	0.752149			6.02416	5.09749	6.19002	5.35142	5.21479	5.00363					6.4999	175570000	12	2	5	5	20.2	29.318	272	0	7.01402	5.93279	4.60589	5.6696	4.09778	4.59065	4.19354	375	0.752149	0.580612	Q749E6;A0A0D5N5U7	Q749E6;A0A0D5N5U7	>tr|Q749E6|Q749E6_GEOSL Electron transfer flavoprotein, beta subunit OS=Geobacter sulfurreducens (strain ATCC 51573 / DSM 12127 / PCA) GN=etfB PE=4 SV=1;>tr|A0A0D5N5U7|A0A0D5N5U7_GEOSN Electron transfer flavoprotein subunit beta OS=Geobacter sulfurreducens
>tr|Q74G97|Q74G97_GEOSL NADH dehydrogenase I, L subunit OS=Geobacter sulfurreducens (strain ATCC 51573 / DSM 12127 / PCA) GN=nuoL-1 PE=4 SV=1;>tr|A0A0D5N8S3|A0A0D5N8S3_GEOSN NADH dehydrogenase OS=Geobacter sulfurreducens GN=RW64_10975 PE=4 SV=1	0.580352	1.43821			6.03922	6.20892	6.32797	5.79687	5.27656	5.76163					24.83	239190000	51	2	4	4	7.4	73.248	666	0	7.20265	6.32023	6.56548	6.38267	5.43569	5.30735	5.36446	776	1.43821	0.580352	Q74G97;A0A0D5N8S3	Q74G97;A0A0D5N8S3	>tr|Q74G97|Q74G97_GEOSL NADH dehydrogenase I, L subunit OS=Geobacter sulfurreducens (strain ATCC 51573 / DSM 12127 / PCA) GN=nuoL-1 PE=4 SV=1;>tr|A0A0D5N8S3|A0A0D5N8S3_GEOSN NADH dehydrogenase OS=Geobacter sulfurreducens GN=RW64_10975 PE=4 SV=1
>tr|Q74GK9|Q74GK9_GEOSL Dehydratase, NodN/MaoC domain-containing, putative OS=Geobacter sulfurreducens (strain ATCC 51573 / DSM 12127 / PCA) GN=GSU0237 PE=4 SV=1;>tr|A0A0D5N8H0|A0A0D5N8H0_GEOSN Enoyl-CoA hydratase OS=Geobacter sulfurreducens GN=RW64_10425	0.572561	1.90754			6.13004	6.31959	6.30882	5.91376	5.54662	5.58039					13.799	123400000	19	2	5	5	38.6	17.732	158	0	7.2462	6.32809	6.41651	6.22927	5.63612	5.93142	5.85387	1934	1.90754	0.572561	Q74GK9;A0A0D5N8H0	Q74GK9;A0A0D5N8H0	>tr|Q74GK9|Q74GK9_GEOSL Dehydratase, NodN/MaoC domain-containing, putative OS=Geobacter sulfurreducens (strain ATCC 51573 / DSM 12127 / PCA) GN=GSU0237 PE=4 SV=1;>tr|A0A0D5N8H0|A0A0D5N8H0_GEOSN Enoyl-CoA hydratase OS=Geobacter sulfurreducens GN=RW64_10425
>tr|Q74BI0|Q74BI0_GEOSL N-acetylglutamate synthase OS=Geobacter sulfurreducens (strain ATCC 51573 / DSM 12127 / PCA) GN=argA PE=4 SV=1;>tr|A0A0D5N341|A0A0D5N341_GEOSN Acetyltransferase OS=Geobacter sulfurreducens GN=RW64_01060 PE=4 SV=1	0.572133	0.807388			5.12175	6.05173	6.09826	5.11404	5.09795	5.34336					6.6747	75921000	17	2	2	2	11.4	16.929	149	0	6.92612	6.00186	6.17167	6.03419	5.40283	5.41419	5.36691	88	0.807388	0.572133	Q74BI0;A0A0D5N341	Q74BI0;A0A0D5N341	>tr|Q74BI0|Q74BI0_GEOSL N-acetylglutamate synthase OS=Geobacter sulfurreducens (strain ATCC 51573 / DSM 12127 / PCA) GN=argA PE=4 SV=1;>tr|A0A0D5N341|A0A0D5N341_GEOSN Acetyltransferase OS=Geobacter sulfurreducens GN=RW64_01060 PE=4 SV=1
>tr|Q748K2|Q748K2_GEOSL Cobalt-precorrin-8X methylmutase OS=Geobacter sulfurreducens (strain ATCC 51573 / DSM 12127 / PCA) GN=cbiC PE=4 SV=1;>tr|A0A0D5N6P6|A0A0D5N6P6_GEOSN Precorrin-8X methylmutase OS=Geobacter sulfurreducens GN=RW64_06340 PE=4 SV=1	0.571851	1.58156			5.61428	5.81517	5.33658	5.00288	5.18139	4.86622					11.808	14817000	12	2	3	3	24.9	22.806	213	0	6.17076	5.21173	6.01246	4.96144	NaN	4.16495	4.21163	497	1.58156	0.571851	Q748K2;A0A0D5N6P6	Q748K2;A0A0D5N6P6	>tr|Q748K2|Q748K2_GEOSL Cobalt-precorrin-8X methylmutase OS=Geobacter sulfurreducens (strain ATCC 51573 / DSM 12127 / PCA) GN=cbiC PE=4 SV=1;>tr|A0A0D5N6P6|A0A0D5N6P6_GEOSN Precorrin-8X methylmutase OS=Geobacter sulfurreducens GN=RW64_06340 PE=4 SV=1
>tr|Q74D49|Q74D49_GEOSL 2-oxoglutarate:ferredoxin oxidoreductase, gamma subunit OS=Geobacter sulfurreducens (strain ATCC 51573 / DSM 12127 / PCA) GN=korC PE=1 SV=1;>tr|A0A0D5NDF5|A0A0D5NDF5_GEOSN 2-oxoglutarate ferredoxin oxidoreductase subunit gamma OS=Ge	0.566507	3.72581			8.38151	8.48367	8.45	7.90292	7.81099	7.90176					282.41	14850000000	333	2	14	14	84.1	19.059	182	0	9.21748	8.41878	8.5034	8.41584	7.63519	7.64671	7.62706	1836	3.72581	0.566507	Q74D49;A0A0D5NDF5	Q74D49;A0A0D5NDF5	>tr|Q74D49|Q74D49_GEOSL 2-oxoglutarate:ferredoxin oxidoreductase, gamma subunit OS=Geobacter sulfurreducens (strain ATCC 51573 / DSM 12127 / PCA) GN=korC PE=1 SV=1;>tr|A0A0D5NDF5|A0A0D5NDF5_GEOSN 2-oxoglutarate ferredoxin oxidoreductase subunit gamma OS=Ge
>tr|I7F9D6|I7F9D6_GEOSL Uncharacterized protein OS=Geobacter sulfurreducens (strain ATCC 51573 / DSM 12127 / PCA) GN=GSU3474 PE=4 SV=1;>tr|A0A0D5N6U5|A0A0D5N6U5_GEOSN Uncharacterized protein OS=Geobacter sulfurreducens GN=RW64_09560 PE=4 SV=1	0.566109	2.02581			6.32017	6.63158	6.61331	6.0032	5.82411	6.03941					85.137	790750000	39	2	7	7	57.4	13.586	122	0	8.11988	6.81733	6.83339	6.67694	6.08203	5.76338	6.37994	518	2.02581	0.566109	I7F9D6;A0A0D5N6U5	I7F9D6;A0A0D5N6U5	>tr|I7F9D6|I7F9D6_GEOSL Uncharacterized protein OS=Geobacter sulfurreducens (strain ATCC 51573 / DSM 12127 / PCA) GN=GSU3474 PE=4 SV=1;>tr|A0A0D5N6U5|A0A0D5N6U5_GEOSN Uncharacterized protein OS=Geobacter sulfurreducens GN=RW64_09560 PE=4 SV=1
>sp|Q749Y8|ISPH_GEOSL 4-hydroxy-3-methylbut-2-enyl diphosphate reductase OS=Geobacter sulfurreducens (strain ATCC 51573 / DSM 12127 / PCA) GN=ispH PE=3 SV=1;>tr|A0A0D5N4Y3|A0A0D5N4Y3_GEOSN 4-hydroxy-3-methylbut-2-enyl diphosphate reductase OS=Geobacter sul	0.56022	2.09081			7.00685	7.11388	6.76774	6.38869	6.49819	6.32094					34.749	1385100000	47	2	9	9	36.5	30.702	282	0	7.93735	6.46416	7.80524	6.2847	5.61558	5.88968	5.64242	280	2.09081	0.56022	Q749Y8;A0A0D5N4Y3	Q749Y8;A0A0D5N4Y3	>sp|Q749Y8|ISPH_GEOSL 4-hydroxy-3-methylbut-2-enyl diphosphate reductase OS=Geobacter sulfurreducens (strain ATCC 51573 / DSM 12127 / PCA) GN=ispH PE=3 SV=1;>tr|A0A0D5N4Y3|A0A0D5N4Y3_GEOSN 4-hydroxy-3-methylbut-2-enyl diphosphate reductase OS=Geobacter sul
>sp|Q74GA7|NUOB_GEOSL NADH-quinone oxidoreductase subunit B OS=Geobacter sulfurreducens (strain ATCC 51573 / DSM 12127 / PCA) GN=nuoB PE=3 SV=1;>tr|A0A0D5N8R5|A0A0D5N8R5_GEOSN NADH-quinone oxidoreductase subunit B OS=Geobacter sulfurreducens GN=nuoB PE=3 S	0.554718	3.11206			7.45667	7.45123	7.63107	6.93711	6.9596	6.97811					73.85	1879500000	60	2	7	7	42.4	18.366	170	0	8.49589	7.57739	7.68265	7.55235	7.10524	7.09909	6.95566	771	3.11206	0.554718	Q74GA7;A0A0D5N8R5	Q74GA7;A0A0D5N8R5	>sp|Q74GA7|NUOB_GEOSL NADH-quinone oxidoreductase subunit B OS=Geobacter sulfurreducens (strain ATCC 51573 / DSM 12127 / PCA) GN=nuoB PE=3 SV=1;>tr|A0A0D5N8R5|A0A0D5N8R5_GEOSN NADH-quinone oxidoreductase subunit B OS=Geobacter sulfurreducens GN=nuoB PE=3 S
>tr|Q74AQ6|Q74AQ6_GEOSL Metal-dependent phosphohydrolase, HDOD domain-containing OS=Geobacter sulfurreducens (strain ATCC 51573 / DSM 12127 / PCA) GN=GSU2296 PE=1 SV=1;>tr|A0A0D5N4B9|A0A0D5N4B9_GEOSN HD family phosphohydrolase OS=Geobacter sulfurreducens G	0.554174	0.961063			6.32329	6.30557	6.17621	5.38603	6.24087	5.51563					29.125	133620000	24	2	6	6	28.3	33.736	304	0	6.89541	6.11817	6.00719	5.86446	4.97898	5.62888	5.26799	222	0.961063	0.554174	Q74AQ6;A0A0D5N4B9	Q74AQ6;A0A0D5N4B9	>tr|Q74AQ6|Q74AQ6_GEOSL Metal-dependent phosphohydrolase, HDOD domain-containing OS=Geobacter sulfurreducens (strain ATCC 51573 / DSM 12127 / PCA) GN=GSU2296 PE=1 SV=1;>tr|A0A0D5N4B9|A0A0D5N4B9_GEOSN HD family phosphohydrolase OS=Geobacter sulfurreducens G
>tr|Q74GZ8|Q74GZ8_GEOSL Nucleoid-associated protein GSU0095 OS=Geobacter sulfurreducens (strain ATCC 51573 / DSM 12127 / PCA) GN=GSU0095 PE=3 SV=1;>tr|A0A0D5N8E4|A0A0D5N8E4_GEOSN Nucleoid-associated protein RW64_09690 OS=Geobacter sulfurreducens GN=RW64_09	0.553028	2.40334			6.39322	6.62322	6.66598	6.00139	6.07562	5.94632					49.55	270870000	27	2	6	6	55.8	10.918	104	0	7.52966	6.65798	6.80127	6.67865	5.68507	5.8835	5.63696	723	2.40334	0.553028	Q74GZ8;A0A0D5N8E4	Q74GZ8;A0A0D5N8E4	>tr|Q74GZ8|Q74GZ8_GEOSL Nucleoid-associated protein GSU0095 OS=Geobacter sulfurreducens (strain ATCC 51573 / DSM 12127 / PCA) GN=GSU0095 PE=3 SV=1;>tr|A0A0D5N8E4|A0A0D5N8E4_GEOSN Nucleoid-associated protein RW64_09690 OS=Geobacter sulfurreducens GN=RW64_09
>sp|Q74GA0|NUOI1_GEOSL NADH-quinone oxidoreductase subunit I 1 OS=Geobacter sulfurreducens (strain ATCC 51573 / DSM 12127 / PCA) GN=nuoI1 PE=3 SV=1;>tr|A0A0D5N7H8|A0A0D5N7H8_GEOSN NADH-quinone oxidoreductase subunit I OS=Geobacter sulfurreducens GN=nuoI PE	0.550198	2.87003			7.56194	7.6398	7.42246	6.98507	7.04092	6.94761					79.069	1822000000	80	2	9	9	64.4	15.138	132	0	8.3063	7.54246	7.65895	7.40372	6.55525	6.90089	6.7881	597	2.87003	0.550198	Q74GA0;A0A0D5N7H8	Q74GA0;A0A0D5N7H8	>sp|Q74GA0|NUOI1_GEOSL NADH-quinone oxidoreductase subunit I 1 OS=Geobacter sulfurreducens (strain ATCC 51573 / DSM 12127 / PCA) GN=nuoI1 PE=3 SV=1;>tr|A0A0D5N7H8|A0A0D5N7H8_GEOSN NADH-quinone oxidoreductase subunit I OS=Geobacter sulfurreducens GN=nuoI PE
>tr|Q74CD8|Q74CD8_GEOSL ACT domain protein OS=Geobacter sulfurreducens (strain ATCC 51573 / DSM 12127 / PCA) GN=GSU1736 PE=4 SV=1;>tr|A0A0D5NAY7|A0A0D5NAY7_GEOSN Amino acid-binding protein OS=Geobacter sulfurreducens GN=RW64_17705 PE=4 SV=1	0.549928	4.00109			6.65041	6.76129	6.74192	6.15183	6.18296	6.16906					68.221	279810000	43	3	5	5	41.3	15.998	143	0	7.54377	6.66591	6.79775	6.61865	5.52389	6.22593	5.61815	1092	4.00109	0.549928	Q74CD8;A0A0D5NAY7;A0LIW7	Q74CD8;A0A0D5NAY7	>tr|Q74CD8|Q74CD8_GEOSL ACT domain protein OS=Geobacter sulfurreducens (strain ATCC 51573 / DSM 12127 / PCA) GN=GSU1736 PE=4 SV=1;>tr|A0A0D5NAY7|A0A0D5NAY7_GEOSN Amino acid-binding protein OS=Geobacter sulfurreducens GN=RW64_17705 PE=4 SV=1
>tr|Q74H72|Q74H72_GEOSL Uncharacterized protein OS=Geobacter sulfurreducens (strain ATCC 51573 / DSM 12127 / PCA) GN=yrdA PE=4 SV=1;>tr|A0A0D5N6I7|A0A0D5N6I7_GEOSN Transferase OS=Geobacter sulfurreducens GN=RW64_09010 PE=4 SV=1	0.549612	1.49361			6.64082	6.59534	6.69147	6.24142	5.7575	6.27987					14.966	228410000	18	2	3	3	15.6	19.295	179	0	7.5136	6.76704	6.7572	6.65652	6.00273	6.11193	6.12795	478	1.49361	0.549612	Q74H72;A0A0D5N6I7	Q74H72;A0A0D5N6I7	>tr|Q74H72|Q74H72_GEOSL Uncharacterized protein OS=Geobacter sulfurreducens (strain ATCC 51573 / DSM 12127 / PCA) GN=yrdA PE=4 SV=1;>tr|A0A0D5N6I7|A0A0D5N6I7_GEOSN Transferase OS=Geobacter sulfurreducens GN=RW64_09010 PE=4 SV=1
>sp|Q74FW6|TSAL_GEOSL L-threonine ammonia-lyase OS=Geobacter sulfurreducens (strain ATCC 51573 / DSM 12127 / PCA) GN=tdcB PE=1 SV=1;>tr|A0A0D5N940|A0A0D5N940_GEOSN Threonine dehydratase OS=Geobacter sulfurreducens GN=RW64_11690 PE=4 SV=1	0.548184	1.69401			5.65284	5.93661	6.04332	5.3063	5.18756	5.49436					12.618	154210000	13	2	3	3	8.7	43.198	402	0	6.8659	5.95069	6.10843	6.04317	4.90739	4.77777	5.19667	818	1.69401	0.548184	Q74FW6;A0A0D5N940	Q74FW6;A0A0D5N940	>sp|Q74FW6|TSAL_GEOSL L-threonine ammonia-lyase OS=Geobacter sulfurreducens (strain ATCC 51573 / DSM 12127 / PCA) GN=tdcB PE=1 SV=1;>tr|A0A0D5N940|A0A0D5N940_GEOSN Threonine dehydratase OS=Geobacter sulfurreducens GN=RW64_11690 PE=4 SV=1
>sp|Q749A6|RL15_GEOSL 50S ribosomal protein L15 OS=Geobacter sulfurreducens (strain ATCC 51573 / DSM 12127 / PCA) GN=rplO PE=3 SV=1;>tr|A0A0D5N5G7|A0A0D5N5G7_GEOSN 50S ribosomal protein L15 OS=Geobacter sulfurreducens GN=rplO PE=3 SV=1	0.547587	2.31618			8.13328	8.21783	8.44408	7.69458	7.77306	7.68479					64.244	6267300000	67	2	7	7	46.6	15.515	148	0	8.95198	8.36743	8.33548	8.27485	7.57685	7.66437	7.67557	331	2.31618	0.547587	Q749A6;A0A0D5N5G7	Q749A6;A0A0D5N5G7	>sp|Q749A6|RL15_GEOSL 50S ribosomal protein L15 OS=Geobacter sulfurreducens (strain ATCC 51573 / DSM 12127 / PCA) GN=rplO PE=3 SV=1;>tr|A0A0D5N5G7|A0A0D5N5G7_GEOSN 50S ribosomal protein L15 OS=Geobacter sulfurreducens GN=rplO PE=3 SV=1
>tr|Q74DW0|Q74DW0_GEOSL Flavodoxin, putative OS=Geobacter sulfurreducens (strain ATCC 51573 / DSM 12127 / PCA) GN=GSU1205 PE=4 SV=1;>tr|A0A0D5NAP6|A0A0D5NAP6_GEOSN Flavodoxin OS=Geobacter sulfurreducens GN=RW64_15725 PE=4 SV=1	0.546217	0.711856			6.04167	5.29482	6.49671	5.41442	5.40207	5.37805					27.807	316080000	15	2	3	3	22.9	17.05	157	0	7.65471	7.0839	5.40771	6.03997	NaN	4.78835	NaN	1049	0.711856	0.546217	Q74DW0;A0A0D5NAP6	Q74DW0;A0A0D5NAP6	>tr|Q74DW0|Q74DW0_GEOSL Flavodoxin, putative OS=Geobacter sulfurreducens (strain ATCC 51573 / DSM 12127 / PCA) GN=GSU1205 PE=4 SV=1;>tr|A0A0D5NAP6|A0A0D5NAP6_GEOSN Flavodoxin OS=Geobacter sulfurreducens GN=RW64_15725 PE=4 SV=1
>sp|Q749Y7|KCY_GEOSL Cytidylate kinase OS=Geobacter sulfurreducens (strain ATCC 51573 / DSM 12127 / PCA) GN=cmk PE=3 SV=1;>tr|A0A0D5N4T2|A0A0D5N4T2_GEOSN Cytidylate kinase OS=Geobacter sulfurreducens GN=cmk PE=3 SV=1	0.544244	3.3595			6.34311	6.30287	6.37532	5.88471	5.7272	5.77667					28.113	131880000	20	2	6	6	30.5	24.967	233	0	7.041	6.13539	6.28794	6.02987	5.50646	5.48417	5.37212	1710	3.3595	0.544244	Q749Y7;A0A0D5N4T2	Q749Y7;A0A0D5N4T2	>sp|Q749Y7|KCY_GEOSL Cytidylate kinase OS=Geobacter sulfurreducens (strain ATCC 51573 / DSM 12127 / PCA) GN=cmk PE=3 SV=1;>tr|A0A0D5N4T2|A0A0D5N4T2_GEOSN Cytidylate kinase OS=Geobacter sulfurreducens GN=cmk PE=3 SV=1
>tr|Q74GB9|Q74GB9_GEOSL Type II secretion system inner membrane protein GspF OS=Geobacter sulfurreducens (strain ATCC 51573 / DSM 12127 / PCA) GN=gspF PE=3 SV=1;>tr|A0A0D5N7G0|A0A0D5N7G0_GEOSN General secretion pathway protein GspF OS=Geobacter sulfurreduc	0.541148	0.986228			6.24477	5.43786	6.14569	5.47416	5.39548	5.33524					12.232	95779000	16	2	3	3	7.9	43.583	403	0	6.68024	6.02284	5.56176	6.05369	5.29361	5.21819	5.12675	1928	0.986228	0.541148	Q74GB9;A0A0D5N7G0	Q74GB9;A0A0D5N7G0	>tr|Q74GB9|Q74GB9_GEOSL Type II secretion system inner membrane protein GspF OS=Geobacter sulfurreducens (strain ATCC 51573 / DSM 12127 / PCA) GN=gspF PE=3 SV=1;>tr|A0A0D5N7G0|A0A0D5N7G0_GEOSN General secretion pathway protein GspF OS=Geobacter sulfurreduc
>tr|Q74BJ0|Q74BJ0_GEOSL Phenylacetate--coenzyme A ligase OS=Geobacter sulfurreducens (strain ATCC 51573 / DSM 12127 / PCA) GN=paaK-3 PE=4 SV=1;>tr|A0A0D5N3L3|A0A0D5N3L3_GEOSN Phenylacetate--CoA ligase OS=Geobacter sulfurreducens GN=RW64_01020 PE=4 SV=1	0.54046	0.682097			6.10971	6.05119	5.01595	5.29077	5.08379	5.18092					5.1245	163080000	13	2	3	3	6.5	47.895	433	0	6.86999	6.03846	6.17719	5.83632	5.48728	5.69104	5.42641	139	0.682097	0.54046	Q74BJ0;A0A0D5N3L3	Q74BJ0;A0A0D5N3L3	>tr|Q74BJ0|Q74BJ0_GEOSL Phenylacetate--coenzyme A ligase OS=Geobacter sulfurreducens (strain ATCC 51573 / DSM 12127 / PCA) GN=paaK-3 PE=4 SV=1;>tr|A0A0D5N3L3|A0A0D5N3L3_GEOSN Phenylacetate--CoA ligase OS=Geobacter sulfurreducens GN=RW64_01020 PE=4 SV=1
>tr|Q74CU4|Q74CU4_GEOSL Cob(I)yrinate a,c-diamide adenosyltransferase OS=Geobacter sulfurreducens (strain ATCC 51573 / DSM 12127 / PCA) GN=cobA PE=4 SV=1;>tr|A0A0D5NCG0|A0A0D5NCG0_GEOSN Cobinamide adenolsyltransferase OS=Geobacter sulfurreducens GN=RW64_19	0.539964	1.3404			5.84553	5.93223	5.73926	5.64627	5.20754	5.04331					5.3537	51944000	10	2	3	3	16.5	19.294	176	0	6.76129	5.70952	5.92319	5.74056	4.88838	4.91461	4.88906	1267	1.3404	0.539964	Q74CU4;A0A0D5NCG0	Q74CU4;A0A0D5NCG0	>tr|Q74CU4|Q74CU4_GEOSL Cob(I)yrinate a,c-diamide adenosyltransferase OS=Geobacter sulfurreducens (strain ATCC 51573 / DSM 12127 / PCA) GN=cobA PE=4 SV=1;>tr|A0A0D5NCG0|A0A0D5NCG0_GEOSN Cobinamide adenolsyltransferase OS=Geobacter sulfurreducens GN=RW64_19
>sp|Q748Z5|RL16_GEOSL 50S ribosomal protein L16 OS=Geobacter sulfurreducens (strain ATCC 51573 / DSM 12127 / PCA) GN=rplP PE=3 SV=1;>tr|A0A0D5N5C6|A0A0D5N5C6_GEOSN 50S ribosomal protein L16 OS=Geobacter sulfurreducens GN=rplP PE=3 SV=1	0.530978	1.14587			6.76055	7.02567	7.17304	6.16406	6.4138	6.78847					30.743	421670000	32	2	3	3	29.3	15.73	140	0	8.14786	7.31425	7.58188	7.64807	6.16209	6.85947	6.95659	314	1.14587	0.530978	Q748Z5;A0A0D5N5C6	Q748Z5;A0A0D5N5C6	>sp|Q748Z5|RL16_GEOSL 50S ribosomal protein L16 OS=Geobacter sulfurreducens (strain ATCC 51573 / DSM 12127 / PCA) GN=rplP PE=3 SV=1;>tr|A0A0D5N5C6|A0A0D5N5C6_GEOSN 50S ribosomal protein L16 OS=Geobacter sulfurreducens GN=rplP PE=3 SV=1
>sp|Q74GT6|DAPA_GEOSL 4-hydroxy-tetrahydrodipicolinate synthase OS=Geobacter sulfurreducens (strain ATCC 51573 / DSM 12127 / PCA) GN=dapA PE=3 SV=1;>tr|A0A0D5N8J6|A0A0D5N8J6_GEOSN 4-hydroxy-tetrahydrodipicolinate synthase OS=Geobacter sulfurreducens GN=dap	0.526769	4.04885			7.60165	7.65977	7.64538	7.05346	7.1303	7.14273					211.52	2709600000	269	2	17	17	63.8	31.046	290	0	8.31896	7.32434	7.54503	7.43973	6.82955	6.90874	6.95132	743	4.04885	0.526769	Q74GT6;A0A0D5N8J6	Q74GT6;A0A0D5N8J6	>sp|Q74GT6|DAPA_GEOSL 4-hydroxy-tetrahydrodipicolinate synthase OS=Geobacter sulfurreducens (strain ATCC 51573 / DSM 12127 / PCA) GN=dapA PE=3 SV=1;>tr|A0A0D5N8J6|A0A0D5N8J6_GEOSN 4-hydroxy-tetrahydrodipicolinate synthase OS=Geobacter sulfurreducens GN=dap
>tr|Q74FZ1|Q74FZ1_GEOSL 3-oxoacyl-(Acyl carrier protein) reductase OS=Geobacter sulfurreducens (strain ATCC 51573 / DSM 12127 / PCA) GN=fabG-1 PE=3 SV=1;>tr|A0A0D5N7T0|A0A0D5N7T0_GEOSN 3-oxoacyl-ACP reductase OS=Geobacter sulfurreducens GN=RW64_11560 PE=3	0.523175	0.510511			6.16655	6.03024	4.83992	5.21873	4.86115	5.38731					4.98	178390000	10	2	3	3	15.4	25.551	246	0	7.10524	5.43518	6.63786	5.23812	4.94093	5.09054	5.17903	647	0.510511	0.523175	Q74FZ1;A0A0D5N7T0	Q74FZ1;A0A0D5N7T0	>tr|Q74FZ1|Q74FZ1_GEOSL 3-oxoacyl-(Acyl carrier protein) reductase OS=Geobacter sulfurreducens (strain ATCC 51573 / DSM 12127 / PCA) GN=fabG-1 PE=3 SV=1;>tr|A0A0D5N7T0|A0A0D5N7T0_GEOSN 3-oxoacyl-ACP reductase OS=Geobacter sulfurreducens GN=RW64_11560 PE=3
>sp|Q74CI1|NUSB_GEOSL N utilization substance protein B homolog OS=Geobacter sulfurreducens (strain ATCC 51573 / DSM 12127 / PCA) GN=nusB PE=3 SV=1;>tr|A0A0D5NC55|A0A0D5NC55_GEOSN N utilization substance protein B homolog OS=Geobacter sulfurreducens GN=nus	0.521921	1.15022			5.77364	5.84505	5.79401	4.85948	5.52781	5.45964					2.9266	36217000	6	2	2	2	12.3	15.066	138	0.0011468	6.65582	5.82357	5.87301	5.87125	4.88728	5.2026	5.29059	1221	1.15022	0.521921	Q74CI1;A0A0D5NC55	Q74CI1;A0A0D5NC55	>sp|Q74CI1|NUSB_GEOSL N utilization substance protein B homolog OS=Geobacter sulfurreducens (strain ATCC 51573 / DSM 12127 / PCA) GN=nusB PE=3 SV=1;>tr|A0A0D5NC55|A0A0D5NC55_GEOSN N utilization substance protein B homolog OS=Geobacter sulfurreducens GN=nus
>tr|Q74C17|Q74C17_GEOSL 2-oxoacid:ferredoxin oxidoreductase, gamma subunit OS=Geobacter sulfurreducens (strain ATCC 51573 / DSM 12127 / PCA) GN=vorC PE=4 SV=1;>tr|A0A0D5N3G7|A0A0D5N3G7_GEOSN 2-oxoacid:ferredoxin oxidoreductase subunit gamma OS=Geobacter su	0.521451	2.1602			5.9275	5.92288	5.71218	5.47831	5.24699	5.27291					21.324	32972000	22	2	3	3	17.9	18.434	179	0	6.61504	5.87684	5.95477	5.71615	5.13437	5.14576	5.29484	117	2.1602	0.521451	Q74C17;A0A0D5N3G7	Q74C17;A0A0D5N3G7	>tr|Q74C17|Q74C17_GEOSL 2-oxoacid:ferredoxin oxidoreductase, gamma subunit OS=Geobacter sulfurreducens (strain ATCC 51573 / DSM 12127 / PCA) GN=vorC PE=4 SV=1;>tr|A0A0D5N3G7|A0A0D5N3G7_GEOSN 2-oxoacid:ferredoxin oxidoreductase subunit gamma OS=Geobacter su
>tr|I7EP62|I7EP62_GEOSL Triosephosphate isomerase OS=Geobacter sulfurreducens (strain ATCC 51573 / DSM 12127 / PCA) GN=tpi PE=3 SV=1;>tr|A0A0D5NCB6|A0A0D5NCB6_GEOSN Triosephosphate isomerase OS=Geobacter sulfurreducens GN=tpiA PE=3 SV=1	0.515286	2.13444			7.4863	7.77563	7.77445	7.09437	7.18724	7.20892					166.86	3100500000	136	2	16	16	72.9	26.271	251	0	8.31534	7.24566	7.57703	7.40797	6.58843	6.57302	6.67721	1251	2.13444	0.515286	I7EP62;A0A0D5NCB6	I7EP62;A0A0D5NCB6	>tr|I7EP62|I7EP62_GEOSL Triosephosphate isomerase OS=Geobacter sulfurreducens (strain ATCC 51573 / DSM 12127 / PCA) GN=tpi PE=3 SV=1;>tr|A0A0D5NCB6|A0A0D5NCB6_GEOSN Triosephosphate isomerase OS=Geobacter sulfurreducens GN=tpiA PE=3 SV=1
>sp|Q74AW5|RL28_GEOSL 50S ribosomal protein L28 OS=Geobacter sulfurreducens (strain ATCC 51573 / DSM 12127 / PCA) GN=rpmB PE=3 SV=1;>tr|A0A0D5N3P6|A0A0D5N3P6_GEOSN 50S ribosomal protein L28 OS=Geobacter sulfurreducens GN=rpmB PE=3 SV=1	0.515137	2.09334			7.63494	7.56862	7.7074	7.17017	7.26091	6.93447					35.102	1607200000	54	2	4	4	50.8	6.879	63	0	8.72895	8.06521	8.21977	8.10411	7.3405	7.50359	7.18253	152	2.09334	0.515137	Q74AW5;A0A0D5N3P6	Q74AW5;A0A0D5N3P6	>sp|Q74AW5|RL28_GEOSL 50S ribosomal protein L28 OS=Geobacter sulfurreducens (strain ATCC 51573 / DSM 12127 / PCA) GN=rpmB PE=3 SV=1;>tr|A0A0D5N3P6|A0A0D5N3P6_GEOSN 50S ribosomal protein L28 OS=Geobacter sulfurreducens GN=rpmB PE=3 SV=1
>tr|Q74D54|Q74D54_GEOSL Isocitrate dehydrogenase, NADP-dependent OS=Geobacter sulfurreducens (strain ATCC 51573 / DSM 12127 / PCA) GN=icd PE=4 SV=1	0.504811	2.29657			8.96003	8.90997	8.82421	8.45139	8.23272	8.49567					323.31	127470000000	1953	1	71	7	86.5	81.146	740	0	9.46195	8.67774	8.77912	8.61622	7.82248	7.79946	7.88812	1839	2.29657	0.504811	Q74D54	Q74D54	>tr|Q74D54|Q74D54_GEOSL Isocitrate dehydrogenase, NADP-dependent OS=Geobacter sulfurreducens (strain ATCC 51573 / DSM 12127 / PCA) GN=icd PE=4 SV=1
>sp|Q74AT5|LPXD_GEOSL UDP-3-O-acylglucosamine N-acyltransferase OS=Geobacter sulfurreducens (strain ATCC 51573 / DSM 12127 / PCA) GN=lpxD PE=3 SV=1;>tr|A0A0D5N3N4|A0A0D5N3N4_GEOSN UDP-3-O-acylglucosamine N-acyltransferase OS=Geobacter sulfurreducens GN=lpx	0.501927	3.59596			6.7417	6.70142	6.63661	6.20664	6.22876	6.13856					56.761	331350000	76	2	4	4	17.6	36.273	347	0	7.3442	6.40365	6.45538	6.47696	5.94474	6.06126	5.87349	149	3.59596	0.501927	Q74AT5;A0A0D5N3N4	Q74AT5;A0A0D5N3N4	>sp|Q74AT5|LPXD_GEOSL UDP-3-O-acylglucosamine N-acyltransferase OS=Geobacter sulfurreducens (strain ATCC 51573 / DSM 12127 / PCA) GN=lpxD PE=3 SV=1;>tr|A0A0D5N3N4|A0A0D5N3N4_GEOSN UDP-3-O-acylglucosamine N-acyltransferase OS=Geobacter sulfurreducens GN=lpx
>tr|Q74E15|Q74E15_GEOSL Cyclic diguanylate phosphodiesterase OS=Geobacter sulfurreducens (strain ATCC 51573 / DSM 12127 / PCA) GN=GSU1149 PE=4 SV=1;>tr|A0A0D5NB46|A0A0D5NB46_GEOSN Diguanylate phosphodiesterase OS=Geobacter sulfurreducens GN=RW64_15450 PE=4	0.498097	2.94251			5.89872	5.90734	5.77125	5.28567	5.42504	5.3723					43.91	123590000	48	2	9	9	26.8	46.61	411	0	6.81323	6.04528	6.45219	5.71993	4.79466	4.86338	5.0774	1113	2.94251	0.498097	Q74E15;A0A0D5NB46	Q74E15;A0A0D5NB46	>tr|Q74E15|Q74E15_GEOSL Cyclic diguanylate phosphodiesterase OS=Geobacter sulfurreducens (strain ATCC 51573 / DSM 12127 / PCA) GN=GSU1149 PE=4 SV=1;>tr|A0A0D5NB46|A0A0D5NB46_GEOSN Diguanylate phosphodiesterase OS=Geobacter sulfurreducens GN=RW64_15450 PE=4
>tr|Q74A65|Q74A65_GEOSL NADPH oxidoreductase OS=Geobacter sulfurreducens (strain ATCC 51573 / DSM 12127 / PCA) GN=GSU2525 PE=4 SV=1;>tr|A0A0D5N4G1|A0A0D5N4G1_GEOSN Nitroreductase OS=Geobacter sulfurreducens GN=RW64_03650 PE=4 SV=1	0.497132	1.98318			5.65811	5.85173	5.60072	5.36243	5.11391	5.14283					17.047	22264000	15	2	3	3	22.8	18.332	167	0	6.39336	5.72404	5.88733	5.60906	5.18749	4.9241	4.81407	225	1.98318	0.497132	Q74A65;A0A0D5N4G1	Q74A65;A0A0D5N4G1	>tr|Q74A65|Q74A65_GEOSL NADPH oxidoreductase OS=Geobacter sulfurreducens (strain ATCC 51573 / DSM 12127 / PCA) GN=GSU2525 PE=4 SV=1;>tr|A0A0D5N4G1|A0A0D5N4G1_GEOSN Nitroreductase OS=Geobacter sulfurreducens GN=RW64_03650 PE=4 SV=1
>tr|Q74CL4|Q74CL4_GEOSL Response receiver-modulated diguanylate cyclase OS=Geobacter sulfurreducens (strain ATCC 51573 / DSM 12127 / PCA) GN=GSU1658 PE=4 SV=1;>tr|A0A0D5NBL1|A0A0D5NBL1_GEOSN Diguanylate cyclase OS=Geobacter sulfurreducens GN=RW64_18865 PE=	0.496729	0.672022			6.21349	6.02028	5.99378	4.92524	5.85531	5.95681					49.148	327350000	16	2	9	9	24	51.398	458	0	7.05262	5.8924	6.35712	5.64982	4.89066	5.22264	5.27423	1170	0.672022	0.496729	Q74CL4;A0A0D5NBL1	Q74CL4;A0A0D5NBL1	>tr|Q74CL4|Q74CL4_GEOSL Response receiver-modulated diguanylate cyclase OS=Geobacter sulfurreducens (strain ATCC 51573 / DSM 12127 / PCA) GN=GSU1658 PE=4 SV=1;>tr|A0A0D5NBL1|A0A0D5NBL1_GEOSN Diguanylate cyclase OS=Geobacter sulfurreducens GN=RW64_18865 PE=
>sp|Q74EQ6|RS211_GEOSL 30S ribosomal protein S21 1 OS=Geobacter sulfurreducens (strain ATCC 51573 / DSM 12127 / PCA) GN=rpsU1 PE=3 SV=1;>tr|A0A0D5N965|A0A0D5N965_GEOSN 30S ribosomal protein S21 OS=Geobacter sulfurreducens GN=rpsU PE=3 SV=1	0.496606	0.907764			5.93861	5.86906	6.48139	5.71974	5.80876	5.27073					15.585	48385000	5	2	4	4	36.4	8.1265	66	0	7.38369	6.82582	6.37909	6.91399	6.17275	6.39007	5.76986	829	0.907764	0.496606	Q74EQ6;A0A0D5N965	Q74EQ6;A0A0D5N965	>sp|Q74EQ6|RS211_GEOSL 30S ribosomal protein S21 1 OS=Geobacter sulfurreducens (strain ATCC 51573 / DSM 12127 / PCA) GN=rpsU1 PE=3 SV=1;>tr|A0A0D5N965|A0A0D5N965_GEOSN 30S ribosomal protein S21 OS=Geobacter sulfurreducens GN=rpsU PE=3 SV=1
>tr|Q748T5|Q748T5_GEOSL Sensor histidine kinase, HAMP domain-containing, putative heme-binding site OS=Geobacter sulfurreducens (strain ATCC 51573 / DSM 12127 / PCA) GN=GSU2916 PE=4 SV=2;>tr|A0A0D5N6I1|A0A0D5N6I1_GEOSN Histidine kinase OS=Geobacter sulfurr	0.493137	1.04189			6.07452	5.85092	5.88784	5.06023	5.7888	5.48484					28.167	201260000	29	2	11	10	29	55	496	0	6.85659	6.21205	5.85999	5.62707	4.57306	5.21508	4.97372	1670	1.04189	0.493137	Q748T5;A0A0D5N6I1	Q748T5;A0A0D5N6I1	>tr|Q748T5|Q748T5_GEOSL Sensor histidine kinase, HAMP domain-containing, putative heme-binding site OS=Geobacter sulfurreducens (strain ATCC 51573 / DSM 12127 / PCA) GN=GSU2916 PE=4 SV=2;>tr|A0A0D5N6I1|A0A0D5N6I1_GEOSN Histidine kinase OS=Geobacter sulfurr
>tr|Q74FS5|Q74FS5_GEOSL Diaminopimelate epimerase OS=Geobacter sulfurreducens (strain ATCC 51573 / DSM 12127 / PCA) GN=dapF PE=3 SV=1;>tr|A0A0D5N8P0|A0A0D5N8P0_GEOSN Diaminopimelate epimerase OS=Geobacter sulfurreducens GN=dapF PE=3 SV=1	0.492476	1.08845			6.29568	6.36448	6.2559	5.56467	5.64282	6.23114					61.043	204400000	48	2	7	7	38.7	30.747	282	0	7.40739	6.2913	6.82099	6.2801	5.4069	5.48085	6.08415	765	1.08845	0.492476	Q74FS5;A0A0D5N8P0	Q74FS5;A0A0D5N8P0	>tr|Q74FS5|Q74FS5_GEOSL Diaminopimelate epimerase OS=Geobacter sulfurreducens (strain ATCC 51573 / DSM 12127 / PCA) GN=dapF PE=3 SV=1;>tr|A0A0D5N8P0|A0A0D5N8P0_GEOSN Diaminopimelate epimerase OS=Geobacter sulfurreducens GN=dapF PE=3 SV=1
>tr|Q747G3|Q747G3_GEOSL Methylmalonyl-CoA epimerase OS=Geobacter sulfurreducens (strain ATCC 51573 / DSM 12127 / PCA) GN=mceE PE=4 SV=1	0.492406	1.98614			6.00647	6.20623	6.35778	5.62568	5.73105	5.73653					32.016	183310000	15	1	3	3	29.1	14.356	134	0	7.26319	5.59232	5.81566	6.17266	5.42229	5.1179	5.59243	1628	1.98614	0.492406	Q747G3	Q747G3	>tr|Q747G3|Q747G3_GEOSL Methylmalonyl-CoA epimerase OS=Geobacter sulfurreducens (strain ATCC 51573 / DSM 12127 / PCA) GN=mceE PE=4 SV=1
>tr|Q74EI6|Q74EI6_GEOSL Phage tail tube protein gp19, putative OS=Geobacter sulfurreducens (strain ATCC 51573 / DSM 12127 / PCA) GN=GSU0976 PE=4 SV=1;>tr|A0A0D5NAQ9|A0A0D5NAQ9_GEOSN Phage tail protein OS=Geobacter sulfurreducens GN=RW64_14540 PE=4 SV=1	0.492212	2.61285			6.78628	7.0141	6.83995	6.39233	6.34692	6.42444					82.744	657310000	78	2	7	7	50.3	16.545	145	0	7.91468	6.8338	7.06296	6.74335	6.06644	6.20197	6.24209	1055	2.61285	0.492212	Q74EI6;A0A0D5NAQ9	Q74EI6;A0A0D5NAQ9	>tr|Q74EI6|Q74EI6_GEOSL Phage tail tube protein gp19, putative OS=Geobacter sulfurreducens (strain ATCC 51573 / DSM 12127 / PCA) GN=GSU0976 PE=4 SV=1;>tr|A0A0D5NAQ9|A0A0D5NAQ9_GEOSN Phage tail protein OS=Geobacter sulfurreducens GN=RW64_14540 PE=4 SV=1
>tr|I7EP07|I7EP07_GEOSL ABC transporter, membrane protein OS=Geobacter sulfurreducens (strain ATCC 51573 / DSM 12127 / PCA) GN=GSU3485 PE=4 SV=1;>tr|A0A0D5N9G3|A0A0D5N9G3_GEOSN Multidrug ABC transporter substrate-binding protein OS=Geobacter sulfurreducens	0.488941	2.40865			6.06974	6.21911	6.295	5.66727	5.64914	5.80062					39.834	174810000	53	2	12	12	36.5	43.468	408	0	7.03842	6.34864	6.46706	6.35183	5.17791	4.8247	5.50626	875	2.40865	0.488941	I7EP07;A0A0D5N9G3	I7EP07;A0A0D5N9G3	>tr|I7EP07|I7EP07_GEOSL ABC transporter, membrane protein OS=Geobacter sulfurreducens (strain ATCC 51573 / DSM 12127 / PCA) GN=GSU3485 PE=4 SV=1;>tr|A0A0D5N9G3|A0A0D5N9G3_GEOSN Multidrug ABC transporter substrate-binding protein OS=Geobacter sulfurreducens
>tr|Q74BH7|Q74BH7_GEOSL DNA repair protein RecN OS=Geobacter sulfurreducens (strain ATCC 51573 / DSM 12127 / PCA) GN=recN PE=3 SV=1;>tr|A0A0D5N3Z2|A0A0D5N3Z2_GEOSN DNA repair protein RecN OS=Geobacter sulfurreducens GN=RW64_01080 PE=3 SV=1	0.485598	2.2429			5.4643	5.32271	5.6161	4.96105	4.94307	5.0422					22.342	655540000	23	2	11	11	31	60.84	558	0	7.3542	5.19301	5.5765	5.65896	NaN	4.01111	6.4986	185	2.2429	0.485598	Q74BH7;A0A0D5N3Z2	Q74BH7;A0A0D5N3Z2	>tr|Q74BH7|Q74BH7_GEOSL DNA repair protein RecN OS=Geobacter sulfurreducens (strain ATCC 51573 / DSM 12127 / PCA) GN=recN PE=3 SV=1;>tr|A0A0D5N3Z2|A0A0D5N3Z2_GEOSN DNA repair protein RecN OS=Geobacter sulfurreducens GN=RW64_01080 PE=3 SV=1
>sp|Q74GA6|NUOC_GEOSL NADH-quinone oxidoreductase subunit C OS=Geobacter sulfurreducens (strain ATCC 51573 / DSM 12127 / PCA) GN=nuoC PE=3 SV=1;>tr|A0A0D5N8Y7|A0A0D5N8Y7_GEOSN NADH-quinone oxidoreductase subunit C OS=Geobacter sulfurreducens GN=nuoC PE=3 S	0.485345	2.62883			7.39912	7.58365	7.36241	6.99275	6.93238	6.96401					94.014	1535400000	73	2	12	12	66.7	18.783	162	0	8.28314	7.44906	7.55892	7.30423	6.64405	6.7459	6.75541	800	2.62883	0.485345	Q74GA6;A0A0D5N8Y7	Q74GA6;A0A0D5N8Y7	>sp|Q74GA6|NUOC_GEOSL NADH-quinone oxidoreductase subunit C OS=Geobacter sulfurreducens (strain ATCC 51573 / DSM 12127 / PCA) GN=nuoC PE=3 SV=1;>tr|A0A0D5N8Y7|A0A0D5N8Y7_GEOSN NADH-quinone oxidoreductase subunit C OS=Geobacter sulfurreducens GN=nuoC PE=3 S
>tr|Q74B58|Q74B58_GEOSL Fic family protein OS=Geobacter sulfurreducens (strain ATCC 51573 / DSM 12127 / PCA) GN=GSU2183 PE=4 SV=1	0.477929	0.424889			5.35284	5.0165	6.59167	5.2293	5.1108	5.18712					2.7068	216420000	5	1	2	2	4.1	54.967	491	0.0016901	6.84393	6.46863	5.65282	6.53801	NaN	3.61218	NaN	1771	0.424889	0.477929	Q74B58	Q74B58	>tr|Q74B58|Q74B58_GEOSL Fic family protein OS=Geobacter sulfurreducens (strain ATCC 51573 / DSM 12127 / PCA) GN=GSU2183 PE=4 SV=1
>tr|Q74G71|Q74G71_GEOSL Glycine cleavage system H protein OS=Geobacter sulfurreducens (strain ATCC 51573 / DSM 12127 / PCA) GN=gcvH-1 PE=3 SV=1;>tr|A0A0D5N919|A0A0D5N919_GEOSN Glycine cleavage system H protein OS=Geobacter sulfurreducens GN=gcvH PE=3 SV=1	0.473463	1.91741			5.19958	5.34255	5.44851	4.99906	4.85368	4.7175					3.9454	54827000	3	2	2	2	16.1	13.775	124	0	6.96085	5.94342	5.90516	5.85701	5.82282	5.96368	5.82202	811	1.91741	0.473463	Q74G71;A0A0D5N919	Q74G71;A0A0D5N919	>tr|Q74G71|Q74G71_GEOSL Glycine cleavage system H protein OS=Geobacter sulfurreducens (strain ATCC 51573 / DSM 12127 / PCA) GN=gcvH-1 PE=3 SV=1;>tr|A0A0D5N919|A0A0D5N919_GEOSN Glycine cleavage system H protein OS=Geobacter sulfurreducens GN=gcvH PE=3 SV=1
>tr|Q74BY5|Q74BY5_GEOSL Arabinose-5-phosphate isomerase OS=Geobacter sulfurreducens (strain ATCC 51573 / DSM 12127 / PCA) GN=kdsD PE=3 SV=1;>tr|A0A0D5N1Y9|A0A0D5N1Y9_GEOSN D-arabinose 5-phosphate isomerase OS=Geobacter sulfurreducens GN=RW64_00275 PE=3 SV=	0.472822	3.2139			6.7872	6.70829	6.72008	6.18401	6.32021	6.29288					45.659	385380000	42	2	6	6	21.2	33.467	321	0	7.4098	6.40377	6.49981	6.49647	5.85062	5.77093	5.91491	5	3.2139	0.472822	Q74BY5;A0A0D5N1Y9	Q74BY5;A0A0D5N1Y9	>tr|Q74BY5|Q74BY5_GEOSL Arabinose-5-phosphate isomerase OS=Geobacter sulfurreducens (strain ATCC 51573 / DSM 12127 / PCA) GN=kdsD PE=3 SV=1;>tr|A0A0D5N1Y9|A0A0D5N1Y9_GEOSN D-arabinose 5-phosphate isomerase OS=Geobacter sulfurreducens GN=RW64_00275 PE=3 SV=
>sp|Q748B1|RF1_GEOSL Peptide chain release factor 1 OS=Geobacter sulfurreducens (strain ATCC 51573 / DSM 12127 / PCA) GN=prfA PE=3 SV=1;>tr|A0A0D5N620|A0A0D5N620_GEOSN Peptide chain release factor 1 OS=Geobacter sulfurreducens GN=prfA PE=3 SV=1	0.472519	2.52996			6.56579	6.36635	6.47248	6.06145	5.90958	6.01603					45.592	396730000	53	3	10	10	34.4	40.282	355	0	7.25607	6.50833	6.60665	6.35624	5.69643	5.60926	5.58035	409	2.52996	0.472519	Q748B1;A0A0D5N620;A0LIZ8	Q748B1;A0A0D5N620	>sp|Q748B1|RF1_GEOSL Peptide chain release factor 1 OS=Geobacter sulfurreducens (strain ATCC 51573 / DSM 12127 / PCA) GN=prfA PE=3 SV=1;>tr|A0A0D5N620|A0A0D5N620_GEOSN Peptide chain release factor 1 OS=Geobacter sulfurreducens GN=prfA PE=3 SV=1
>tr|Q74DV5|Q74DV5_GEOSL Metal-dependent hydrolase, beta-lactamase superfamily OS=Geobacter sulfurreducens (strain ATCC 51573 / DSM 12127 / PCA) GN=GSU1210 PE=4 SV=2;>tr|A0A0D5NA11|A0A0D5NA11_GEOSN Beta-lactamase OS=Geobacter sulfurreducens GN=RW64_15750 PE	0.471769	1.4536			5.43409	5.16376	5.55886	4.9863	4.7245	5.0306					32.567	17712000	31	2	3	3	19.5	32.901	303	0	6.10216	5.54993	5.49035	5.24199	3.79562	4.40485	4.52791	963	1.4536	0.471769	Q74DV5;A0A0D5NA11	Q74DV5;A0A0D5NA11	>tr|Q74DV5|Q74DV5_GEOSL Metal-dependent hydrolase, beta-lactamase superfamily OS=Geobacter sulfurreducens (strain ATCC 51573 / DSM 12127 / PCA) GN=GSU1210 PE=4 SV=2;>tr|A0A0D5NA11|A0A0D5NA11_GEOSN Beta-lactamase OS=Geobacter sulfurreducens GN=RW64_15750 PE
>tr|Q748C2|Q748C2_GEOSL GTP cyclohydrolase 1 type 2 homolog OS=Geobacter sulfurreducens (strain ATCC 51573 / DSM 12127 / PCA) GN=yqfO PE=3 SV=2	0.471631	1.23611			5.19116	5.20568	5.72376	4.87517	4.97644	4.85409					8.0091	62916000	7	1	3	3	12.1	39.635	372	0	6.43704	5.40582	5.71947	5.7186	4.85259	4.59862	4.9725	1653	1.23611	0.471631	Q748C2	Q748C2	>tr|Q748C2|Q748C2_GEOSL GTP cyclohydrolase 1 type 2 homolog OS=Geobacter sulfurreducens (strain ATCC 51573 / DSM 12127 / PCA) GN=yqfO PE=3 SV=2
>tr|A0A0D5NCJ6|A0A0D5NCJ6_GEOSN Tail protein OS=Geobacter sulfurreducens GN=RW64_18045 PE=4 SV=1;>tr|A0LPY5|A0LPY5_SYNFM Phage tail tape measure protein, TP901 family OS=Syntrophobacter fumaroxidans (strain DSM 10017 / MPOB) GN=Sfum_3818 PE=4 SV=1	0.470075	0.849195			5.40286	5.30205	5.15511	5.09911	5.02598	4.3247					2.3873	2417600	4	2	2	2	2.2	126.79	1211	0.0038293	4.58405	NaN	NaN	NaN	3.56866	4.05545	NaN	1274	0.849195	0.470075	A0A0D5NCJ6;A0LPY5	A0A0D5NCJ6;A0LPY5	>tr|A0A0D5NCJ6|A0A0D5NCJ6_GEOSN Tail protein OS=Geobacter sulfurreducens GN=RW64_18045 PE=4 SV=1;>tr|A0LPY5|A0LPY5_SYNFM Phage tail tape measure protein, TP901 family OS=Syntrophobacter fumaroxidans (strain DSM 10017 / MPOB) GN=Sfum_3818 PE=4 SV=1
>tr|Q74EU3|Q74EU3_GEOSL Uncharacterized protein OS=Geobacter sulfurreducens (strain ATCC 51573 / DSM 12127 / PCA) GN=GSU0866 PE=4 SV=1;>tr|A0A0D5N929|A0A0D5N929_GEOSN Uncharacterized protein OS=Geobacter sulfurreducens GN=RW64_13980 PE=4 SV=1	0.470007	3.50656			5.66773	5.69103	5.69395	5.13739	5.26869	5.23661					3.4343	356040000	14	2	2	2	15.4	11.809	104	0	7.77335	6.65787	6.72362	6.59853	4.76773	6.46629	6.41427	815	3.50656	0.470007	Q74EU3;A0A0D5N929	Q74EU3;A0A0D5N929	>tr|Q74EU3|Q74EU3_GEOSL Uncharacterized protein OS=Geobacter sulfurreducens (strain ATCC 51573 / DSM 12127 / PCA) GN=GSU0866 PE=4 SV=1;>tr|A0A0D5N929|A0A0D5N929_GEOSN Uncharacterized protein OS=Geobacter sulfurreducens GN=RW64_13980 PE=4 SV=1
>tr|Q74D50|Q74D50_GEOSL 2-oxoglutarate:ferredoxin oxidoreductase, thiamin diphosphate-binding subunit OS=Geobacter sulfurreducens (strain ATCC 51573 / DSM 12127 / PCA) GN=korB PE=4 SV=1;>tr|A0A0D5NC30|A0A0D5NC30_GEOSN 2-oxoacid:ferredoxin oxidoreductase su	0.468066	4.68515			8.89974	8.90196	8.91179	8.40374	8.47238	8.43318					299.56	35235000000	641	2	23	23	71.8	29.613	273	0	9.26823	8.57092	8.66372	8.57109	7.93694	7.95591	7.90957	1210	4.68515	0.468066	Q74D50;A0A0D5NC30	Q74D50;A0A0D5NC30	>tr|Q74D50|Q74D50_GEOSL 2-oxoglutarate:ferredoxin oxidoreductase, thiamin diphosphate-binding subunit OS=Geobacter sulfurreducens (strain ATCC 51573 / DSM 12127 / PCA) GN=korB PE=4 SV=1;>tr|A0A0D5NC30|A0A0D5NC30_GEOSN 2-oxoacid:ferredoxin oxidoreductase su
>sp|P61688|IF1_GEOSL Translation initiation factor IF-1 OS=Geobacter sulfurreducens (strain ATCC 51573 / DSM 12127 / PCA) GN=infA PE=3 SV=1;>tr|A0A0D5NBJ8|A0A0D5NBJ8_GEOSN Translation initiation factor IF-1 OS=Geobacter sulfurreducens GN=infA PE=3 SV=1	0.46806	1.81386			6.68183	6.82541	6.85208	6.13966	6.32094	6.49454					13.931	405910000	30	2	4	4	77.8	8.1865	72	0	8.1313	7.30514	7.31687	7.17058	6.23742	6.50813	6.75793	1163	1.81386	0.46806	P61688;A0A0D5NBJ8	P61688;A0A0D5NBJ8	>sp|P61688|IF1_GEOSL Translation initiation factor IF-1 OS=Geobacter sulfurreducens (strain ATCC 51573 / DSM 12127 / PCA) GN=infA PE=3 SV=1;>tr|A0A0D5NBJ8|A0A0D5NBJ8_GEOSN Translation initiation factor IF-1 OS=Geobacter sulfurreducens GN=infA PE=3 SV=1
>tr|Q74BY7|Q74BY7_GEOSL Response receiver-modulated cyclic diguanylate phosphodiesterase OS=Geobacter sulfurreducens (strain ATCC 51573 / DSM 12127 / PCA) GN=GSU1891 PE=4 SV=1;>tr|A0A0D5N3J7|A0A0D5N3J7_GEOSN Histidine kinase OS=Geobacter sulfurreducens GN=	0.464523	0.968667			5.90927	5.96635	5.93509	5.02447	5.70573	5.68696					11.72	142970000	22	2	5	5	15.8	41.925	379	0	6.79351	5.76553	5.99163	5.51862	3.9461	6.04423	5.12837	131	0.968667	0.464523	Q74BY7;A0A0D5N3J7	Q74BY7;A0A0D5N3J7	>tr|Q74BY7|Q74BY7_GEOSL Response receiver-modulated cyclic diguanylate phosphodiesterase OS=Geobacter sulfurreducens (strain ATCC 51573 / DSM 12127 / PCA) GN=GSU1891 PE=4 SV=1;>tr|A0A0D5N3J7|A0A0D5N3J7_GEOSN Histidine kinase OS=Geobacter sulfurreducens GN=
>tr|Q74E76|Q74E76_GEOSL Quinone biosynthesis kinase AarF, putative OS=Geobacter sulfurreducens (strain ATCC 51573 / DSM 12127 / PCA) GN=GSU1088 PE=4 SV=1;>tr|A0A0D5NAZ6|A0A0D5NAZ6_GEOSN Ubiquinone biosynthesis protein UbiB OS=Geobacter sulfurreducens GN=RW	0.463704	0.371452			6.47067	6.33943	6.27089	6.261	6.55698	4.8719					9.6372	107920000	14	2	6	6	13.5	64.089	561	0	6.61812	5.11488	5.54378	5.32875	5.49744	5.88435	5.67522	1095	0.371452	0.463704	Q74E76;A0A0D5NAZ6	Q74E76;A0A0D5NAZ6	>tr|Q74E76|Q74E76_GEOSL Quinone biosynthesis kinase AarF, putative OS=Geobacter sulfurreducens (strain ATCC 51573 / DSM 12127 / PCA) GN=GSU1088 PE=4 SV=1;>tr|A0A0D5NAZ6|A0A0D5NAZ6_GEOSN Ubiquinone biosynthesis protein UbiB OS=Geobacter sulfurreducens GN=RW
>tr|Q74GQ0|Q74GQ0_GEOSL Acyl-CoA thioesterase OS=Geobacter sulfurreducens (strain ATCC 51573 / DSM 12127 / PCA) GN=GSU0196 PE=4 SV=1;>tr|A0A0D5N8M5|A0A0D5N8M5_GEOSN Thioesterase OS=Geobacter sulfurreducens GN=RW64_10210 PE=4 SV=1	0.462342	0.548035			6.21574	6.25096	6.2528	6.16316	6.13767	5.03165					5.8997	105510000	19	2	4	4	35.2	17.394	162	0	7.24514	6.44207	6.64056	6.34424	5.92357	5.98218	5.67732	761	0.548035	0.462342	Q74GQ0;A0A0D5N8M5	Q74GQ0;A0A0D5N8M5	>tr|Q74GQ0|Q74GQ0_GEOSL Acyl-CoA thioesterase OS=Geobacter sulfurreducens (strain ATCC 51573 / DSM 12127 / PCA) GN=GSU0196 PE=4 SV=1;>tr|A0A0D5N8M5|A0A0D5N8M5_GEOSN Thioesterase OS=Geobacter sulfurreducens GN=RW64_10210 PE=4 SV=1
>sp|Q74CM2|F16PA_GEOSL Fructose-1,6-bisphosphatase class 1 OS=Geobacter sulfurreducens (strain ATCC 51573 / DSM 12127 / PCA) GN=fbp PE=3 SV=1;>tr|A0A0D5NCU3|A0A0D5NCU3_GEOSN Fructose-1,6-bisphosphatase class 1 OS=Geobacter sulfurreducens GN=fbp PE=3 SV=1	0.460178	3.86948			7.07722	7.12982	7.09743	6.58551	6.67398	6.66445					105.43	1110600000	199	2	13	13	58.5	34.333	313	0	7.86948	7.03209	7.23885	6.95042	6.25093	6.41989	6.49349	1296	3.86948	0.460178	Q74CM2;A0A0D5NCU3	Q74CM2;A0A0D5NCU3	>sp|Q74CM2|F16PA_GEOSL Fructose-1,6-bisphosphatase class 1 OS=Geobacter sulfurreducens (strain ATCC 51573 / DSM 12127 / PCA) GN=fbp PE=3 SV=1;>tr|A0A0D5NCU3|A0A0D5NCU3_GEOSN Fructose-1,6-bisphosphatase class 1 OS=Geobacter sulfurreducens GN=fbp PE=3 SV=1
>tr|Q74ED5|Q74ED5_GEOSL N-carbamylputrescine amidohydrolase OS=Geobacter sulfurreducens (strain ATCC 51573 / DSM 12127 / PCA) GN=aguB PE=4 SV=1;>tr|A0A0D5NAV5|A0A0D5NAV5_GEOSN Acyltransferase OS=Geobacter sulfurreducens GN=RW64_14790 PE=4 SV=1	0.459549	0.992951			6.18506	6.15824	5.98013	5.7648	5.24544	5.93454					11.421	89790000	15	2	5	5	22.8	32.563	294	0	6.87405	6.03878	6.21893	5.87552	5.54432	4.43169	5.69583	1077	0.992951	0.459549	Q74ED5;A0A0D5NAV5	Q74ED5;A0A0D5NAV5	>tr|Q74ED5|Q74ED5_GEOSL N-carbamylputrescine amidohydrolase OS=Geobacter sulfurreducens (strain ATCC 51573 / DSM 12127 / PCA) GN=aguB PE=4 SV=1;>tr|A0A0D5NAV5|A0A0D5NAV5_GEOSN Acyltransferase OS=Geobacter sulfurreducens GN=RW64_14790 PE=4 SV=1
>sp|Q74DR9|DGTL1_GEOSL Deoxyguanosinetriphosphate triphosphohydrolase-like protein OS=Geobacter sulfurreducens (strain ATCC 51573 / DSM 12127 / PCA) GN=GSU1246 PE=3 SV=2;>tr|A0A0D5NA45|A0A0D5NA45_GEOSN Deoxyguanosinetriphosphate triphosphohydrolase-like pr	0.45926	1.67858			6.4101	6.1272	6.24294	5.62902	5.95019	5.82325					21.746	218470000	20	2	6	6	15.1	44.862	385	0	6.99698	6.25113	6.62622	6.2491	4.90049	5.52156	5.30677	975	1.67858	0.45926	Q74DR9;A0A0D5NA45	Q74DR9;A0A0D5NA45	>sp|Q74DR9|DGTL1_GEOSL Deoxyguanosinetriphosphate triphosphohydrolase-like protein OS=Geobacter sulfurreducens (strain ATCC 51573 / DSM 12127 / PCA) GN=GSU1246 PE=3 SV=2;>tr|A0A0D5NA45|A0A0D5NA45_GEOSN Deoxyguanosinetriphosphate triphosphohydrolase-like pr
>tr|Q74FK9|Q74FK9_GEOSL Sigma-54-dependent transcriptional response regulator OS=Geobacter sulfurreducens (strain ATCC 51573 / DSM 12127 / PCA) GN=GSU0598 PE=4 SV=1	0.458927	3.45984			6.62962	6.72966	6.64781	6.16717	6.25816	6.20499					138.42	1192600000	164	2	16	16	45.1	52.505	470	0	7.62933	6.3947	6.74329	6.45879	5.77053	5.63663	5.74195	1913	3.45984	0.458927	Q74FK9;A0A0D5N8Z0	Q74FK9	>tr|Q74FK9|Q74FK9_GEOSL Sigma-54-dependent transcriptional response regulator OS=Geobacter sulfurreducens (strain ATCC 51573 / DSM 12127 / PCA) GN=GSU0598 PE=4 SV=1
>tr|A0A0D5NDC4|A0A0D5NDC4_GEOSN Cytochrome C OS=Geobacter sulfurreducens GN=RW64_01140 PE=4 SV=1;>tr|Q74BG5|Q74BG5_GEOSL Cytochrome c OS=Geobacter sulfurreducens (strain ATCC 51573 / DSM 12127 / PCA) GN=omcZ PE=4 SV=1	0.458075	1.17972			8.04187	7.71518	7.95902	7.74796	7.23922	7.35465					70.74	7280400000	197	2	5	5	13.5	48.781	468	0	8.86216	7.84521	7.14971	7.72946	7.07987	6.77374	6.89381	1346	1.17972	0.458075	A0A0D5NDC4;Q74BG5	A0A0D5NDC4;Q74BG5	>tr|A0A0D5NDC4|A0A0D5NDC4_GEOSN Cytochrome C OS=Geobacter sulfurreducens GN=RW64_01140 PE=4 SV=1;>tr|Q74BG5|Q74BG5_GEOSL Cytochrome c OS=Geobacter sulfurreducens (strain ATCC 51573 / DSM 12127 / PCA) GN=omcZ PE=4 SV=1
>tr|Q747H3|Q747H3_GEOSL Ferritin-like domain protein OS=Geobacter sulfurreducens (strain ATCC 51573 / DSM 12127 / PCA) GN=GSU3293 PE=4 SV=1;>tr|A0A0D5N5Y1|A0A0D5N5Y1_GEOSN Ferritin OS=Geobacter sulfurreducens GN=RW64_07810 PE=4 SV=1	0.456907	1.28131			5.7537	6.26522	5.78981	5.53505	5.45993	5.44301					11.355	40713000	12	2	3	3	22	17.567	150	0	6.60973	5.7776	5.94339	5.55916	5.21	5.28008	5.25491	392	1.28131	0.456907	Q747H3;A0A0D5N5Y1	Q747H3;A0A0D5N5Y1	>tr|Q747H3|Q747H3_GEOSL Ferritin-like domain protein OS=Geobacter sulfurreducens (strain ATCC 51573 / DSM 12127 / PCA) GN=GSU3293 PE=4 SV=1;>tr|A0A0D5N5Y1|A0A0D5N5Y1_GEOSN Ferritin OS=Geobacter sulfurreducens GN=RW64_07810 PE=4 SV=1
>tr|Q749Y0|Q749Y0_GEOSL Rubrerythrin OS=Geobacter sulfurreducens (strain ATCC 51573 / DSM 12127 / PCA) GN=GSU2612 PE=4 SV=1;>tr|A0A0D5N468|A0A0D5N468_GEOSN Rubrerythrin OS=Geobacter sulfurreducens GN=RW64_04500 PE=4 SV=1	0.455462	1.64342			6.87409	7.15764	7.10694	6.57984	6.43802	6.75442					79.379	870750000	64	2	10	9	54.8	18.346	168	0	8.03679	7.03933	7.23649	7.04477	6.27316	6.35927	6.48186	209	1.64342	0.455462	Q749Y0;A0A0D5N468	Q749Y0;A0A0D5N468	>tr|Q749Y0|Q749Y0_GEOSL Rubrerythrin OS=Geobacter sulfurreducens (strain ATCC 51573 / DSM 12127 / PCA) GN=GSU2612 PE=4 SV=1;>tr|A0A0D5N468|A0A0D5N468_GEOSN Rubrerythrin OS=Geobacter sulfurreducens GN=RW64_04500 PE=4 SV=1
>sp|Q74FU5|SFRB_GEOSL NADPH-Fe(3+) oxidoreductase subunit beta OS=Geobacter sulfurreducens (strain ATCC 51573 / DSM 12127 / PCA) GN=sfrB PE=1 SV=1;>sp|D7AF64|SFRB_GEOSK NADPH-Fe(3+) oxidoreductase subunit beta OS=Geobacter sulfurreducens (strain DL-1 / KN4	0.452208	2.78132			8.00359	7.94074	7.81139	7.48568	7.48667	7.42674					323.31	9055200000	503	3	46	46	62.1	74.272	672	0	8.42542	7.85219	7.94034	7.72057	6.86159	6.79076	6.9151	1579	2.78132	0.452208	Q74FU5;D7AF64;A0A0D5N8R7	Q74FU5;D7AF64;A0A0D5N8R7	>sp|Q74FU5|SFRB_GEOSL NADPH-Fe(3+) oxidoreductase subunit beta OS=Geobacter sulfurreducens (strain ATCC 51573 / DSM 12127 / PCA) GN=sfrB PE=1 SV=1;>sp|D7AF64|SFRB_GEOSK NADPH-Fe(3+) oxidoreductase subunit beta OS=Geobacter sulfurreducens (strain DL-1 / KN4
>tr|I7FK98|I7FK98_GEOSL Uncharacterized protein OS=Geobacter sulfurreducens (strain ATCC 51573 / DSM 12127 / PCA) GN=GSU3540 PE=4 SV=1;>tr|A0A0D5NCB0|A0A0D5NCB0_GEOSN Uncharacterized protein OS=Geobacter sulfurreducens GN=RW64_17650 PE=4 SV=1	0.450321	0.957317			5.68578	5.66997	5.05567	4.88515	5.13969	5.03561					32.929	23109000	11	2	5	5	25.5	37.31	341	0	6.13335	5.62826	5.68248	5.01406	4.19081	4.26795	NaN	1248	0.957317	0.450321	I7FK98;A0A0D5NCB0	I7FK98;A0A0D5NCB0	>tr|I7FK98|I7FK98_GEOSL Uncharacterized protein OS=Geobacter sulfurreducens (strain ATCC 51573 / DSM 12127 / PCA) GN=GSU3540 PE=4 SV=1;>tr|A0A0D5NCB0|A0A0D5NCB0_GEOSN Uncharacterized protein OS=Geobacter sulfurreducens GN=RW64_17650 PE=4 SV=1
>sp|Q74D02|RL35_GEOSL 50S ribosomal protein L35 OS=Geobacter sulfurreducens (strain ATCC 51573 / DSM 12127 / PCA) GN=rpmI PE=3 SV=1;>tr|A0A0D5NCF3|A0A0D5NCF3_GEOSN 50S ribosomal protein L35 OS=Geobacter sulfurreducens GN=rpmI PE=3 SV=1	0.449565	1.99754			7.41201	7.55825	7.56322	6.92339	7.21431	7.04708					27.353	1186900000	31	2	2	2	35.4	7.3597	65	0	8.77337	8.06266	8.31998	8.15073	7.2572	7.60998	7.37394	1265	1.99754	0.449565	Q74D02;A0A0D5NCF3	Q74D02;A0A0D5NCF3	>sp|Q74D02|RL35_GEOSL 50S ribosomal protein L35 OS=Geobacter sulfurreducens (strain ATCC 51573 / DSM 12127 / PCA) GN=rpmI PE=3 SV=1;>tr|A0A0D5NCF3|A0A0D5NCF3_GEOSN 50S ribosomal protein L35 OS=Geobacter sulfurreducens GN=rpmI PE=3 SV=1
>sp|Q74GL3|Y233_GEOSL UPF0502 protein GSU0233 OS=Geobacter sulfurreducens (strain ATCC 51573 / DSM 12127 / PCA) GN=GSU0233 PE=3 SV=1;>tr|A0A0D5N8Q7|A0A0D5N8Q7_GEOSN UPF0502 protein RW64_10405 OS=Geobacter sulfurreducens GN=RW64_10405 PE=3 SV=1	0.44309	2.12772			6.86053	6.62724	6.62445	6.29422	6.17878	6.30995					12.347	271360000	19	2	6	6	28.8	24.61	219	0	7.25744	6.62996	6.62823	6.40413	5.72682	5.58469	5.99497	770	2.12772	0.44309	Q74GL3;A0A0D5N8Q7	Q74GL3;A0A0D5N8Q7	>sp|Q74GL3|Y233_GEOSL UPF0502 protein GSU0233 OS=Geobacter sulfurreducens (strain ATCC 51573 / DSM 12127 / PCA) GN=GSU0233 PE=3 SV=1;>tr|A0A0D5N8Q7|A0A0D5N8Q7_GEOSN UPF0502 protein RW64_10405 OS=Geobacter sulfurreducens GN=RW64_10405 PE=3 SV=1
>sp|Q749A8|KAD_GEOSL Adenylate kinase OS=Geobacter sulfurreducens (strain ATCC 51573 / DSM 12127 / PCA) GN=adk PE=3 SV=1;>tr|A0A0D5N6A5|A0A0D5N6A5_GEOSN Adenylate kinase OS=Geobacter sulfurreducens GN=RW64_05530 PE=3 SV=1	0.439555	3.63707			7.27469	7.25518	7.25809	6.758	6.83615	6.87514					52.487	969900000	85	2	10	10	52.1	23.833	217	0	7.87279	6.92677	7.1997	7.02967	6.23091	6.53139	6.49674	442	3.63707	0.439555	Q749A8;A0A0D5N6A5	Q749A8;A0A0D5N6A5	>sp|Q749A8|KAD_GEOSL Adenylate kinase OS=Geobacter sulfurreducens (strain ATCC 51573 / DSM 12127 / PCA) GN=adk PE=3 SV=1;>tr|A0A0D5N6A5|A0A0D5N6A5_GEOSN Adenylate kinase OS=Geobacter sulfurreducens GN=RW64_05530 PE=3 SV=1
>tr|Q74EL9|Q74EL9_GEOSL PilZ domain protein OS=Geobacter sulfurreducens (strain ATCC 51573 / DSM 12127 / PCA) GN=GSU0943 PE=4 SV=2;>tr|A0A0D5NDP6|A0A0D5NDP6_GEOSN Pilus assembly protein PilZ OS=Geobacter sulfurreducens GN=RW64_14390 PE=4 SV=1	0.43765	2.39411			6.24107	6.38791	6.42967	5.92234	5.992	5.83136					26.249	115790000	37	2	6	6	28.4	26.241	236	0	6.94974	6.15051	6.26879	6.07954	5.62767	5.80551	5.64312	1369	2.39411	0.43765	Q74EL9;A0A0D5NDP6	Q74EL9;A0A0D5NDP6	>tr|Q74EL9|Q74EL9_GEOSL PilZ domain protein OS=Geobacter sulfurreducens (strain ATCC 51573 / DSM 12127 / PCA) GN=GSU0943 PE=4 SV=2;>tr|A0A0D5NDP6|A0A0D5NDP6_GEOSN Pilus assembly protein PilZ OS=Geobacter sulfurreducens GN=RW64_14390 PE=4 SV=1
>tr|Q748Y1|Q748Y1_GEOSL Transcription termination/antitermination protein NusG OS=Geobacter sulfurreducens (strain ATCC 51573 / DSM 12127 / PCA) GN=nusG PE=3 SV=1;>tr|A0A0D5N4T1|A0A0D5N4T1_GEOSN Transcription termination/antitermination protein NusG OS=Geo	0.432284	2.43669			6.87536	6.99045	6.89165	6.59119	6.37961	6.4898					51.824	413030000	52	2	7	7	49.7	19.913	175	0	7.66174	6.87663	6.93468	6.79873	6.31589	6.23269	6.38721	263	2.43669	0.432284	Q748Y1;A0A0D5N4T1	Q748Y1;A0A0D5N4T1	>tr|Q748Y1|Q748Y1_GEOSL Transcription termination/antitermination protein NusG OS=Geobacter sulfurreducens (strain ATCC 51573 / DSM 12127 / PCA) GN=nusG PE=3 SV=1;>tr|A0A0D5N4T1|A0A0D5N4T1_GEOSN Transcription termination/antitermination protein NusG OS=Geo
>tr|Q74EV0|Q74EV0_GEOSL UTP--glucose-1-phosphate uridylyltransferase OS=Geobacter sulfurreducens (strain ATCC 51573 / DSM 12127 / PCA) GN=galU PE=3 SV=1;>tr|A0A0D5NAA5|A0A0D5NAA5_GEOSN UTP--glucose-1-phosphate uridylyltransferase OS=Geobacter sulfurreducen	0.430281	1.28663			6.50275	6.59942	6.51148	5.8057	6.20815	6.30897					30.404	158980000	36	2	10	10	34.3	32.379	289	0	6.97089	6.1231	6.22305	6.1799	5.2465	5.66209	5.86644	990	1.28663	0.430281	Q74EV0;A0A0D5NAA5	Q74EV0;A0A0D5NAA5	>tr|Q74EV0|Q74EV0_GEOSL UTP--glucose-1-phosphate uridylyltransferase OS=Geobacter sulfurreducens (strain ATCC 51573 / DSM 12127 / PCA) GN=galU PE=3 SV=1;>tr|A0A0D5NAA5|A0A0D5NAA5_GEOSN UTP--glucose-1-phosphate uridylyltransferase OS=Geobacter sulfurreducen
>tr|Q74E56|Q74E56_GEOSL Aldehyde dehydrogenase OS=Geobacter sulfurreducens (strain ATCC 51573 / DSM 12127 / PCA) GN=GSU1108 PE=4 SV=1;>tr|A0A0D5NB12|A0A0D5NB12_GEOSN Aldehyde dehydrogenase OS=Geobacter sulfurreducens GN=RW64_15220 PE=4 SV=1	0.430202	1.17273			6.7233	6.61958	6.49716	6.07155	6.49798	5.97991					95.372	1683000000	106	2	16	16	44.4	51.228	475	0	7.88367	6.78843	6.7795	6.4139	5.83777	5.89407	5.83197	1103	1.17273	0.430202	Q74E56;A0A0D5NB12	Q74E56;A0A0D5NB12	>tr|Q74E56|Q74E56_GEOSL Aldehyde dehydrogenase OS=Geobacter sulfurreducens (strain ATCC 51573 / DSM 12127 / PCA) GN=GSU1108 PE=4 SV=1;>tr|A0A0D5NB12|A0A0D5NB12_GEOSN Aldehyde dehydrogenase OS=Geobacter sulfurreducens GN=RW64_15220 PE=4 SV=1
>tr|Q74GD6|Q74GD6_GEOSL Phospholipase, patatin family, putative OS=Geobacter sulfurreducens (strain ATCC 51573 / DSM 12127 / PCA) GN=GSU0310 PE=4 SV=1;>tr|A0A0D5N8W0|A0A0D5N8W0_GEOSN Phospholipase OS=Geobacter sulfurreducens GN=RW64_10775 PE=4 SV=1	0.429904	2.47139			6.69074	6.81234	6.92032	6.39919	6.39456	6.33995					47.876	367230000	50	2	8	8	39.8	31.405	284	0	7.41881	6.49491	6.56914	6.61423	5.83676	5.9771	5.9037	789	2.47139	0.429904	Q74GD6;A0A0D5N8W0	Q74GD6;A0A0D5N8W0	>tr|Q74GD6|Q74GD6_GEOSL Phospholipase, patatin family, putative OS=Geobacter sulfurreducens (strain ATCC 51573 / DSM 12127 / PCA) GN=GSU0310 PE=4 SV=1;>tr|A0A0D5N8W0|A0A0D5N8W0_GEOSN Phospholipase OS=Geobacter sulfurreducens GN=RW64_10775 PE=4 SV=1
>tr|Q748T3|Q748T3_GEOSL Transketolase, B protein OS=Geobacter sulfurreducens (strain ATCC 51573 / DSM 12127 / PCA) GN=tklB PE=4 SV=1;>tr|A0A0D5NDZ3|A0A0D5NDZ3_GEOSN Transketolase OS=Geobacter sulfurreducens GN=RW64_05970 PE=4 SV=1	0.427402	1.29806			6.89223	6.78711	6.79837	6.10748	6.61171	6.47631					14.849	587410000	60	2	4	4	15.9	32.831	314	0	7.72755	6.81815	6.91857	6.63507	6.07915	6.3901	6.41435	1669	1.29806	0.427402	Q748T3;A0A0D5NDZ3	Q748T3;A0A0D5NDZ3	>tr|Q748T3|Q748T3_GEOSL Transketolase, B protein OS=Geobacter sulfurreducens (strain ATCC 51573 / DSM 12127 / PCA) GN=tklB PE=4 SV=1;>tr|A0A0D5NDZ3|A0A0D5NDZ3_GEOSN Transketolase OS=Geobacter sulfurreducens GN=RW64_05970 PE=4 SV=1
>tr|Q74BG9|Q74BG9_GEOSL [acyl-]glycerolphosphate acyltransferase OS=Geobacter sulfurreducens (strain ATCC 51573 / DSM 12127 / PCA) GN=GSU2072 PE=4 SV=2;>tr|A0A0D5N2D7|A0A0D5N2D7_GEOSN Glycerol acyltransferase OS=Geobacter sulfurreducens GN=RW64_01120 PE=4	0.425617	2.34492			6.48027	6.62859	6.50728	6.15649	6.18495	5.99785					14.463	134250000	25	2	5	5	21.7	24.544	217	0	7.04875	6.04214	6.28558	6.20115	5.90851	5.93178	5.74557	26	2.34492	0.425617	Q74BG9;A0A0D5N2D7	Q74BG9;A0A0D5N2D7	>tr|Q74BG9|Q74BG9_GEOSL [acyl-]glycerolphosphate acyltransferase OS=Geobacter sulfurreducens (strain ATCC 51573 / DSM 12127 / PCA) GN=GSU2072 PE=4 SV=2;>tr|A0A0D5N2D7|A0A0D5N2D7_GEOSN Glycerol acyltransferase OS=Geobacter sulfurreducens GN=RW64_01120 PE=4
>tr|Q74FZ6|Q74FZ6_GEOSL Exporter, putative OS=Geobacter sulfurreducens (strain ATCC 51573 / DSM 12127 / PCA) GN=GSU0456 PE=4 SV=1;>tr|A0A0D5N7S5|A0A0D5N7S5_GEOSN RND transporter OS=Geobacter sulfurreducens GN=RW64_11530 PE=4 SV=1	0.425	1.60513			6.16726	6.36754	6.25888	5.81237	6.03631	5.67					61.114	190570000	50	2	14	14	20	91.397	849	0	6.689	5.88303	6.06209	5.81636	5.17554	5.02346	5.05568	644	1.60513	0.425	Q74FZ6;A0A0D5N7S5	Q74FZ6;A0A0D5N7S5	>tr|Q74FZ6|Q74FZ6_GEOSL Exporter, putative OS=Geobacter sulfurreducens (strain ATCC 51573 / DSM 12127 / PCA) GN=GSU0456 PE=4 SV=1;>tr|A0A0D5N7S5|A0A0D5N7S5_GEOSN RND transporter OS=Geobacter sulfurreducens GN=RW64_11530 PE=4 SV=1
>tr|Q74AH5|Q74AH5_GEOSL Indole-3-glycerol-phosphate synthase OS=Geobacter sulfurreducens (strain ATCC 51573 / DSM 12127 / PCA) GN=trpC PE=3 SV=1;>tr|A0A0D5N392|A0A0D5N392_GEOSN Indole-3-glycerol phosphate synthase OS=Geobacter sulfurreducens GN=RW64_02820	0.424365	0.516336			5.99099	4.9459	5.99248	5.39933	5.16214	5.0948					9.4703	68224000	8	2	3	3	11.7	29.427	266	0	6.75475	5.64595	5.24802	5.81659	4.52467	4.57037	4.88957	104	0.516336	0.424365	Q74AH5;A0A0D5N392	Q74AH5;A0A0D5N392	>tr|Q74AH5|Q74AH5_GEOSL Indole-3-glycerol-phosphate synthase OS=Geobacter sulfurreducens (strain ATCC 51573 / DSM 12127 / PCA) GN=trpC PE=3 SV=1;>tr|A0A0D5N392|A0A0D5N392_GEOSN Indole-3-glycerol phosphate synthase OS=Geobacter sulfurreducens GN=RW64_02820
>tr|Q74F47|Q74F47_GEOSL Uncharacterized protein OS=Geobacter sulfurreducens (strain ATCC 51573 / DSM 12127 / PCA) GN=GSU0555 PE=4 SV=1;>tr|A0A0D5N4J8|A0A0D5N4J8_GEOSN Uncharacterized protein OS=Geobacter sulfurreducens GN=RW64_01810 PE=4 SV=1;>tr|A0A0D5N50	0.423663	2.58965			6.40055	6.4997	6.433	5.90928	6.08632	6.06666					28.041	212980000	23	4	6	6	50	13.518	120	0	7.37409	6.61749	6.45791	6.47391	5.49132	5.78803	5.61679	236	2.58965	0.423663	Q74F47;A0A0D5N4J8;A0A0D5N502;A0A0D5N5E3	Q74F47;A0A0D5N4J8;A0A0D5N502;A0A0D5N5E3	>tr|Q74F47|Q74F47_GEOSL Uncharacterized protein OS=Geobacter sulfurreducens (strain ATCC 51573 / DSM 12127 / PCA) GN=GSU0555 PE=4 SV=1;>tr|A0A0D5N4J8|A0A0D5N4J8_GEOSN Uncharacterized protein OS=Geobacter sulfurreducens GN=RW64_01810 PE=4 SV=1;>tr|A0A0D5N50
>tr|Q74C37|Q74C37_GEOSL ATP-dependent helicase HrpB OS=Geobacter sulfurreducens (strain ATCC 51573 / DSM 12127 / PCA) GN=hrpB PE=4 SV=1;>tr|A0A0D5NBU8|A0A0D5NBU8_GEOSN ATP-dependent helicase OS=Geobacter sulfurreducens GN=RW64_16760 PE=4 SV=1	0.422319	0.763758			5.6758	5.58276	5.17022	5.3876	5.08281	4.6914					2.9831	81005000	15	2	3	3	3.8	92.042	846	0	6.16814	5.22011	5.41754	5.64842	4.56632	4.5851	NaN	1188	0.763758	0.422319	Q74C37;A0A0D5NBU8	Q74C37;A0A0D5NBU8	>tr|Q74C37|Q74C37_GEOSL ATP-dependent helicase HrpB OS=Geobacter sulfurreducens (strain ATCC 51573 / DSM 12127 / PCA) GN=hrpB PE=4 SV=1;>tr|A0A0D5NBU8|A0A0D5NBU8_GEOSN ATP-dependent helicase OS=Geobacter sulfurreducens GN=RW64_16760 PE=4 SV=1
>tr|Q74BY6|Q74BY6_GEOSL 3-deoxy-D-manno-octulosonate-8-phosphate phosphatase OS=Geobacter sulfurreducens (strain ATCC 51573 / DSM 12127 / PCA) GN=kdsC PE=4 SV=2;>tr|A0A0D5NDB5|A0A0D5NDB5_GEOSN 3-deoxy-D-manno-octulosonate 8-phosphate phosphatase OS=Geobact	0.421465	2.25418			6.07918	6.23842	6.12018	5.82814	5.61644	5.7288					13.635	95682000	21	2	4	4	31.6	18.666	171	0	7.02657	6.07886	6.21553	5.98334	5.59052	5.68152	5.57534	1344	2.25418	0.421465	Q74BY6;A0A0D5NDB5	Q74BY6;A0A0D5NDB5	>tr|Q74BY6|Q74BY6_GEOSL 3-deoxy-D-manno-octulosonate-8-phosphate phosphatase OS=Geobacter sulfurreducens (strain ATCC 51573 / DSM 12127 / PCA) GN=kdsC PE=4 SV=2;>tr|A0A0D5NDB5|A0A0D5NDB5_GEOSN 3-deoxy-D-manno-octulosonate 8-phosphate phosphatase OS=Geobact
>tr|Q74GR8|Q74GR8_GEOSL Acetyltransferase, putative OS=Geobacter sulfurreducens (strain ATCC 51573 / DSM 12127 / PCA) GN=GSU0177 PE=4 SV=1	0.41727	2.19169			6.2158	6.26517	6.36866	5.81811	5.7832	5.99651					8.2183	78910000	23	2	3	3	26.6	19.269	173	0	6.89713	6.11096	6.25339	6.22693	5.42822	5.56007	5.63909	1944	2.19169	0.41727	Q74GR8;A0A0D5N7N1	Q74GR8	>tr|Q74GR8|Q74GR8_GEOSL Acetyltransferase, putative OS=Geobacter sulfurreducens (strain ATCC 51573 / DSM 12127 / PCA) GN=GSU0177 PE=4 SV=1
>sp|Q74GB4|AMPA_GEOSL Probable cytosol aminopeptidase OS=Geobacter sulfurreducens (strain ATCC 51573 / DSM 12127 / PCA) GN=pepA PE=3 SV=1;>tr|A0A0D5N875|A0A0D5N875_GEOSN Probable cytosol aminopeptidase OS=Geobacter sulfurreducens GN=pepA PE=3 SV=1	0.417072	2.35129			7.49567	7.5618	7.54695	6.97999	7.20047	7.17275					301.53	4917400000	303	2	21	21	64.5	52.228	496	0	8.21461	7.35009	7.62001	7.5166	6.57012	6.62788	6.6431	697	2.35129	0.417072	Q74GB4;A0A0D5N875	Q74GB4;A0A0D5N875	>sp|Q74GB4|AMPA_GEOSL Probable cytosol aminopeptidase OS=Geobacter sulfurreducens (strain ATCC 51573 / DSM 12127 / PCA) GN=pepA PE=3 SV=1;>tr|A0A0D5N875|A0A0D5N875_GEOSN Probable cytosol aminopeptidase OS=Geobacter sulfurreducens GN=pepA PE=3 SV=1
>tr|Q74GB6|Q74GB6_GEOSL Type II secretion system protein GspC, putative serine protease OS=Geobacter sulfurreducens (strain ATCC 51573 / DSM 12127 / PCA) GN=gspC PE=4 SV=1;>tr|A0A0D5N8X8|A0A0D5N8X8_GEOSN General secretion pathway protein GspC OS=Geobacter	0.416866	2.77482			6.78813	6.6157	6.63771	6.28565	6.24457	6.26072					64.389	414380000	92	2	11	11	49.8	30.577	291	0	7.53821	6.7301	6.6815	6.74291	6.06952	5.90581	6.03015	797	2.77482	0.416866	Q74GB6;A0A0D5N8X8	Q74GB6;A0A0D5N8X8	>tr|Q74GB6|Q74GB6_GEOSL Type II secretion system protein GspC, putative serine protease OS=Geobacter sulfurreducens (strain ATCC 51573 / DSM 12127 / PCA) GN=gspC PE=4 SV=1;>tr|A0A0D5N8X8|A0A0D5N8X8_GEOSN General secretion pathway protein GspC OS=Geobacter
>tr|Q74FW4|Q74FW4_GEOSL Thioredoxin reductase OS=Geobacter sulfurreducens (strain ATCC 51573 / DSM 12127 / PCA) GN=trxB PE=3 SV=1;>tr|A0A0D5N7V4|A0A0D5N7V4_GEOSN Thioredoxin reductase OS=Geobacter sulfurreducens GN=RW64_11700 PE=3 SV=1	0.416035	2.7443			6.66123	6.63818	6.55212	6.1119	6.2294	6.26212					160.24	418660000	52	2	10	10	47.8	34.081	316	0	7.58047	6.59799	6.74357	6.49781	5.95447	6.03683	6.10009	655	2.7443	0.416035	Q74FW4;A0A0D5N7V4	Q74FW4;A0A0D5N7V4	>tr|Q74FW4|Q74FW4_GEOSL Thioredoxin reductase OS=Geobacter sulfurreducens (strain ATCC 51573 / DSM 12127 / PCA) GN=trxB PE=3 SV=1;>tr|A0A0D5N7V4|A0A0D5N7V4_GEOSN Thioredoxin reductase OS=Geobacter sulfurreducens GN=RW64_11700 PE=3 SV=1
>tr|Q74EW8|Q74EW8_GEOSL Sigma-54-dependent transcriptional response regulator OS=Geobacter sulfurreducens (strain ATCC 51573 / DSM 12127 / PCA) GN=GSU0841 PE=4 SV=1;>tr|A0A0D5N9N8|A0A0D5N9N8_GEOSN Fis family transcriptional regulator OS=Geobacter sulfurred	0.41512	1.2501			5.6335	6.05698	5.85611	5.24455	5.49389	5.56279					27.121	92541000	22	2	9	9	27	51.675	466	0	6.53498	5.76661	6.13697	5.72711	4.46517	4.68905	4.54152	1890	1.2501	0.41512	Q74EW8;A0A0D5N9N8	Q74EW8;A0A0D5N9N8	>tr|Q74EW8|Q74EW8_GEOSL Sigma-54-dependent transcriptional response regulator OS=Geobacter sulfurreducens (strain ATCC 51573 / DSM 12127 / PCA) GN=GSU0841 PE=4 SV=1;>tr|A0A0D5N9N8|A0A0D5N9N8_GEOSN Fis family transcriptional regulator OS=Geobacter sulfurred
>tr|Q74BI2|Q74BI2_GEOSL Protein phosphoaspartate phosphatase CheX OS=Geobacter sulfurreducens (strain ATCC 51573 / DSM 12127 / PCA) GN=cheX-3 PE=4 SV=1;>tr|A0A0D5N3Y6|A0A0D5N3Y6_GEOSN Chemotaxis protein CheX OS=Geobacter sulfurreducens GN=RW64_01050 PE=4 S	0.414257	2.224			5.09001	5.26198	5.23892	4.73738	4.71662	4.89413					34.34	8120400	10	2	3	3	29.2	18.086	168	0	5.95533	5.04187	5.39431	4.61244	4.45385	4.26684	4.31454	182	2.224	0.414257	Q74BI2;A0A0D5N3Y6	Q74BI2;A0A0D5N3Y6	>tr|Q74BI2|Q74BI2_GEOSL Protein phosphoaspartate phosphatase CheX OS=Geobacter sulfurreducens (strain ATCC 51573 / DSM 12127 / PCA) GN=cheX-3 PE=4 SV=1;>tr|A0A0D5N3Y6|A0A0D5N3Y6_GEOSN Chemotaxis protein CheX OS=Geobacter sulfurreducens GN=RW64_01050 PE=4 S
>sp|Q74GA5|NUOD_GEOSL NADH-quinone oxidoreductase subunit D OS=Geobacter sulfurreducens (strain ATCC 51573 / DSM 12127 / PCA) GN=nuoD PE=3 SV=1;>tr|A0A0D5N7H2|A0A0D5N7H2_GEOSN NADH-quinone oxidoreductase subunit D OS=Geobacter sulfurreducens GN=nuoD PE=3 S	0.411456	3.60658			8.10673	8.15637	8.1659	7.78584	7.6938	7.71499					323.31	23245000000	429	2	25	25	76.2	43.713	390	0	8.98612	8.10602	8.2619	8.14479	7.38419	7.3512	7.29911	593	3.60658	0.411456	Q74GA5;A0A0D5N7H2	Q74GA5;A0A0D5N7H2	>sp|Q74GA5|NUOD_GEOSL NADH-quinone oxidoreductase subunit D OS=Geobacter sulfurreducens (strain ATCC 51573 / DSM 12127 / PCA) GN=nuoD PE=3 SV=1;>tr|A0A0D5N7H2|A0A0D5N7H2_GEOSN NADH-quinone oxidoreductase subunit D OS=Geobacter sulfurreducens GN=nuoD PE=3 S
>tr|Q74CP9|Q74CP9_GEOSL Glycolate oxidase iron-sulfur subunit OS=Geobacter sulfurreducens (strain ATCC 51573 / DSM 12127 / PCA) GN=glcF-2 PE=4 SV=1;>tr|A0A0D5ND10|A0A0D5ND10_GEOSN Glycolate oxidase iron-sulfur subunit OS=Geobacter sulfurreducens GN=RW64_19	0.410547	1.65057			5.27607	5.41078	5.15083	5.03496	4.75474	4.81633					4.4341	18567000	6	2	3	3	7.7	45.942	416	0	5.8708	3.80663	3.87719	3.36269	4.09174	4.16388	3.99524	1317	1.65057	0.410547	Q74CP9;A0A0D5ND10	Q74CP9;A0A0D5ND10	>tr|Q74CP9|Q74CP9_GEOSL Glycolate oxidase iron-sulfur subunit OS=Geobacter sulfurreducens (strain ATCC 51573 / DSM 12127 / PCA) GN=glcF-2 PE=4 SV=1;>tr|A0A0D5ND10|A0A0D5ND10_GEOSN Glycolate oxidase iron-sulfur subunit OS=Geobacter sulfurreducens GN=RW64_19
>tr|Q74CU2|Q74CU2_GEOSL Protein kinase, ArgK family, putative OS=Geobacter sulfurreducens (strain ATCC 51573 / DSM 12127 / PCA) GN=GSU1579 PE=4 SV=1;>tr|A0A0D5ND53|A0A0D5ND53_GEOSN GTPase OS=Geobacter sulfurreducens GN=RW64_19305 PE=4 SV=1	0.40862	2.43744			6.71983	6.57093	6.54599	6.12962	6.26333	6.21793					78.474	534720000	108	2	13	13	46.1	34.861	319	0	7.40591	6.41044	6.54113	6.29108	5.68212	5.8033	5.70741	1333	2.43744	0.40862	Q74CU2;A0A0D5ND53	Q74CU2;A0A0D5ND53	>tr|Q74CU2|Q74CU2_GEOSL Protein kinase, ArgK family, putative OS=Geobacter sulfurreducens (strain ATCC 51573 / DSM 12127 / PCA) GN=GSU1579 PE=4 SV=1;>tr|A0A0D5ND53|A0A0D5ND53_GEOSN GTPase OS=Geobacter sulfurreducens GN=RW64_19305 PE=4 SV=1
>tr|Q74BS8|Q74BS8_GEOSL Uncharacterized protein OS=Geobacter sulfurreducens (strain ATCC 51573 / DSM 12127 / PCA) GN=GSU1948 PE=4 SV=1	0.406637	1.44982			5.22538	5.37093	5.31615	5.07243	4.65979	4.96033					5.568	47879000	5	1	3	3	8.1	38.569	359	0	6.68015	NaN	NaN	NaN	NaN	NaN	NaN	1798	1.44982	0.406637	Q74BS8	Q74BS8	>tr|Q74BS8|Q74BS8_GEOSL Uncharacterized protein OS=Geobacter sulfurreducens (strain ATCC 51573 / DSM 12127 / PCA) GN=GSU1948 PE=4 SV=1
>tr|Q74C15|Q74C15_GEOSL 2-oxoacid:ferredoxin oxidoreductase, alpha subunit OS=Geobacter sulfurreducens (strain ATCC 51573 / DSM 12127 / PCA) GN=vorA PE=4 SV=1;>tr|A0A0D5N2L7|A0A0D5N2L7_GEOSN 2-ketoisovalerate ferredoxin oxidoreductase OS=Geobacter sulfurre	0.406216	2.39141			5.65804	5.72378	5.79588	5.21556	5.337	5.40649					63.979	52028000	22	2	3	3	13.7	38.226	351	0	6.51212	5.31254	5.82998	5.84329	4.47426	4.75013	5.12988	38	2.39141	0.406216	Q74C15;A0A0D5N2L7	Q74C15;A0A0D5N2L7	>tr|Q74C15|Q74C15_GEOSL 2-oxoacid:ferredoxin oxidoreductase, alpha subunit OS=Geobacter sulfurreducens (strain ATCC 51573 / DSM 12127 / PCA) GN=vorA PE=4 SV=1;>tr|A0A0D5N2L7|A0A0D5N2L7_GEOSN 2-ketoisovalerate ferredoxin oxidoreductase OS=Geobacter sulfurre
>tr|Q74FE8|Q74FE8_GEOSL Ribose-phosphate pyrophosphokinase OS=Geobacter sulfurreducens (strain ATCC 51573 / DSM 12127 / PCA) GN=prsA PE=3 SV=1;>tr|A0A0D5N9S3|A0A0D5N9S3_GEOSN Ribose-phosphate pyrophosphokinase OS=Geobacter sulfurreducens GN=prs PE=3 SV=1	0.406196	4.6484			7.30479	7.35087	7.32972	6.89881	6.93842	6.92956					167.14	2269900000	240	2	13	13	53.5	33.837	314	0	8.20989	7.1731	7.52662	7.30946	6.5187	6.67644	6.64794	925	4.6484	0.406196	Q74FE8;A0A0D5N9S3	Q74FE8;A0A0D5N9S3	>tr|Q74FE8|Q74FE8_GEOSL Ribose-phosphate pyrophosphokinase OS=Geobacter sulfurreducens (strain ATCC 51573 / DSM 12127 / PCA) GN=prsA PE=3 SV=1;>tr|A0A0D5N9S3|A0A0D5N9S3_GEOSN Ribose-phosphate pyrophosphokinase OS=Geobacter sulfurreducens GN=prs PE=3 SV=1
>tr|Q74DY7|Q74DY7_GEOSL Succinate dehydrogenase/fumarate reductase, iron-sulfur protein OS=Geobacter sulfurreducens (strain ATCC 51573 / DSM 12127 / PCA) GN=frdB PE=4 SV=1;>tr|A0A0D5NAM7|A0A0D5NAM7_GEOSN Succinate dehydrogenase OS=Geobacter sulfurreducens	0.404961	2.33869			8.28432	8.25435	8.2678	7.92343	7.944	7.72416					144.2	10001000000	408	2	14	14	69.2	27.589	253	0	8.95865	8.19396	8.30244	8.2224	7.62953	7.59923	7.4346	1037	2.33869	0.404961	Q74DY7;A0A0D5NAM7	Q74DY7;A0A0D5NAM7	>tr|Q74DY7|Q74DY7_GEOSL Succinate dehydrogenase/fumarate reductase, iron-sulfur protein OS=Geobacter sulfurreducens (strain ATCC 51573 / DSM 12127 / PCA) GN=frdB PE=4 SV=1;>tr|A0A0D5NAM7|A0A0D5NAM7_GEOSN Succinate dehydrogenase OS=Geobacter sulfurreducens
>tr|Q74BX7|Q74BX7_GEOSL Uncharacterized protein OS=Geobacter sulfurreducens (strain ATCC 51573 / DSM 12127 / PCA) GN=GSU1901 PE=4 SV=1;>tr|A0A0D5N381|A0A0D5N381_GEOSN Uncharacterized protein OS=Geobacter sulfurreducens GN=RW64_00315 PE=4 SV=1	0.402372	1.06641			5.6853	5.68104	5.5643	5.01571	5.12697	5.58085					24.929	50721000	17	2	6	6	15.8	59.392	507	0	6.29021	5.70561	5.71156	5.66104	4.91084	4.79315	5.01695	101	1.06641	0.402372	Q74BX7;A0A0D5N381	Q74BX7;A0A0D5N381	>tr|Q74BX7|Q74BX7_GEOSL Uncharacterized protein OS=Geobacter sulfurreducens (strain ATCC 51573 / DSM 12127 / PCA) GN=GSU1901 PE=4 SV=1;>tr|A0A0D5N381|A0A0D5N381_GEOSN Uncharacterized protein OS=Geobacter sulfurreducens GN=RW64_00315 PE=4 SV=1
>sp|P61740|GPDA_GEOSL Glycerol-3-phosphate dehydrogenase [NAD(P)+] OS=Geobacter sulfurreducens (strain ATCC 51573 / DSM 12127 / PCA) GN=gpsA PE=3 SV=1;>tr|A0A0D5N794|A0A0D5N794_GEOSN Glycerol-3-phosphate dehydrogenase [NAD(P)+] OS=Geobacter sulfurreducens	0.40182	2.51808			6.22683	6.03254	6.20901	5.76811	5.73791	5.7569					19.851	114060000	29	2	7	7	27.2	35.501	335	0	6.77838	5.5705	5.98217	5.67973	5.29403	4.93933	5.22435	569	2.51808	0.40182	P61740;A0A0D5N794	P61740;A0A0D5N794	>sp|P61740|GPDA_GEOSL Glycerol-3-phosphate dehydrogenase [NAD(P)+] OS=Geobacter sulfurreducens (strain ATCC 51573 / DSM 12127 / PCA) GN=gpsA PE=3 SV=1;>tr|A0A0D5N794|A0A0D5N794_GEOSN Glycerol-3-phosphate dehydrogenase [NAD(P)+] OS=Geobacter sulfurreducens
>tr|Q74A63|Q74A63_GEOSL Nitrite/sulfite reductase domain protein OS=Geobacter sulfurreducens (strain ATCC 51573 / DSM 12127 / PCA) GN=GSU2527 PE=4 SV=1;>tr|A0A0D5N4Y6|A0A0D5N4Y6_GEOSN Nitrite reductase OS=Geobacter sulfurreducens GN=RW64_03660 PE=4 SV=1	0.401638	2.23484			7.45565	7.57131	7.47406	7.02947	7.03663	7.23001					114.11	3035500000	168	2	24	24	64.2	46.385	433	0	8.03507	7.35828	7.5979	7.35293	6.51024	6.54015	6.60997	282	2.23484	0.401638	Q74A63;A0A0D5N4Y6	Q74A63;A0A0D5N4Y6	>tr|Q74A63|Q74A63_GEOSL Nitrite/sulfite reductase domain protein OS=Geobacter sulfurreducens (strain ATCC 51573 / DSM 12127 / PCA) GN=GSU2527 PE=4 SV=1;>tr|A0A0D5N4Y6|A0A0D5N4Y6_GEOSN Nitrite reductase OS=Geobacter sulfurreducens GN=RW64_03660 PE=4 SV=1
>tr|Q74AU5|Q74AU5_GEOSL Uncharacterized protein OS=Geobacter sulfurreducens (strain ATCC 51573 / DSM 12127 / PCA) GN=GSU2255 PE=4 SV=1;>tr|A0A0D5N3Q8|A0A0D5N3Q8_GEOSN Uncharacterized protein OS=Geobacter sulfurreducens GN=RW64_02210 PE=4 SV=1	0.40111	1.831			5.47926	5.54249	5.61706	5.30416	5.13553	4.99578					11.417	43851000	7	2	5	5	21.9	34.611	310	0	6.49585	5.46601	5.51101	5.63592	5.03439	NaN	5.2137	1755	1.831	0.40111	Q74AU5;A0A0D5N3Q8	Q74AU5;A0A0D5N3Q8	>tr|Q74AU5|Q74AU5_GEOSL Uncharacterized protein OS=Geobacter sulfurreducens (strain ATCC 51573 / DSM 12127 / PCA) GN=GSU2255 PE=4 SV=1;>tr|A0A0D5N3Q8|A0A0D5N3Q8_GEOSN Uncharacterized protein OS=Geobacter sulfurreducens GN=RW64_02210 PE=4 SV=1
>tr|Q748R2|Q748R2_GEOSL Outer membrane channel, putative OS=Geobacter sulfurreducens (strain ATCC 51573 / DSM 12127 / PCA) GN=GSU2939 PE=4 SV=1	0.400659	2.84781			6.74797	6.71908	6.76202	6.30809	6.27921	6.43979					224.12	1637600000	138	1	15	15	45.3	45.198	406	0	8.01009	6.7746	6.88823	6.71363	5.74582	5.91252	6.16322	1664	2.84781	0.400659	Q748R2	Q748R2	>tr|Q748R2|Q748R2_GEOSL Outer membrane channel, putative OS=Geobacter sulfurreducens (strain ATCC 51573 / DSM 12127 / PCA) GN=GSU2939 PE=4 SV=1
>tr|Q748A2|Q748A2_GEOSL Metal-dependent hydrolase, beta-lactamase superfamily OS=Geobacter sulfurreducens (strain ATCC 51573 / DSM 12127 / PCA) GN=GSU3113 PE=3 SV=1;>tr|A0A0D5N699|A0A0D5N699_GEOSN Ribonuclease J OS=Geobacter sulfurreducens GN=RW64_06880 PE	0.399367	2.42454			5.68985	5.78644	5.71487	5.2234	5.34163	5.42803					52.631	104430000	24	2	7	7	16.2	61.983	561	0	6.52748	5.59841	5.47243	5.39515	5.13165	3.72997	5.30222	438	2.42454	0.399367	Q748A2;A0A0D5N699	Q748A2;A0A0D5N699	>tr|Q748A2|Q748A2_GEOSL Metal-dependent hydrolase, beta-lactamase superfamily OS=Geobacter sulfurreducens (strain ATCC 51573 / DSM 12127 / PCA) GN=GSU3113 PE=3 SV=1;>tr|A0A0D5N699|A0A0D5N699_GEOSN Ribonuclease J OS=Geobacter sulfurreducens GN=RW64_06880 PE
>tr|A0A0D5N804|A0A0D5N804_GEOSN Transcription accessory protein OS=Geobacter sulfurreducens GN=RW64_10415 PE=4 SV=1	0.397085	0.614447			5.15034	5.00097	5.87605	5.12635	4.9491	4.76065					117.06	31861000	2	1	29	1	35.7	83.187	761	0	5.9122	NaN	5.18811	5.64569	5.18161	NaN	4.3294	669	0.614447	0.397085	A0A0D5N804	A0A0D5N804	>tr|A0A0D5N804|A0A0D5N804_GEOSN Transcription accessory protein OS=Geobacter sulfurreducens GN=RW64_10415 PE=4 SV=1
>sp|P60789|LEPA_GEOSL Elongation factor 4 OS=Geobacter sulfurreducens (strain ATCC 51573 / DSM 12127 / PCA) GN=lepA PE=3 SV=1;>tr|A0A0D5NA64|A0A0D5NA64_GEOSN Elongation factor 4 OS=Geobacter sulfurreducens GN=lepA PE=3 SV=1	0.39591	1.58519			6.23366	6.29754	6.21061	5.62903	5.94395	5.9811					48.271	214550000	36	2	9	9	16.8	67.265	600	0	6.93359	6.25452	6.37253	6.18296	5.02218	5.4176	5.4898	1595	1.58519	0.39591	P60789;A0A0D5NA64	P60789;A0A0D5NA64	>sp|P60789|LEPA_GEOSL Elongation factor 4 OS=Geobacter sulfurreducens (strain ATCC 51573 / DSM 12127 / PCA) GN=lepA PE=3 SV=1;>tr|A0A0D5NA64|A0A0D5NA64_GEOSN Elongation factor 4 OS=Geobacter sulfurreducens GN=lepA PE=3 SV=1
>tr|I7F9P6|I7F9P6_GEOSL 30S ribosomal protein S12 OS=Geobacter sulfurreducens (strain ATCC 51573 / DSM 12127 / PCA) GN=rpsL PE=3 SV=1;>tr|A0A0D5NDY8|A0A0D5NDY8_GEOSN 30S ribosomal protein S12 OS=Geobacter sulfurreducens GN=rpsL PE=3 SV=1	0.393481	1.36302			7.683	7.82089	8.13485	7.51709	7.48551	7.4557					19.011	3089300000	61	2	5	4	22	13.584	123	0	8.79088	7.95407	8.08296	8.30854	7.52246	7.62996	7.40656	1373	1.36302	0.393481	I7F9P6;A0A0D5NDY8	I7F9P6;A0A0D5NDY8	>tr|I7F9P6|I7F9P6_GEOSL 30S ribosomal protein S12 OS=Geobacter sulfurreducens (strain ATCC 51573 / DSM 12127 / PCA) GN=rpsL PE=3 SV=1;>tr|A0A0D5NDY8|A0A0D5NDY8_GEOSN 30S ribosomal protein S12 OS=Geobacter sulfurreducens GN=rpsL PE=3 SV=1
>tr|Q74E42|Q74E42_GEOSL 3-to-5 exonuclease YhaM OS=Geobacter sulfurreducens (strain ATCC 51573 / DSM 12127 / PCA) GN=yhaM PE=4 SV=1;>tr|A0A0D5NAD5|A0A0D5NAD5_GEOSN HD family phosphohydrolase OS=Geobacter sulfurreducens GN=RW64_15290 PE=4 SV=1	0.393148	1.94958			6.22642	6.45873	6.26347	5.82843	6.00359	5.93716					72.924	167670000	69	2	9	9	34.1	42.619	375	0	6.86273	6.07394	6.31929	6.11106	5.50604	5.67997	5.00557	1003	1.94958	0.393148	Q74E42;A0A0D5NAD5	Q74E42;A0A0D5NAD5	>tr|Q74E42|Q74E42_GEOSL 3-to-5 exonuclease YhaM OS=Geobacter sulfurreducens (strain ATCC 51573 / DSM 12127 / PCA) GN=yhaM PE=4 SV=1;>tr|A0A0D5NAD5|A0A0D5NAD5_GEOSN HD family phosphohydrolase OS=Geobacter sulfurreducens GN=RW64_15290 PE=4 SV=1
>tr|Q74FZ8|Q74FZ8_GEOSL 1,4-dihydroxy-6-naphtoate synthase OS=Geobacter sulfurreducens (strain ATCC 51573 / DSM 12127 / PCA) GN=mqnD PE=3 SV=1;>tr|A0A0D5N912|A0A0D5N912_GEOSN 1,4-dihydroxy-6-naphtoate synthase OS=Geobacter sulfurreducens GN=mqnD PE=3 SV=1	0.390772	2.01979			5.41283	5.4393	5.36273	5.16739	4.98155	4.8936					10.701	23278000	10	3	5	5	23.4	29.699	278	0	6.19086	5.17765	5.2502	5.01187	4.65683	5.10992	4.87969	808	2.01979	0.390772	Q74FZ8;A0A0D5N912;A0LJ98	Q74FZ8;A0A0D5N912	>tr|Q74FZ8|Q74FZ8_GEOSL 1,4-dihydroxy-6-naphtoate synthase OS=Geobacter sulfurreducens (strain ATCC 51573 / DSM 12127 / PCA) GN=mqnD PE=3 SV=1;>tr|A0A0D5N912|A0A0D5N912_GEOSN 1,4-dihydroxy-6-naphtoate synthase OS=Geobacter sulfurreducens GN=mqnD PE=3 SV=1
>tr|Q74EF6|Q74EF6_GEOSL Uncharacterized protein OS=Geobacter sulfurreducens (strain ATCC 51573 / DSM 12127 / PCA) GN=GSU1006 PE=4 SV=1;>tr|A0A0D5NA40|A0A0D5NA40_GEOSN Uncharacterized protein OS=Geobacter sulfurreducens GN=RW64_14680 PE=4 SV=1	0.389479	2.10233			6.20482	6.06755	6.01916	5.74479	5.59721	5.7811					18.388	109230000	27	2	2	2	35.4	9.0957	82	0	7.73732	6.86239	6.84422	6.52312	6.1036	6.08322	6.19595	973	2.10233	0.389479	Q74EF6;A0A0D5NA40	Q74EF6;A0A0D5NA40	>tr|Q74EF6|Q74EF6_GEOSL Uncharacterized protein OS=Geobacter sulfurreducens (strain ATCC 51573 / DSM 12127 / PCA) GN=GSU1006 PE=4 SV=1;>tr|A0A0D5NA40|A0A0D5NA40_GEOSN Uncharacterized protein OS=Geobacter sulfurreducens GN=RW64_14680 PE=4 SV=1
>sp|Q74BF6|HLDE_GEOSL Bifunctional protein HldE OS=Geobacter sulfurreducens (strain ATCC 51573 / DSM 12127 / PCA) GN=hldE PE=3 SV=1;>tr|A0A0D5N352|A0A0D5N352_GEOSN Bifunctional protein HldE OS=Geobacter sulfurreducens GN=hldE PE=3 SV=1	0.389276	2.38856			6.55455	6.47242	6.475	6.19354	6.1461	5.99451					82.797	566780000	79	2	14	14	30.2	52.358	490	0	7.30625	6.44436	6.58611	6.49319	5.69198	5.5361	5.26748	1784	2.38856	0.389276	Q74BF6;A0A0D5N352	Q74BF6;A0A0D5N352	>sp|Q74BF6|HLDE_GEOSL Bifunctional protein HldE OS=Geobacter sulfurreducens (strain ATCC 51573 / DSM 12127 / PCA) GN=hldE PE=3 SV=1;>tr|A0A0D5N352|A0A0D5N352_GEOSN Bifunctional protein HldE OS=Geobacter sulfurreducens GN=hldE PE=3 SV=1
>sp|Q74CS2|PLSX_GEOSL Phosphate acyltransferase OS=Geobacter sulfurreducens (strain ATCC 51573 / DSM 12127 / PCA) GN=plsX PE=3 SV=1;>tr|A0A0D5NCZ0|A0A0D5NCZ0_GEOSN Phosphate acyltransferase OS=Geobacter sulfurreducens GN=plsX PE=3 SV=1	0.384817	2.70167			6.61493	6.61481	6.7234	6.21149	6.34292	6.24428					25.944	423130000	71	2	8	8	26.6	37.245	346	0	7.34772	6.51491	6.72465	6.44909	5.66947	5.83814	5.99085	1310	2.70167	0.384817	Q74CS2;A0A0D5NCZ0	Q74CS2;A0A0D5NCZ0	>sp|Q74CS2|PLSX_GEOSL Phosphate acyltransferase OS=Geobacter sulfurreducens (strain ATCC 51573 / DSM 12127 / PCA) GN=plsX PE=3 SV=1;>tr|A0A0D5NCZ0|A0A0D5NCZ0_GEOSN Phosphate acyltransferase OS=Geobacter sulfurreducens GN=plsX PE=3 SV=1
>tr|Q74C47|Q74C47_GEOSL Chorismate mutase OS=Geobacter sulfurreducens (strain ATCC 51573 / DSM 12127 / PCA) GN=GSU1828 PE=4 SV=1;>tr|A0A0D5NBW1|A0A0D5NBW1_GEOSN Chorismate mutase OS=Geobacter sulfurreducens GN=RW64_16810 PE=4 SV=1	0.384605	0.456764			4.91187	5.90486	5.86727	5.38677	4.85738	5.28604					6.0468	117230000	9	2	3	3	30.1	11.971	103	0	7.29088	5.84929	6.90097	5.96525	5.11952	5.3644	5.22973	1814	0.456764	0.384605	Q74C47;A0A0D5NBW1	Q74C47;A0A0D5NBW1	>tr|Q74C47|Q74C47_GEOSL Chorismate mutase OS=Geobacter sulfurreducens (strain ATCC 51573 / DSM 12127 / PCA) GN=GSU1828 PE=4 SV=1;>tr|A0A0D5NBW1|A0A0D5NBW1_GEOSN Chorismate mutase OS=Geobacter sulfurreducens GN=RW64_16810 PE=4 SV=1
>tr|Q74AT8|Q74AT8_GEOSL UDP-2-acetamido-2-deoxy-alpha-D-ribo-hexopyranos-3-ulose 3-aminotransferase OS=Geobacter sulfurreducens (strain ATCC 51573 / DSM 12127 / PCA) GN=gnnB PE=3 SV=1;>tr|A0A0D5N489|A0A0D5N489_GEOSN Erythromycin biosynthesis sensory transd	0.384059	1.66888			7.15697	7.36451	7.11942	6.69836	6.84462	6.94575					177.94	2122100000	366	2	22	22	79.9	39.083	363	0	8.02572	7.06468	7.39508	7.15272	6.4087	6.64739	6.56577	215	1.66888	0.384059	Q74AT8;A0A0D5N489	Q74AT8;A0A0D5N489	>tr|Q74AT8|Q74AT8_GEOSL UDP-2-acetamido-2-deoxy-alpha-D-ribo-hexopyranos-3-ulose 3-aminotransferase OS=Geobacter sulfurreducens (strain ATCC 51573 / DSM 12127 / PCA) GN=gnnB PE=3 SV=1;>tr|A0A0D5N489|A0A0D5N489_GEOSN Erythromycin biosynthesis sensory transd
>tr|Q74G94|Q74G94_GEOSL Probable thiol peroxidase OS=Geobacter sulfurreducens (strain ATCC 51573 / DSM 12127 / PCA) GN=prx-3 PE=3 SV=1;>tr|A0A0D5N890|A0A0D5N890_GEOSN Probable thiol peroxidase OS=Geobacter sulfurreducens GN=tpx PE=3 SV=1	0.382569	2.31077			7.7557	7.89914	7.84713	7.42081	7.37803	7.55541					172.24	5327400000	165	2	10	10	74.3	18.516	171	0	8.64733	7.68446	7.87239	7.62882	7.09124	6.96483	7.10704	704	2.31077	0.382569	Q74G94;A0A0D5N890	Q74G94;A0A0D5N890	>tr|Q74G94|Q74G94_GEOSL Probable thiol peroxidase OS=Geobacter sulfurreducens (strain ATCC 51573 / DSM 12127 / PCA) GN=prx-3 PE=3 SV=1;>tr|A0A0D5N890|A0A0D5N890_GEOSN Probable thiol peroxidase OS=Geobacter sulfurreducens GN=tpx PE=3 SV=1
>tr|Q74G79|Q74G79_GEOSL Outer membrane surface lipoprotein OS=Geobacter sulfurreducens (strain ATCC 51573 / DSM 12127 / PCA) GN=GSU0368 PE=4 SV=1;>tr|A0A0D5N851|A0A0D5N851_GEOSN Membrane protein OS=Geobacter sulfurreducens GN=RW64_11080 PE=4 SV=1	0.381268	1.50045			5.63878	5.50273	5.6702	5.12496	5.10901	5.43393					21.953	48842000	7	2	6	6	13.9	46.49	416	0	6.38776	5.64641	5.54589	5.51151	5.29776	4.30488	5.30602	689	1.50045	0.381268	Q74G79;A0A0D5N851	Q74G79;A0A0D5N851	>tr|Q74G79|Q74G79_GEOSL Outer membrane surface lipoprotein OS=Geobacter sulfurreducens (strain ATCC 51573 / DSM 12127 / PCA) GN=GSU0368 PE=4 SV=1;>tr|A0A0D5N851|A0A0D5N851_GEOSN Membrane protein OS=Geobacter sulfurreducens GN=RW64_11080 PE=4 SV=1
>sp|P61655|KDSA_GEOSL 2-dehydro-3-deoxyphosphooctonate aldolase OS=Geobacter sulfurreducens (strain ATCC 51573 / DSM 12127 / PCA) GN=kdsA PE=3 SV=1;>tr|A0A0D5N2P7|A0A0D5N2P7_GEOSN 2-dehydro-3-deoxyphosphooctonate aldolase OS=Geobacter sulfurreducens GN=kds	0.380354	2.19734			7.22381	7.25025	7.17053	6.7944	6.74071	6.96841					104.96	1040200000	128	2	10	10	47.4	29.488	272	0	7.78668	6.64555	6.9615	6.624	6.34908	6.46397	6.4247	46	2.19734	0.380354	P61655;A0A0D5N2P7	P61655;A0A0D5N2P7	>sp|P61655|KDSA_GEOSL 2-dehydro-3-deoxyphosphooctonate aldolase OS=Geobacter sulfurreducens (strain ATCC 51573 / DSM 12127 / PCA) GN=kdsA PE=3 SV=1;>tr|A0A0D5N2P7|A0A0D5N2P7_GEOSN 2-dehydro-3-deoxyphosphooctonate aldolase OS=Geobacter sulfurreducens GN=kds
>tr|Q74AE5|Q74AE5_GEOSL Membrane-bound serine protease NfeD, long form OS=Geobacter sulfurreducens (strain ATCC 51573 / DSM 12127 / PCA) GN=nfeD PE=4 SV=2;>tr|A0A0D5N461|A0A0D5N461_GEOSN Serine protease OS=Geobacter sulfurreducens GN=RW64_03145 PE=4 SV=1	0.379922	2.07364			6.17964	6.42213	6.36923	5.90458	5.9969	5.92977					19.531	162790000	30	2	6	6	18.2	46.277	440	0	6.95636	5.9943	6.38471	5.75411	5.40425	5.4	5.39296	1735	2.07364	0.379922	Q74AE5;A0A0D5N461	Q74AE5;A0A0D5N461	>tr|Q74AE5|Q74AE5_GEOSL Membrane-bound serine protease NfeD, long form OS=Geobacter sulfurreducens (strain ATCC 51573 / DSM 12127 / PCA) GN=nfeD PE=4 SV=2;>tr|A0A0D5N461|A0A0D5N461_GEOSN Serine protease OS=Geobacter sulfurreducens GN=RW64_03145 PE=4 SV=1
>tr|A0A0D5NBX4|A0A0D5NBX4_GEOSN Protein-L-isoaspartate O-methyltransferase OS=Geobacter sulfurreducens GN=pcm PE=3 SV=1;>sp|Q74CZ5|PIMT_GEOSL Protein-L-isoaspartate O-methyltransferase OS=Geobacter sulfurreducens (strain ATCC 51573 / DSM 12127 / PCA) GN=pc	0.376972	0.885002			5.33284	5.49607	5.68556	5.17805	5.39449	4.81102					6.9627	13815000	14	2	3	3	17.1	23.901	216	0	6.09896	5.27453	5.44618	5.48304	NaN	NaN	4.30587	1192	0.885002	0.376972	A0A0D5NBX4;Q74CZ5	A0A0D5NBX4;Q74CZ5	>tr|A0A0D5NBX4|A0A0D5NBX4_GEOSN Protein-L-isoaspartate O-methyltransferase OS=Geobacter sulfurreducens GN=pcm PE=3 SV=1;>sp|Q74CZ5|PIMT_GEOSL Protein-L-isoaspartate O-methyltransferase OS=Geobacter sulfurreducens (strain ATCC 51573 / DSM 12127 / PCA) GN=pc
>sp|Q74A22|MNMA_GEOSL tRNA-specific 2-thiouridylase MnmA OS=Geobacter sulfurreducens (strain ATCC 51573 / DSM 12127 / PCA) GN=mnmA PE=3 SV=1;>tr|A0A0D5N4T9|A0A0D5N4T9_GEOSN tRNA-specific 2-thiouridylase MnmA OS=Geobacter sulfurreducens GN=mnmA PE=3 SV=1	0.376581	0.976796			5.39241	5.05998	5.18774	4.69503	4.67375	5.1416					2.4428	4880900	3	2	2	2	9.3	40.968	365	0.003304	5.43323	4.10653	5.41226	NaN	NaN	NaN	NaN	266	0.976796	0.376581	Q74A22;A0A0D5N4T9	Q74A22;A0A0D5N4T9	>sp|Q74A22|MNMA_GEOSL tRNA-specific 2-thiouridylase MnmA OS=Geobacter sulfurreducens (strain ATCC 51573 / DSM 12127 / PCA) GN=mnmA PE=3 SV=1;>tr|A0A0D5N4T9|A0A0D5N4T9_GEOSN tRNA-specific 2-thiouridylase MnmA OS=Geobacter sulfurreducens GN=mnmA PE=3 SV=1
>tr|Q74DJ5|Q74DJ5_GEOSL Apocytochrome c disulfide reductase lipoprotein ResA OS=Geobacter sulfurreducens (strain ATCC 51573 / DSM 12127 / PCA) GN=resA PE=4 SV=1;>tr|A0A0D5NAV7|A0A0D5NAV7_GEOSN Thioredoxin OS=Geobacter sulfurreducens GN=RW64_16305 PE=4 SV=1	0.375628	2.10507			6.53244	6.6452	6.44326	6.26	6.13523	6.09878					25.412	197710000	57	2	9	9	59.5	18.402	168	0	7.34179	6.44717	6.60427	6.25484	6.02284	5.97955	5.90358	1078	2.10507	0.375628	Q74DJ5;A0A0D5NAV7	Q74DJ5;A0A0D5NAV7	>tr|Q74DJ5|Q74DJ5_GEOSL Apocytochrome c disulfide reductase lipoprotein ResA OS=Geobacter sulfurreducens (strain ATCC 51573 / DSM 12127 / PCA) GN=resA PE=4 SV=1;>tr|A0A0D5NAV7|A0A0D5NAV7_GEOSN Thioredoxin OS=Geobacter sulfurreducens GN=RW64_16305 PE=4 SV=1
>tr|Q74CA5|Q74CA5_GEOSL Uncharacterized protein OS=Geobacter sulfurreducens (strain ATCC 51573 / DSM 12127 / PCA) GN=yibQ PE=4 SV=2;>tr|A0A0D5NC33|A0A0D5NC33_GEOSN Sugar deacetylase OS=Geobacter sulfurreducens GN=RW64_17540 PE=4 SV=1	0.375545	0.399391			5.30378	5.5951	5.19015	4.40551	5.69947	4.85743					4.807	21092000	6	2	2	2	6.4	34.581	314	0	6.14802	5.27214	5.25794	4.96704	5.08365	5.32664	4.81282	1211	0.399391	0.375545	Q74CA5;A0A0D5NC33	Q74CA5;A0A0D5NC33	>tr|Q74CA5|Q74CA5_GEOSL Uncharacterized protein OS=Geobacter sulfurreducens (strain ATCC 51573 / DSM 12127 / PCA) GN=yibQ PE=4 SV=2;>tr|A0A0D5NC33|A0A0D5NC33_GEOSN Sugar deacetylase OS=Geobacter sulfurreducens GN=RW64_17540 PE=4 SV=1
>tr|A0A0D5N3Q5|A0A0D5N3Q5_GEOSN 7-cyano-7-deazaguanine synthase OS=Geobacter sulfurreducens GN=RW64_03700 PE=4 SV=1	0.375503	0.308563			5.00489	6.55844	5.17284	5.14798	5.13232	5.32937					2.7838	1772300000	8	1	2	2	2.4	79.869	705	0.0017007	7.68034	6.71957	6.33459	5.72098	5.54992	4.41024	5.42755	156	0.308563	0.375503	A0A0D5N3Q5	A0A0D5N3Q5	>tr|A0A0D5N3Q5|A0A0D5N3Q5_GEOSN 7-cyano-7-deazaguanine synthase OS=Geobacter sulfurreducens GN=RW64_03700 PE=4 SV=1
>tr|Q74CR1|Q74CR1_GEOSL Efflux pump, RND family, inner membrane protein, AcrB/AcrD/AcrF family OS=Geobacter sulfurreducens (strain ATCC 51573 / DSM 12127 / PCA) GN=GSU1611 PE=4 SV=1;>tr|A0A0D5NC77|A0A0D5NC77_GEOSN Acriflavine resistance protein B OS=Geobac	0.374669	0.815714			6.03766	5.93968	5.98365	5.74978	5.19855	5.88866					47.109	130650000	39	2	9	9	10.9	113.09	1032	0	6.45335	5.4775	5.57122	5.37931	4.85112	5.53822	5.02821	1231	0.815714	0.374669	Q74CR1;A0A0D5NC77	Q74CR1;A0A0D5NC77	>tr|Q74CR1|Q74CR1_GEOSL Efflux pump, RND family, inner membrane protein, AcrB/AcrD/AcrF family OS=Geobacter sulfurreducens (strain ATCC 51573 / DSM 12127 / PCA) GN=GSU1611 PE=4 SV=1;>tr|A0A0D5NC77|A0A0D5NC77_GEOSN Acriflavine resistance protein B OS=Geobac
>tr|Q74BR6|Q74BR6_GEOSL NAD-dependent nucleoside diphosphate-sugar epimerase/dehydratase OS=Geobacter sulfurreducens (strain ATCC 51573 / DSM 12127 / PCA) GN=GSU1975 PE=4 SV=1	0.370569	4.58504			6.62456	6.63555	6.67481	6.28684	6.27524	6.26114					66.153	700770000	131	1	11	11	39.9	36.957	336	0	7.61513	6.57567	6.65415	6.49649	6.26186	5.96102	6.19016	1790	4.58504	0.370569	Q74BR6	Q74BR6	>tr|Q74BR6|Q74BR6_GEOSL NAD-dependent nucleoside diphosphate-sugar epimerase/dehydratase OS=Geobacter sulfurreducens (strain ATCC 51573 / DSM 12127 / PCA) GN=GSU1975 PE=4 SV=1
>tr|Q746T3|Q746T3_GEOSL Ankyrin repeat protein OS=Geobacter sulfurreducens (strain ATCC 51573 / DSM 12127 / PCA) GN=GSU3435 PE=4 SV=1;>tr|A0A0D5N7Z1|A0A0D5N7Z1_GEOSN Ankyrin OS=Geobacter sulfurreducens GN=RW64_08740 PE=4 SV=1	0.370029	1.2066			6.53773	6.43672	6.51951	6.17301	5.86482	6.34604					27.183	255650000	29	2	7	7	58.9	14.813	141	0	7.56254	6.84934	6.66602	6.37976	5.94538	6.05808	6.27212	664	1.2066	0.370029	Q746T3;A0A0D5N7Z1	Q746T3;A0A0D5N7Z1	>tr|Q746T3|Q746T3_GEOSL Ankyrin repeat protein OS=Geobacter sulfurreducens (strain ATCC 51573 / DSM 12127 / PCA) GN=GSU3435 PE=4 SV=1;>tr|A0A0D5N7Z1|A0A0D5N7Z1_GEOSN Ankyrin OS=Geobacter sulfurreducens GN=RW64_08740 PE=4 SV=1
>tr|Q747V7|Q747V7_GEOSL Cysteine synthase B OS=Geobacter sulfurreducens (strain ATCC 51573 / DSM 12127 / PCA) GN=cysM PE=4 SV=1;>tr|A0A0D5N6E1|A0A0D5N6E1_GEOSN Cysteine synthase OS=Geobacter sulfurreducens GN=cysM PE=4 SV=1	0.369983	2.37002			6.74851	6.74122	6.57433	6.26295	6.35079	6.34037					25.052	543750000	61	2	10	10	39.3	33.173	308	0	7.50495	6.60771	6.57669	6.47864	5.84262	6.00915	5.96993	463	2.37002	0.369983	Q747V7;A0A0D5N6E1	Q747V7;A0A0D5N6E1	>tr|Q747V7|Q747V7_GEOSL Cysteine synthase B OS=Geobacter sulfurreducens (strain ATCC 51573 / DSM 12127 / PCA) GN=cysM PE=4 SV=1;>tr|A0A0D5N6E1|A0A0D5N6E1_GEOSN Cysteine synthase OS=Geobacter sulfurreducens GN=cysM PE=4 SV=1
>sp|Q74AZ3|RS20_GEOSL 30S ribosomal protein S20 OS=Geobacter sulfurreducens (strain ATCC 51573 / DSM 12127 / PCA) GN=rpsT PE=3 SV=1;>tr|A0A0D5N442|A0A0D5N442_GEOSN 30S ribosomal protein S20 OS=Geobacter sulfurreducens GN=rpsT PE=3 SV=1	0.369301	1.807			7.86941	7.73271	7.83178	7.48811	7.28301	7.55488					13.504	2531500000	44	2	3	3	29.9	9.7504	87	0	9.10233	8.50511	8.47535	8.37245	8.0561	7.80001	7.92627	198	1.807	0.369301	Q74AZ3;A0A0D5N442	Q74AZ3;A0A0D5N442	>sp|Q74AZ3|RS20_GEOSL 30S ribosomal protein S20 OS=Geobacter sulfurreducens (strain ATCC 51573 / DSM 12127 / PCA) GN=rpsT PE=3 SV=1;>tr|A0A0D5N442|A0A0D5N442_GEOSN 30S ribosomal protein S20 OS=Geobacter sulfurreducens GN=rpsT PE=3 SV=1
>tr|Q74DG7|Q74DG7_GEOSL Sulfate/thiosulfate import ATP-binding protein CysA OS=Geobacter sulfurreducens (strain ATCC 51573 / DSM 12127 / PCA) GN=cysA PE=3 SV=1;>tr|A0A0D5NDR9|A0A0D5NDR9_GEOSN Sulfate/thiosulfate import ATP-binding protein CysA OS=Geobacter	0.369174	1.91629			7.4863	7.25443	7.33866	6.95926	7.09033	6.92227					81.094	2442200000	223	2	15	15	50.1	38.346	343	0	8.13252	7.33546	7.52643	7.50315	6.47293	6.63706	6.54294	1855	1.91629	0.369174	Q74DG7;A0A0D5NDR9	Q74DG7;A0A0D5NDR9	>tr|Q74DG7|Q74DG7_GEOSL Sulfate/thiosulfate import ATP-binding protein CysA OS=Geobacter sulfurreducens (strain ATCC 51573 / DSM 12127 / PCA) GN=cysA PE=3 SV=1;>tr|A0A0D5NDR9|A0A0D5NDR9_GEOSN Sulfate/thiosulfate import ATP-binding protein CysA OS=Geobacter
>sp|Q747K8|GLGA2_GEOSL Glycogen synthase 2 OS=Geobacter sulfurreducens (strain ATCC 51573 / DSM 12127 / PCA) GN=glgA2 PE=3 SV=1;>tr|A0A0D5N6L5|A0A0D5N6L5_GEOSN Glycogen synthase OS=Geobacter sulfurreducens GN=glgA PE=3 SV=1	0.367573	0.809285			5.44923	5.21564	5.17225	4.54808	5.19909	4.98723					6.9061	42284000	15	2	3	3	8.3	54.142	484	0	6.26444	5.2693	5.89588	5.12655	4.84791	4.70038	4.70108	1636	0.809285	0.367573	Q747K8;A0A0D5N6L5	Q747K8;A0A0D5N6L5	>sp|Q747K8|GLGA2_GEOSL Glycogen synthase 2 OS=Geobacter sulfurreducens (strain ATCC 51573 / DSM 12127 / PCA) GN=glgA2 PE=3 SV=1;>tr|A0A0D5N6L5|A0A0D5N6L5_GEOSN Glycogen synthase OS=Geobacter sulfurreducens GN=glgA PE=3 SV=1
>sp|Q748M1|NIKR_GEOSL Putative nickel-responsive regulator OS=Geobacter sulfurreducens (strain ATCC 51573 / DSM 12127 / PCA) GN=GSU2980 PE=3 SV=1;>tr|A0A0D5N5U8|A0A0D5N5U8_GEOSN Putative nickel-responsive regulator OS=Geobacter sulfurreducens GN=RW64_06240	0.364363	0.552229			5.96848	5.98243	6.01469	5.96841	5.04382	5.86028					8.6257	73744000	12	2	4	4	28.8	15.64	139	0	6.96464	6.07284	6.06062	6.03643	5.67579	5.56415	5.57735	376	0.552229	0.364363	Q748M1;A0A0D5N5U8	Q748M1;A0A0D5N5U8	>sp|Q748M1|NIKR_GEOSL Putative nickel-responsive regulator OS=Geobacter sulfurreducens (strain ATCC 51573 / DSM 12127 / PCA) GN=GSU2980 PE=3 SV=1;>tr|A0A0D5N5U8|A0A0D5N5U8_GEOSN Putative nickel-responsive regulator OS=Geobacter sulfurreducens GN=RW64_06240
>tr|Q74F73|Q74F73_GEOSL mRNA interferase OS=Geobacter sulfurreducens (strain ATCC 51573 / DSM 12127 / PCA) GN=GSU0736 PE=3 SV=1;>tr|A0A0D5N9F9|A0A0D5N9F9_GEOSN mRNA interferase OS=Geobacter sulfurreducens GN=RW64_13305 PE=3 SV=1	0.363881	0.372903			5.24531	6.01106	6.0289	4.78807	5.55302	5.85253					6.0369	65884000	18	2	2	2	17.9	12.394	112	0	7.21672	6.19849	6.41471	6.30861	4.80219	5.13469	5.74755	872	0.372903	0.363881	Q74F73;A0A0D5N9F9	Q74F73;A0A0D5N9F9	>tr|Q74F73|Q74F73_GEOSL mRNA interferase OS=Geobacter sulfurreducens (strain ATCC 51573 / DSM 12127 / PCA) GN=GSU0736 PE=3 SV=1;>tr|A0A0D5N9F9|A0A0D5N9F9_GEOSN mRNA interferase OS=Geobacter sulfurreducens GN=RW64_13305 PE=3 SV=1
>sp|Q74H71|NADA_GEOSL Quinolinate synthase A OS=Geobacter sulfurreducens (strain ATCC 51573 / DSM 12127 / PCA) GN=nadA PE=3 SV=1;>tr|A0A0D5N7A9|A0A0D5N7A9_GEOSN Quinolinate synthase A OS=Geobacter sulfurreducens GN=nadA PE=3 SV=1	0.36179	0.468006			5.78095	6.15785	6.15999	5.86938	6.0807	5.06334					80.314	106210000	27	2	6	6	26	33.546	304	0	6.91221	5.88827	6.23769	5.82368	5.61474	5.6859	5.0035	575	0.468006	0.36179	Q74H71;A0A0D5N7A9	Q74H71;A0A0D5N7A9	>sp|Q74H71|NADA_GEOSL Quinolinate synthase A OS=Geobacter sulfurreducens (strain ATCC 51573 / DSM 12127 / PCA) GN=nadA PE=3 SV=1;>tr|A0A0D5N7A9|A0A0D5N7A9_GEOSN Quinolinate synthase A OS=Geobacter sulfurreducens GN=nadA PE=3 SV=1
>sp|P60581|HIS4_GEOSL 1-(5-phosphoribosyl)-5-[(5-phosphoribosylamino)methylideneamino] imidazole-4-carboxamide isomerase OS=Geobacter sulfurreducens (strain ATCC 51573 / DSM 12127 / PCA) GN=hisA PE=3 SV=1;>tr|A0A0D5N710|A0A0D5N710_GEOSN 1-(5-phosphoribosyl	0.357874	2.81873			6.70673	6.71866	6.69909	6.44059	6.32056	6.2897					41.401	344780000	67	2	10	10	55.7	25.536	244	0	7.33343	6.52843	6.46526	6.21796	5.78112	5.8405	5.78773	1593	2.81873	0.357874	P60581;A0A0D5N710	P60581;A0A0D5N710	>sp|P60581|HIS4_GEOSL 1-(5-phosphoribosyl)-5-[(5-phosphoribosylamino)methylideneamino] imidazole-4-carboxamide isomerase OS=Geobacter sulfurreducens (strain ATCC 51573 / DSM 12127 / PCA) GN=hisA PE=3 SV=1;>tr|A0A0D5N710|A0A0D5N710_GEOSN 1-(5-phosphoribosyl
>tr|Q74FU9|Q74FU9_GEOSL Rhodanese homology domain superfamily protein OS=Geobacter sulfurreducens (strain ATCC 51573 / DSM 12127 / PCA) GN=GSU0505 PE=4 SV=1;>tr|A0A0D5N8L1|A0A0D5N8L1_GEOSN Sulfurtransferase OS=Geobacter sulfurreducens GN=RW64_12035 PE=4 SV	0.354048	1.56605			5.96557	6.19518	5.89311	5.7481	5.57432	5.66929					11.707	49181000	33	2	6	6	56.2	18.073	169	0	6.73755	5.51164	5.60884	5.61319	5.44425	5.44009	5.28255	755	1.56605	0.354048	Q74FU9;A0A0D5N8L1	Q74FU9;A0A0D5N8L1	>tr|Q74FU9|Q74FU9_GEOSL Rhodanese homology domain superfamily protein OS=Geobacter sulfurreducens (strain ATCC 51573 / DSM 12127 / PCA) GN=GSU0505 PE=4 SV=1;>tr|A0A0D5N8L1|A0A0D5N8L1_GEOSN Sulfurtransferase OS=Geobacter sulfurreducens GN=RW64_12035 PE=4 SV
>tr|Q74G96|Q74G96_GEOSL NADH dehydrogenase I, M subunit OS=Geobacter sulfurreducens (strain ATCC 51573 / DSM 12127 / PCA) GN=nuoM-1 PE=4 SV=1;>tr|A0A0D5N8Z7|A0A0D5N8Z7_GEOSN NADH dehydrogenase OS=Geobacter sulfurreducens GN=RW64_10980 PE=4 SV=1	0.353379	1.57075			7.06588	7.2559	7.33636	6.99666	6.79884	6.8025					52.124	3079100000	76	2	6	6	14.6	57.643	522	0	8.31233	7.42406	7.65799	7.54224	6.72449	6.64039	6.56142	803	1.57075	0.353379	Q74G96;A0A0D5N8Z7	Q74G96;A0A0D5N8Z7	>tr|Q74G96|Q74G96_GEOSL NADH dehydrogenase I, M subunit OS=Geobacter sulfurreducens (strain ATCC 51573 / DSM 12127 / PCA) GN=nuoM-1 PE=4 SV=1;>tr|A0A0D5N8Z7|A0A0D5N8Z7_GEOSN NADH dehydrogenase OS=Geobacter sulfurreducens GN=RW64_10980 PE=4 SV=1
>tr|Q748W4|Q748W4_GEOSL Lipoprotein cytochrome c OS=Geobacter sulfurreducens (strain ATCC 51573 / DSM 12127 / PCA) GN=GSU2887 PE=4 SV=1;>tr|A0A0D5N5F8|A0A0D5N5F8_GEOSN Cytochrome C OS=Geobacter sulfurreducens GN=RW64_05810 PE=4 SV=1	0.353024	1.41071			6.94281	6.91537	6.85414	6.73996	6.56595	6.34733					110.5	1091700000	114	2	9	9	11.9	92.243	884	0	7.51959	6.73333	6.90702	6.7066	6.06239	5.62161	5.70311	325	1.41071	0.353024	Q748W4;A0A0D5N5F8	Q748W4;A0A0D5N5F8	>tr|Q748W4|Q748W4_GEOSL Lipoprotein cytochrome c OS=Geobacter sulfurreducens (strain ATCC 51573 / DSM 12127 / PCA) GN=GSU2887 PE=4 SV=1;>tr|A0A0D5N5F8|A0A0D5N5F8_GEOSN Cytochrome C OS=Geobacter sulfurreducens GN=RW64_05810 PE=4 SV=1
>tr|Q74F66|Q74F66_GEOSL Ech-hydrogenase-related complex, large subunit OS=Geobacter sulfurreducens (strain ATCC 51573 / DSM 12127 / PCA) GN=ehrL PE=4 SV=1;>tr|A0A0D5N9C7|A0A0D5N9C7_GEOSN Hydrogenase OS=Geobacter sulfurreducens GN=RW64_13335 PE=4 SV=1	0.352552	3.25213			6.54149	6.44688	6.46541	6.12574	6.10089	6.1695					61.808	474840000	61	2	12	12	31.1	54.8	505	0	7.27862	6.50792	6.65243	6.38079	5.42521	5.43853	5.66096	1904	3.25213	0.352552	Q74F66;A0A0D5N9C7	Q74F66;A0A0D5N9C7	>tr|Q74F66|Q74F66_GEOSL Ech-hydrogenase-related complex, large subunit OS=Geobacter sulfurreducens (strain ATCC 51573 / DSM 12127 / PCA) GN=ehrL PE=4 SV=1;>tr|A0A0D5N9C7|A0A0D5N9C7_GEOSN Hydrogenase OS=Geobacter sulfurreducens GN=RW64_13335 PE=4 SV=1
>tr|Q74AX3|Q74AX3_GEOSL GTPase Era OS=Geobacter sulfurreducens (strain ATCC 51573 / DSM 12127 / PCA) GN=era PE=3 SV=1;>tr|A0A0D5N462|A0A0D5N462_GEOSN GTPase Era OS=Geobacter sulfurreducens GN=era PE=3 SV=1	0.352464	1.51902			6.2819	6.36571	6.22891	5.74089	6.031	6.04724					21.726	132420000	39	2	7	7	29.1	33.719	299	0	6.89151	6.04786	6.23754	5.77648	5.51453	5.79256	5.67798	204	1.51902	0.352464	Q74AX3;A0A0D5N462	Q74AX3;A0A0D5N462	>tr|Q74AX3|Q74AX3_GEOSL GTPase Era OS=Geobacter sulfurreducens (strain ATCC 51573 / DSM 12127 / PCA) GN=era PE=3 SV=1;>tr|A0A0D5N462|A0A0D5N462_GEOSN GTPase Era OS=Geobacter sulfurreducens GN=era PE=3 SV=1
>tr|Q74E58|Q74E58_GEOSL Citrate synthase OS=Geobacter sulfurreducens (strain ATCC 51573 / DSM 12127 / PCA) GN=gltA PE=3 SV=1;>tr|G5EB31|G5EB31_GEOSN Citrate synthase OS=Geobacter sulfurreducens GN=gltA PE=3 SV=1;>tr|A0A0D5NAF7|A0A0D5NAF7_GEOSN Type I citra	0.348582	4.44529			9.08597	9.05584	9.04747	8.73998	8.7004	8.70314					323.31	243970000000	1542	5	35	34	75.3	49.881	441	0	10.1321	9.10626	9.25739	9.10023	8.37931	8.38789	8.30668	1582	4.44529	0.348582	Q74E58;G5EB31;A0A0D5NAF7;Q6JGH9;Q6JGH8	Q74E58;G5EB31;A0A0D5NAF7;Q6JGH9	>tr|Q74E58|Q74E58_GEOSL Citrate synthase OS=Geobacter sulfurreducens (strain ATCC 51573 / DSM 12127 / PCA) GN=gltA PE=3 SV=1;>tr|G5EB31|G5EB31_GEOSN Citrate synthase OS=Geobacter sulfurreducens GN=gltA PE=3 SV=1;>tr|A0A0D5NAF7|A0A0D5NAF7_GEOSN Type I citra
>tr|Q74BM9|Q74BM9_GEOSL Nitrogen fixation protein NifU OS=Geobacter sulfurreducens (strain ATCC 51573 / DSM 12127 / PCA) GN=nifU PE=3 SV=1;>tr|A0A0D5N2V8|A0A0D5N2V8_GEOSN Nitrogen fixation protein NifU OS=Geobacter sulfurreducens GN=RW64_00825 PE=3 SV=1	0.347439	3.54214			7.35077	7.35708	7.382	6.97107	7.06629	7.01017					134.22	1308200000	133	3	9	9	42.1	30.99	285	0	7.9406	6.95747	7.05584	7.01682	6.34211	6.7755	6.52696	62	3.54214	0.347439	Q74BM9;A0A0D5N2V8;A0LLR0	Q74BM9;A0A0D5N2V8	>tr|Q74BM9|Q74BM9_GEOSL Nitrogen fixation protein NifU OS=Geobacter sulfurreducens (strain ATCC 51573 / DSM 12127 / PCA) GN=nifU PE=3 SV=1;>tr|A0A0D5N2V8|A0A0D5N2V8_GEOSN Nitrogen fixation protein NifU OS=Geobacter sulfurreducens GN=RW64_00825 PE=3 SV=1
>tr|Q74E41|Q74E41_GEOSL Zinc-dependent hydrolase YcbL OS=Geobacter sulfurreducens (strain ATCC 51573 / DSM 12127 / PCA) GN=ycbL PE=4 SV=1;>tr|A0A0D5NB24|A0A0D5NB24_GEOSN Beta-lactamase OS=Geobacter sulfurreducens GN=RW64_15295 PE=4 SV=1	0.34737	1.54601			6.22285	6.52562	6.45102	5.96434	6.05831	6.13472					31.415	121870000	28	2	4	4	31.1	22.385	209	0	7.0445	6.1617	6.36892	6.16071	5.6579	5.76005	5.84014	1107	1.54601	0.34737	Q74E41;A0A0D5NB24	Q74E41;A0A0D5NB24	>tr|Q74E41|Q74E41_GEOSL Zinc-dependent hydrolase YcbL OS=Geobacter sulfurreducens (strain ATCC 51573 / DSM 12127 / PCA) GN=ycbL PE=4 SV=1;>tr|A0A0D5NB24|A0A0D5NB24_GEOSN Beta-lactamase OS=Geobacter sulfurreducens GN=RW64_15295 PE=4 SV=1
>tr|Q74AG1|Q74AG1_GEOSL SGNH-hydrolase lipoprotein, lysophospholipase L1-like subgroup OS=Geobacter sulfurreducens (strain ATCC 51573 / DSM 12127 / PCA) GN=GSU2415 PE=4 SV=2;>tr|A0A0D5N3D5|A0A0D5N3D5_GEOSN Lipase OS=Geobacter sulfurreducens GN=RW64_03065 P	0.344732	0.957137			6.14476	5.92832	5.764	5.6935	5.34879	5.7606					13.869	78593000	22	2	3	3	16.4	24.136	226	0	6.78144	6.25539	6.04364	5.71734	5.23497	5.12192	5.34569	112	0.957137	0.344732	Q74AG1;A0A0D5N3D5	Q74AG1;A0A0D5N3D5	>tr|Q74AG1|Q74AG1_GEOSL SGNH-hydrolase lipoprotein, lysophospholipase L1-like subgroup OS=Geobacter sulfurreducens (strain ATCC 51573 / DSM 12127 / PCA) GN=GSU2415 PE=4 SV=2;>tr|A0A0D5N3D5|A0A0D5N3D5_GEOSN Lipase OS=Geobacter sulfurreducens GN=RW64_03065 P
>tr|Q74GB8|Q74GB8_GEOSL Type II secretion system ATPase GspE OS=Geobacter sulfurreducens (strain ATCC 51573 / DSM 12127 / PCA) GN=gspE PE=4 SV=1;>tr|A0A0D5N871|A0A0D5N871_GEOSN General secretion pathway protein GspE OS=Geobacter sulfurreducens GN=RW64_1086	0.343524	1.58977			6.63983	6.60521	6.6393	6.14839	6.47595	6.22943					96.594	521680000	151	2	20	19	48.2	55.986	514	0	7.28605	6.61759	6.65257	6.49154	5.74155	5.80104	5.71351	1927	1.58977	0.343524	Q74GB8;A0A0D5N871	Q74GB8;A0A0D5N871	>tr|Q74GB8|Q74GB8_GEOSL Type II secretion system ATPase GspE OS=Geobacter sulfurreducens (strain ATCC 51573 / DSM 12127 / PCA) GN=gspE PE=4 SV=1;>tr|A0A0D5N871|A0A0D5N871_GEOSN General secretion pathway protein GspE OS=Geobacter sulfurreducens GN=RW64_1086
>tr|Q74AE1|Q74AE1_GEOSL Pyruvate dehydrogenase complex, E2 protein, dihydrolipoamide acetyltransferase OS=Geobacter sulfurreducens (strain ATCC 51573 / DSM 12127 / PCA) GN=aceF PE=3 SV=1;>tr|A0A0D5N3F5|A0A0D5N3F5_GEOSN Branched-chain alpha-keto acid dehydr	0.34268	0.736618			5.06379	5.59761	5.71925	5.12772	4.99069	5.23421					14.673	76958000	12	2	7	7	17.5	44.326	418	0	6.54383	5.39428	5.37782	5.76879	4.95433	NaN	5.27515	1734	0.736618	0.34268	Q74AE1;A0A0D5N3F5	Q74AE1;A0A0D5N3F5	>tr|Q74AE1|Q74AE1_GEOSL Pyruvate dehydrogenase complex, E2 protein, dihydrolipoamide acetyltransferase OS=Geobacter sulfurreducens (strain ATCC 51573 / DSM 12127 / PCA) GN=aceF PE=3 SV=1;>tr|A0A0D5N3F5|A0A0D5N3F5_GEOSN Branched-chain alpha-keto acid dehydr
>sp|Q74GW7|TTCA_GEOSL tRNA 2-thiocytidine biosynthesis protein TtcA OS=Geobacter sulfurreducens (strain ATCC 51573 / DSM 12127 / PCA) GN=ttcA PE=3 SV=2;>tr|A0A0D5NE82|A0A0D5NE82_GEOSN tRNA 2-thiocytidine biosynthesis protein TtcA OS=Geobacter sulfurreducen	0.342422	0.473066			5.96544	5.87891	5.81725	5.96416	4.93772	5.73245					6.7585	41287000	21	2	2	2	6.6	29.149	257	0	6.38536	5.60934	5.58353	5.49556	5.39494	4.73244	5.21354	1383	0.473066	0.342422	Q74GW7;A0A0D5NE82	Q74GW7;A0A0D5NE82	>sp|Q74GW7|TTCA_GEOSL tRNA 2-thiocytidine biosynthesis protein TtcA OS=Geobacter sulfurreducens (strain ATCC 51573 / DSM 12127 / PCA) GN=ttcA PE=3 SV=2;>tr|A0A0D5NE82|A0A0D5NE82_GEOSN tRNA 2-thiocytidine biosynthesis protein TtcA OS=Geobacter sulfurreducen
>tr|I7FK92|I7FK92_GEOSL Phosphoglycerate kinase OS=Geobacter sulfurreducens (strain ATCC 51573 / DSM 12127 / PCA) GN=pgk PE=3 SV=1;>tr|A0A0D5NBN6|A0A0D5NBN6_GEOSN Phosphoglycerate kinase OS=Geobacter sulfurreducens GN=pgk PE=3 SV=1	0.341078	3.13736			8.07339	8.05656	8.02751	7.71352	7.65161	7.7691					213.7	16098000000	548	2	28	28	63.1	43.61	398	0	8.80884	7.94317	8.19421	7.97847	7.16244	7.19042	7.20385	1175	3.13736	0.341078	I7FK92;A0A0D5NBN6	I7FK92;A0A0D5NBN6	>tr|I7FK92|I7FK92_GEOSL Phosphoglycerate kinase OS=Geobacter sulfurreducens (strain ATCC 51573 / DSM 12127 / PCA) GN=pgk PE=3 SV=1;>tr|A0A0D5NBN6|A0A0D5NBN6_GEOSN Phosphoglycerate kinase OS=Geobacter sulfurreducens GN=pgk PE=3 SV=1
>tr|Q747Z0|Q747Z0_GEOSL Mannitol dehydrogenase OS=Geobacter sulfurreducens (strain ATCC 51573 / DSM 12127 / PCA) GN=mtd PE=3 SV=1;>tr|A0A0D5N6R9|A0A0D5N6R9_GEOSN Hydroxyacid dehydrogenase OS=Geobacter sulfurreducens GN=RW64_06940 PE=3 SV=1	0.340958	1.94081			6.82231	6.83525	7.0306	6.4809	6.59978	6.5846					28.616	517880000	61	2	5	5	21.3	37.989	352	0	7.63505	6.89271	7.0803	7.08311	6.31652	6.27471	6.23568	509	1.94081	0.340958	Q747Z0;A0A0D5N6R9	Q747Z0;A0A0D5N6R9	>tr|Q747Z0|Q747Z0_GEOSL Mannitol dehydrogenase OS=Geobacter sulfurreducens (strain ATCC 51573 / DSM 12127 / PCA) GN=mtd PE=3 SV=1;>tr|A0A0D5N6R9|A0A0D5N6R9_GEOSN Hydroxyacid dehydrogenase OS=Geobacter sulfurreducens GN=RW64_06940 PE=3 SV=1
>tr|Q74FR8|Q74FR8_GEOSL ATP-independent chaperone, alpha-crystallin/Hsp20 family OS=Geobacter sulfurreducens (strain ATCC 51573 / DSM 12127 / PCA) GN=hspA-1 PE=3 SV=1;>tr|A0A0D5N9K5|A0A0D5N9K5_GEOSN Molecular chaperone OS=Geobacter sulfurreducens GN=RW64_1	0.340597	1.53589			7.35887	7.27935	7.60934	7.12274	7.05789	7.04513					48.899	1669200000	93	2	12	12	68	17.178	147	0	8.22251	7.37146	7.28589	7.49284	6.69461	6.73541	6.67262	892	1.53589	0.340597	Q74FR8;A0A0D5N9K5	Q74FR8;A0A0D5N9K5	>tr|Q74FR8|Q74FR8_GEOSL ATP-independent chaperone, alpha-crystallin/Hsp20 family OS=Geobacter sulfurreducens (strain ATCC 51573 / DSM 12127 / PCA) GN=hspA-1 PE=3 SV=1;>tr|A0A0D5N9K5|A0A0D5N9K5_GEOSN Molecular chaperone OS=Geobacter sulfurreducens GN=RW64_1
>tr|Q749F4|Q749F4_GEOSL Sensor histidine kinase, PAS, PAS and PAS domain-containing OS=Geobacter sulfurreducens (strain ATCC 51573 / DSM 12127 / PCA) GN=GSU2789 PE=4 SV=2;>tr|A0A0D5N5C3|A0A0D5N5C3_GEOSN Histidine kinase OS=Geobacter sulfurreducens GN=RW64_	0.34011	0.445641			5.07985	5.06176	5.0054	5.07549	4.99519	4.05599					5.3	6513700	2	2	3	3	4	83.934	747	0	5.17038	4.38032	4.45917	4.02428	4.01051	3.72052	3.33405	313	0.445641	0.34011	Q749F4;A0A0D5N5C3	Q749F4;A0A0D5N5C3	>tr|Q749F4|Q749F4_GEOSL Sensor histidine kinase, PAS, PAS and PAS domain-containing OS=Geobacter sulfurreducens (strain ATCC 51573 / DSM 12127 / PCA) GN=GSU2789 PE=4 SV=2;>tr|A0A0D5N5C3|A0A0D5N5C3_GEOSN Histidine kinase OS=Geobacter sulfurreducens GN=RW64_
>tr|Q748R1|Q748R1_GEOSL Rhodanese homology domain pair protein OS=Geobacter sulfurreducens (strain ATCC 51573 / DSM 12127 / PCA) GN=GSU2940 PE=4 SV=1	0.339149	1.95241			7.28103	7.2889	7.29097	6.81191	6.95691	7.07463					323.31	7921400000	341	1	22	22	65	48.946	468	0	8.64353	7.36994	7.484	7.41726	6.53545	6.64173	6.71495	1663	1.95241	0.339149	Q748R1	Q748R1	>tr|Q748R1|Q748R1_GEOSL Rhodanese homology domain pair protein OS=Geobacter sulfurreducens (strain ATCC 51573 / DSM 12127 / PCA) GN=GSU2940 PE=4 SV=1
>tr|Q74ED4|Q74ED4_GEOSL Agmatine deiminase, putative OS=Geobacter sulfurreducens (strain ATCC 51573 / DSM 12127 / PCA) GN=aguA PE=4 SV=1;>tr|A0A0D5N9G8|A0A0D5N9G8_GEOSN Agmatine deiminase OS=Geobacter sulfurreducens GN=RW64_14795 PE=4 SV=1	0.335865	2.203			6.03866	6.03302	6.14376	5.81086	5.63411	5.76287					9.322	163780000	22	2	5	5	14.8	38.207	344	0	6.95899	6.12808	6.19868	5.90606	5.27713	5.29506	5.18808	876	2.203	0.335865	Q74ED4;A0A0D5N9G8	Q74ED4;A0A0D5N9G8	>tr|Q74ED4|Q74ED4_GEOSL Agmatine deiminase, putative OS=Geobacter sulfurreducens (strain ATCC 51573 / DSM 12127 / PCA) GN=aguA PE=4 SV=1;>tr|A0A0D5N9G8|A0A0D5N9G8_GEOSN Agmatine deiminase OS=Geobacter sulfurreducens GN=RW64_14795 PE=4 SV=1
>tr|Q747S4|Q747S4_GEOSL TPR domain protein OS=Geobacter sulfurreducens (strain ATCC 51573 / DSM 12127 / PCA) GN=GSU3191 PE=4 SV=1;>tr|A0A0D5N5P4|A0A0D5N5P4_GEOSN Uncharacterized protein OS=Geobacter sulfurreducens GN=RW64_07270 PE=4 SV=1	0.334084	0.891158			6.47317	6.49737	6.64881	6.42193	6.31549	5.87967					45.31	401960000	95	2	15	15	22.3	70.967	638	0	7.0244	6.22922	6.35597	6.44738	5.80806	5.5263	5.30758	361	0.891158	0.334084	Q747S4;A0A0D5N5P4	Q747S4;A0A0D5N5P4	>tr|Q747S4|Q747S4_GEOSL TPR domain protein OS=Geobacter sulfurreducens (strain ATCC 51573 / DSM 12127 / PCA) GN=GSU3191 PE=4 SV=1;>tr|A0A0D5N5P4|A0A0D5N5P4_GEOSN Uncharacterized protein OS=Geobacter sulfurreducens GN=RW64_07270 PE=4 SV=1
>sp|Q74DU6|SYE_GEOSL Glutamate--tRNA ligase OS=Geobacter sulfurreducens (strain ATCC 51573 / DSM 12127 / PCA) GN=gltX PE=3 SV=1;>tr|A0A0D5NBA1|A0A0D5NBA1_GEOSN Glutamate--tRNA ligase OS=Geobacter sulfurreducens GN=gltX PE=3 SV=1	0.332012	1.74531			7.33238	7.27807	7.20572	6.78593	7.03185	7.00234					156.51	2544700000	230	2	24	22	58.8	52.401	466	0	7.95848	7.2668	7.22528	7.1924	6.18732	6.39139	6.50529	1864	1.74531	0.332012	Q74DU6;A0A0D5NBA1	Q74DU6;A0A0D5NBA1	>sp|Q74DU6|SYE_GEOSL Glutamate--tRNA ligase OS=Geobacter sulfurreducens (strain ATCC 51573 / DSM 12127 / PCA) GN=gltX PE=3 SV=1;>tr|A0A0D5NBA1|A0A0D5NBA1_GEOSN Glutamate--tRNA ligase OS=Geobacter sulfurreducens GN=gltX PE=3 SV=1
>tr|Q74BT7|Q74BT7_GEOSL Sensor histidine kinase cyclic nucleotide phosphodiesterase, GAF, GAF and HD-GYP-related domain-containing OS=Geobacter sulfurreducens (strain ATCC 51573 / DSM 12127 / PCA) GN=GSU1939 PE=4 SV=1;>tr|A0A0D5N235|A0A0D5N235_GEOSN Histid	0.330105	0.92041			5.321	5.2641	5.78437	5.18073	5.12257	5.07586					21.95	99528000	15	2	13	13	16.3	88.924	787	0	6.32584	5.25775	5.02902	4.80881	4.82981	4.7662	4.6946	13	0.92041	0.330105	Q74BT7;A0A0D5N235	Q74BT7;A0A0D5N235	>tr|Q74BT7|Q74BT7_GEOSL Sensor histidine kinase cyclic nucleotide phosphodiesterase, GAF, GAF and HD-GYP-related domain-containing OS=Geobacter sulfurreducens (strain ATCC 51573 / DSM 12127 / PCA) GN=GSU1939 PE=4 SV=1;>tr|A0A0D5N235|A0A0D5N235_GEOSN Histid
>tr|Q74GF6|Q74GF6_GEOSL 3-oxoacyl-[acyl-carrier-protein] synthase 3 OS=Geobacter sulfurreducens (strain ATCC 51573 / DSM 12127 / PCA) GN=fabH-1 PE=3 SV=1;>tr|A0A0D5N7Y2|A0A0D5N7Y2_GEOSN 3-oxoacyl-[acyl-carrier-protein] synthase 3 OS=Geobacter sulfurreducen	0.32965	1.60053			6.73871	7.00966	6.8578	6.44118	6.55469	6.62135					83.515	1047400000	112	2	10	10	44.5	35.061	326	0	7.87399	6.66078	6.93953	6.92429	6.16035	6.26797	6.2843	660	1.60053	0.32965	Q74GF6;A0A0D5N7Y2	Q74GF6;A0A0D5N7Y2	>tr|Q74GF6|Q74GF6_GEOSL 3-oxoacyl-[acyl-carrier-protein] synthase 3 OS=Geobacter sulfurreducens (strain ATCC 51573 / DSM 12127 / PCA) GN=fabH-1 PE=3 SV=1;>tr|A0A0D5N7Y2|A0A0D5N7Y2_GEOSN 3-oxoacyl-[acyl-carrier-protein] synthase 3 OS=Geobacter sulfurreducen
>tr|Q74E11|Q74E11_GEOSL Outer membrane lipoprotein OS=Geobacter sulfurreducens (strain ATCC 51573 / DSM 12127 / PCA) GN=GSU1153 PE=4 SV=1	0.32748	0.407366			4.7771	5.63277	5.34416	4.79154	5.37271	4.60733					9.1947	9615500	13	1	4	4	7.5	61.141	558	0	5.52058	4.56021	4.33031	4.51921	3.21259	NaN	NaN	1867	0.407366	0.32748	Q74E11	Q74E11	>tr|Q74E11|Q74E11_GEOSL Outer membrane lipoprotein OS=Geobacter sulfurreducens (strain ATCC 51573 / DSM 12127 / PCA) GN=GSU1153 PE=4 SV=1
>tr|Q74H02|Q74H02_GEOSL Heterodisulfide oxidoreductase, CCG domain pair-containing subunit B OS=Geobacter sulfurreducens (strain ATCC 51573 / DSM 12127 / PCA) GN=hdrB PE=4 SV=1;>tr|A0A0D5N6V0|A0A0D5N6V0_GEOSN Heterodisulfide reductase subunit B OS=Geobacte	0.326627	1.32646			5.57187	5.69975	5.73012	5.47288	5.41477	5.13421					14.546	191430000	19	2	5	5	24.3	32.092	296	0	7.16806	5.6535	5.80741	5.73673	4.32793	5.18715	4.96986	520	1.32646	0.326627	Q74H02;A0A0D5N6V0	Q74H02;A0A0D5N6V0	>tr|Q74H02|Q74H02_GEOSL Heterodisulfide oxidoreductase, CCG domain pair-containing subunit B OS=Geobacter sulfurreducens (strain ATCC 51573 / DSM 12127 / PCA) GN=hdrB PE=4 SV=1;>tr|A0A0D5N6V0|A0A0D5N6V0_GEOSN Heterodisulfide reductase subunit B OS=Geobacte
>tr|Q74AV4|Q74AV4_GEOSL UDP-N-acetylglucosamine 4,6-dehydratase and UDP-2-acetamido-2,6-dideoxy-alpha-D-xylo-4-hexulose 5-epimerase OS=Geobacter sulfurreducens (strain ATCC 51573 / DSM 12127 / PCA) GN=wbjB PE=4 SV=1	0.324589	1.69758			6.36734	6.19571	6.17949	6.04766	5.86783	5.85328					18.051	115860000	37	1	8	8	25.9	37.824	336	0	6.72151	6.0141	5.86733	5.73153	5.56672	5.73294	5.43351	1760	1.69758	0.324589	Q74AV4	Q74AV4	>tr|Q74AV4|Q74AV4_GEOSL UDP-N-acetylglucosamine 4,6-dehydratase and UDP-2-acetamido-2,6-dideoxy-alpha-D-xylo-4-hexulose 5-epimerase OS=Geobacter sulfurreducens (strain ATCC 51573 / DSM 12127 / PCA) GN=wbjB PE=4 SV=1
>tr|Q74CN8|Q74CN8_GEOSL Phosphoribosylformylglycinamidine synthase, PurQ domain protein OS=Geobacter sulfurreducens (strain ATCC 51573 / DSM 12127 / PCA) GN=purQ PE=4 SV=1;>tr|A0A0D5NCV8|A0A0D5NCV8_GEOSN Phosphoribosylformylglycinamidine synthase OS=Geobac	0.323304	1.77235			6.47582	6.7499	6.55688	6.2889	6.27098	6.2528					58.993	239900000	62	2	8	8	40.4	30.138	275	0	7.30086	6.44378	6.60931	6.33872	5.78768	5.96274	5.95761	1300	1.77235	0.323304	Q74CN8;A0A0D5NCV8	Q74CN8;A0A0D5NCV8	>tr|Q74CN8|Q74CN8_GEOSL Phosphoribosylformylglycinamidine synthase, PurQ domain protein OS=Geobacter sulfurreducens (strain ATCC 51573 / DSM 12127 / PCA) GN=purQ PE=4 SV=1;>tr|A0A0D5NCV8|A0A0D5NCV8_GEOSN Phosphoribosylformylglycinamidine synthase OS=Geobac
>sp|Q74FM8|SYGA_GEOSL Glycine--tRNA ligase alpha subunit OS=Geobacter sulfurreducens (strain ATCC 51573 / DSM 12127 / PCA) GN=glyQ PE=3 SV=1;>tr|A0A0D5N8X1|A0A0D5N8X1_GEOSN Glycine--tRNA ligase alpha subunit OS=Geobacter sulfurreducens GN=glyQ PE=3 SV=1	0.321057	2.26134			7.46027	7.4807	7.32593	7.13415	7.03479	7.13478					41.315	1478100000	137	2	10	9	32.9	33.479	292	0	7.96558	7.13408	7.25271	7.00877	6.53857	6.54505	6.73051	793	2.26134	0.321057	Q74FM8;A0A0D5N8X1	Q74FM8;A0A0D5N8X1	>sp|Q74FM8|SYGA_GEOSL Glycine--tRNA ligase alpha subunit OS=Geobacter sulfurreducens (strain ATCC 51573 / DSM 12127 / PCA) GN=glyQ PE=3 SV=1;>tr|A0A0D5N8X1|A0A0D5N8X1_GEOSN Glycine--tRNA ligase alpha subunit OS=Geobacter sulfurreducens GN=glyQ PE=3 SV=1
>tr|Q74AJ7|Q74AJ7_GEOSL Mechanosensitive ion channel family protein OS=Geobacter sulfurreducens (strain ATCC 51573 / DSM 12127 / PCA) GN=GSU2357 PE=4 SV=1;>tr|A0A0D5N4H0|A0A0D5N4H0_GEOSN Mechanosensitive ion channel protein MscS OS=Geobacter sulfurreducens	0.320664	2.64814			5.29629	5.32156	5.1919	4.99251	4.91172	4.94353					4.6747	46907000	7	2	4	4	10.3	38.135	348	0	6.46712	5.64024	5.45568	5.13485	4.95949	4.68335	4.68832	229	2.64814	0.320664	Q74AJ7;A0A0D5N4H0	Q74AJ7;A0A0D5N4H0	>tr|Q74AJ7|Q74AJ7_GEOSL Mechanosensitive ion channel family protein OS=Geobacter sulfurreducens (strain ATCC 51573 / DSM 12127 / PCA) GN=GSU2357 PE=4 SV=1;>tr|A0A0D5N4H0|A0A0D5N4H0_GEOSN Mechanosensitive ion channel protein MscS OS=Geobacter sulfurreducens
>tr|Q74BQ6|Q74BQ6_GEOSL Periplasmic polysaccharide biosynthesis/export protein OS=Geobacter sulfurreducens (strain ATCC 51573 / DSM 12127 / PCA) GN=GSU1985 PE=4 SV=1;>tr|A0A0D5N263|A0A0D5N263_GEOSN Sugar ABC transporter substrate-binding protein OS=Geobact	0.320621	1.16429			5.5092	5.58823	5.36363	5.13835	5.37208	4.98876					19.212	42888000	21	2	4	4	26.2	30.583	282	0	6.5184	5.39219	5.26505	4.99238	5.23629	5.13184	5.04813	14	1.16429	0.320621	Q74BQ6;A0A0D5N263	Q74BQ6;A0A0D5N263	>tr|Q74BQ6|Q74BQ6_GEOSL Periplasmic polysaccharide biosynthesis/export protein OS=Geobacter sulfurreducens (strain ATCC 51573 / DSM 12127 / PCA) GN=GSU1985 PE=4 SV=1;>tr|A0A0D5N263|A0A0D5N263_GEOSN Sugar ABC transporter substrate-binding protein OS=Geobact
>tr|Q74F00|Q74F00_GEOSL Carbonic anhydrase OS=Geobacter sulfurreducens (strain ATCC 51573 / DSM 12127 / PCA) GN=GSU0809 PE=3 SV=2;>tr|A0A0D5N9L8|A0A0D5N9L8_GEOSN Carbonic anhydrase OS=Geobacter sulfurreducens GN=RW64_13695 PE=3 SV=1	0.320305	1.44065			6.03802	5.94679	5.90018	5.52874	5.56494	5.8304					25.042	61713000	32	2	6	6	33.7	19.765	181	0	6.79038	5.90894	6.00104	5.69959	5.16098	5.34986	5.44895	901	1.44065	0.320305	Q74F00;A0A0D5N9L8	Q74F00;A0A0D5N9L8	>tr|Q74F00|Q74F00_GEOSL Carbonic anhydrase OS=Geobacter sulfurreducens (strain ATCC 51573 / DSM 12127 / PCA) GN=GSU0809 PE=3 SV=2;>tr|A0A0D5N9L8|A0A0D5N9L8_GEOSN Carbonic anhydrase OS=Geobacter sulfurreducens GN=RW64_13695 PE=3 SV=1
>tr|Q74EI5|Q74EI5_GEOSL Uncharacterized protein OS=Geobacter sulfurreducens (strain ATCC 51573 / DSM 12127 / PCA) GN=GSU0977 PE=4 SV=1;>tr|A0A0D5NDF9|A0A0D5NDF9_GEOSN Uncharacterized protein OS=Geobacter sulfurreducens GN=RW64_14545 PE=4 SV=1	0.319994	1.7556			7.0553	7.20008	7.17275	6.90851	6.68618	6.87347					33.76	1172500000	94	2	8	8	87.5	13.367	120	0	8.16602	7.12837	7.23985	7.05192	6.42359	6.57926	6.65988	1355	1.7556	0.319994	Q74EI5;A0A0D5NDF9	Q74EI5;A0A0D5NDF9	>tr|Q74EI5|Q74EI5_GEOSL Uncharacterized protein OS=Geobacter sulfurreducens (strain ATCC 51573 / DSM 12127 / PCA) GN=GSU0977 PE=4 SV=1;>tr|A0A0D5NDF9|A0A0D5NDF9_GEOSN Uncharacterized protein OS=Geobacter sulfurreducens GN=RW64_14545 PE=4 SV=1
>tr|Q74BR8|Q74BR8_GEOSL Acyltransferase, left-handed parallel beta-helix (Hexapeptide repeat) family OS=Geobacter sulfurreducens (strain ATCC 51573 / DSM 12127 / PCA) GN=GSU1973 PE=4 SV=1	0.318849	0.716921			5.78533	5.59675	5.95669	5.61847	5.1118	5.65196					3.3608	81023000	16	1	2	2	10.5	20.997	209	0	7.13046	5.89968	5.80697	5.88725	5.66183	5.90063	5.47172	1792	0.716921	0.318849	Q74BR8	Q74BR8	>tr|Q74BR8|Q74BR8_GEOSL Acyltransferase, left-handed parallel beta-helix (Hexapeptide repeat) family OS=Geobacter sulfurreducens (strain ATCC 51573 / DSM 12127 / PCA) GN=GSU1973 PE=4 SV=1
>tr|Q74EU4|Q74EU4_GEOSL Cell division protein DivIVA, putative OS=Geobacter sulfurreducens (strain ATCC 51573 / DSM 12127 / PCA) GN=GSU0865 PE=4 SV=1;>tr|A0A0D5NAF4|A0A0D5NAF4_GEOSN Cell division protein DivIVA OS=Geobacter sulfurreducens GN=RW64_13975 PE=	0.318322	1.02471			5.81908	6.27547	5.94057	5.59102	5.75377	5.73537					22.589	84285000	13	2	3	3	21.5	17.031	149	0	6.92575	5.98343	6.37681	5.98588	5.31336	5.59608	5.2679	1008	1.02471	0.318322	Q74EU4;A0A0D5NAF4	Q74EU4;A0A0D5NAF4	>tr|Q74EU4|Q74EU4_GEOSL Cell division protein DivIVA, putative OS=Geobacter sulfurreducens (strain ATCC 51573 / DSM 12127 / PCA) GN=GSU0865 PE=4 SV=1;>tr|A0A0D5NAF4|A0A0D5NAF4_GEOSN Cell division protein DivIVA OS=Geobacter sulfurreducens GN=RW64_13975 PE=
>tr|Q74F30|Q74F30_GEOSL Periplasmically oriented, membrane-bound formate dehydrogenase, b-type cytochrome subunit, putative OS=Geobacter sulfurreducens (strain ATCC 51573 / DSM 12127 / PCA) GN=fdnI PE=4 SV=1;>tr|A0A0D5N9F7|A0A0D5N9F7_GEOSN Formate dehydrog	0.31607	0.838837			5.07588	5.4807	5.38956	4.87588	4.87344	5.24861					7.388	45406000	14	2	4	4	11.2	44.924	401	0	6.61573	5.09001	NaN	NaN	5.25993	5.31416	4.8899	1898	0.838837	0.31607	Q74F30;A0A0D5N9F7	Q74F30;A0A0D5N9F7	>tr|Q74F30|Q74F30_GEOSL Periplasmically oriented, membrane-bound formate dehydrogenase, b-type cytochrome subunit, putative OS=Geobacter sulfurreducens (strain ATCC 51573 / DSM 12127 / PCA) GN=fdnI PE=4 SV=1;>tr|A0A0D5N9F7|A0A0D5N9F7_GEOSN Formate dehydrog
>tr|Q74E59|Q74E59_GEOSL Prolidase family protein OS=Geobacter sulfurreducens (strain ATCC 51573 / DSM 12127 / PCA) GN=GSU1105 PE=4 SV=1;>tr|A0A0D5N9R4|A0A0D5N9R4_GEOSN Peptidase M24 OS=Geobacter sulfurreducens GN=RW64_15200 PE=4 SV=1	0.315986	1.80333			6.84944	6.89172	6.8757	6.44367	6.52059	6.70465					106.61	1372200000	91	2	10	10	32	44.293	397	0	7.93328	6.96443	7.07911	6.94556	6.33343	6.22894	6.35692	1869	1.80333	0.315986	Q74E59;A0A0D5N9R4	Q74E59;A0A0D5N9R4	>tr|Q74E59|Q74E59_GEOSL Prolidase family protein OS=Geobacter sulfurreducens (strain ATCC 51573 / DSM 12127 / PCA) GN=GSU1105 PE=4 SV=1;>tr|A0A0D5N9R4|A0A0D5N9R4_GEOSN Peptidase M24 OS=Geobacter sulfurreducens GN=RW64_15200 PE=4 SV=1
>tr|Q74CS0|Q74CS0_GEOSL Malonyl CoA-acyl carrier protein transacylase OS=Geobacter sulfurreducens (strain ATCC 51573 / DSM 12127 / PCA) GN=fabD-2 PE=3 SV=1;>tr|A0A0D5NCD8|A0A0D5NCD8_GEOSN Malonyl CoA-acyl carrier protein transacylase OS=Geobacter sulfurred	0.315271	2.45987			7.30468	7.27688	7.29183	6.88646	6.98053	7.06058					172.69	1480000000	164	2	14	14	57.7	31.787	307	0	8.09107	7.16545	7.27811	7.19335	6.59304	6.82567	6.7218	1258	2.45987	0.315271	Q74CS0;A0A0D5NCD8	Q74CS0;A0A0D5NCD8	>tr|Q74CS0|Q74CS0_GEOSL Malonyl CoA-acyl carrier protein transacylase OS=Geobacter sulfurreducens (strain ATCC 51573 / DSM 12127 / PCA) GN=fabD-2 PE=3 SV=1;>tr|A0A0D5NCD8|A0A0D5NCD8_GEOSN Malonyl CoA-acyl carrier protein transacylase OS=Geobacter sulfurred
>tr|Q748N1|Q748N1_GEOSL Stress-responsive alpha/beta-barrel domain protein, Dabb family OS=Geobacter sulfurreducens (strain ATCC 51573 / DSM 12127 / PCA) GN=GSU2970 PE=4 SV=1;>tr|A0A0D5N5L6|A0A0D5N5L6_GEOSN Stress responsive protein OS=Geobacter sulfurredu	0.314586	1.04475			6.44301	6.52664	6.65522	6.00251	6.23543	6.44317					20.439	365910000	15	2	2	2	22.9	10.732	96	0	7.78522	6.75173	6.94278	6.68479	5.92174	6.31802	6.26705	350	1.04475	0.314586	Q748N1;A0A0D5N5L6	Q748N1;A0A0D5N5L6	>tr|Q748N1|Q748N1_GEOSL Stress-responsive alpha/beta-barrel domain protein, Dabb family OS=Geobacter sulfurreducens (strain ATCC 51573 / DSM 12127 / PCA) GN=GSU2970 PE=4 SV=1;>tr|A0A0D5N5L6|A0A0D5N5L6_GEOSN Stress responsive protein OS=Geobacter sulfurredu
>tr|Q747G5|Q747G5_GEOSL Thymidylate kinase OS=Geobacter sulfurreducens (strain ATCC 51573 / DSM 12127 / PCA) GN=tmk PE=3 SV=1;>tr|A0A0D5N762|A0A0D5N762_GEOSN Thymidylate kinase OS=Geobacter sulfurreducens GN=tmk PE=3 SV=1	0.313308	1.87443			7.2168	7.46093	7.36569	7.0333	6.99897	7.07122					162.69	2635000000	118	2	13	13	59.2	24.011	211	0	8.37938	7.10377	7.29822	7.14792	6.64847	6.75673	6.76336	558	1.87443	0.313308	Q747G5;A0A0D5N762	Q747G5;A0A0D5N762	>tr|Q747G5|Q747G5_GEOSL Thymidylate kinase OS=Geobacter sulfurreducens (strain ATCC 51573 / DSM 12127 / PCA) GN=tmk PE=3 SV=1;>tr|A0A0D5N762|A0A0D5N762_GEOSN Thymidylate kinase OS=Geobacter sulfurreducens GN=tmk PE=3 SV=1
>tr|Q74FL3|Q74FL3_GEOSL Cytochrome c OS=Geobacter sulfurreducens (strain ATCC 51573 / DSM 12127 / PCA) GN=GSU0594 PE=4 SV=1;>tr|A0A0D5N9L9|A0A0D5N9L9_GEOSN Cytochrome C OS=Geobacter sulfurreducens GN=RW64_12545 PE=4 SV=1	0.313183	1.79483			7.41422	7.19548	7.26086	7.05793	6.90809	6.96499					120.14	1357700000	108	2	8	8	26.9	38.249	349	0	7.90235	7.19162	7.17808	7.22013	6.61109	6.63329	6.65656	902	1.79483	0.313183	Q74FL3;A0A0D5N9L9	Q74FL3;A0A0D5N9L9	>tr|Q74FL3|Q74FL3_GEOSL Cytochrome c OS=Geobacter sulfurreducens (strain ATCC 51573 / DSM 12127 / PCA) GN=GSU0594 PE=4 SV=1;>tr|A0A0D5N9L9|A0A0D5N9L9_GEOSN Cytochrome C OS=Geobacter sulfurreducens GN=RW64_12545 PE=4 SV=1
>tr|Q748S8|Q748S8_GEOSL Glutamate racemase OS=Geobacter sulfurreducens (strain ATCC 51573 / DSM 12127 / PCA) GN=murI PE=3 SV=1;>tr|A0A0D5N4X8|A0A0D5N4X8_GEOSN Glutamate racemase OS=Geobacter sulfurreducens GN=murI PE=3 SV=1	0.312887	2.86524			6.71031	6.62367	6.65315	6.32402	6.31496	6.40949					43.987	308900000	46	2	8	8	32	29.521	272	0	7.28569	6.29414	6.47669	6.2048	5.73373	5.89845	5.94075	277	2.86524	0.312887	Q748S8;A0A0D5N4X8	Q748S8;A0A0D5N4X8	>tr|Q748S8|Q748S8_GEOSL Glutamate racemase OS=Geobacter sulfurreducens (strain ATCC 51573 / DSM 12127 / PCA) GN=murI PE=3 SV=1;>tr|A0A0D5N4X8|A0A0D5N4X8_GEOSN Glutamate racemase OS=Geobacter sulfurreducens GN=murI PE=3 SV=1
>tr|Q74FC1|Q74FC1_GEOSL Squalene cyclase OS=Geobacter sulfurreducens (strain ATCC 51573 / DSM 12127 / PCA) GN=shc-1 PE=4 SV=1;>tr|A0A0D5NA04|A0A0D5NA04_GEOSN Squalene cyclase OS=Geobacter sulfurreducens GN=RW64_13060 PE=4 SV=1	0.310429	2.01021			5.45295	5.3947	5.51506	5.02934	5.19912	5.20297					7.5924	57444000	8	2	5	5	7.4	76.203	679	0	6.31209	5.29495	5.49828	5.66236	NaN	NaN	4.12202	959	2.01021	0.310429	Q74FC1;A0A0D5NA04	Q74FC1;A0A0D5NA04	>tr|Q74FC1|Q74FC1_GEOSL Squalene cyclase OS=Geobacter sulfurreducens (strain ATCC 51573 / DSM 12127 / PCA) GN=shc-1 PE=4 SV=1;>tr|A0A0D5NA04|A0A0D5NA04_GEOSN Squalene cyclase OS=Geobacter sulfurreducens GN=RW64_13060 PE=4 SV=1
>tr|Q74AU6|Q74AU6_GEOSL UDP-glucose--lipopolysaccharide core heptose I 4-beta-glucosyltransferase OS=Geobacter sulfurreducens (strain ATCC 51573 / DSM 12127 / PCA) GN=GSU2254 PE=4 SV=1	0.309129	2.18932			6.73909	6.84583	6.76403	6.37749	6.50025	6.54382					17.777	293760000	65	1	8	1	28.5	30.039	260	0	7.38881	6.53602	6.62161	6.34145	6.02226	6.04673	6.2811	1756	2.18932	0.309129	Q74AU6	Q74AU6	>tr|Q74AU6|Q74AU6_GEOSL UDP-glucose--lipopolysaccharide core heptose I 4-beta-glucosyltransferase OS=Geobacter sulfurreducens (strain ATCC 51573 / DSM 12127 / PCA) GN=GSU2254 PE=4 SV=1
>sp|Q748D6|MURG_GEOSL UDP-N-acetylglucosamine--N-acetylmuramyl-(pentapeptide) pyrophosphoryl-undecaprenol N-acetylglucosamine transferase OS=Geobacter sulfurreducens (strain ATCC 51573 / DSM 12127 / PCA) GN=murG PE=3 SV=1;>tr|A0A0D5N5Z2|A0A0D5N5Z2_GEOSN UD	0.308777	1.70232			6.49675	6.45195	6.43337	6.07726	6.06662	6.31186					32.066	485350000	74	2	12	12	33.5	39.638	364	0	7.38502	6.36014	6.36429	5.94165	5.71029	5.80299	5.86171	1656	1.70232	0.308777	Q748D6;A0A0D5N5Z2	Q748D6;A0A0D5N5Z2	>sp|Q748D6|MURG_GEOSL UDP-N-acetylglucosamine--N-acetylmuramyl-(pentapeptide) pyrophosphoryl-undecaprenol N-acetylglucosamine transferase OS=Geobacter sulfurreducens (strain ATCC 51573 / DSM 12127 / PCA) GN=murG PE=3 SV=1;>tr|A0A0D5N5Z2|A0A0D5N5Z2_GEOSN UD
>tr|Q748K9|Q748K9_GEOSL Cobyric acid synthase OS=Geobacter sulfurreducens (strain ATCC 51573 / DSM 12127 / PCA) GN=cbiH PE=3 SV=2;>tr|A0A0D5N5N6|A0A0D5N5N6_GEOSN Cobyric acid synthase OS=Geobacter sulfurreducens GN=cobQ PE=3 SV=1	0.307846	1.01452			5.92946	6.02735	5.92419	5.37592	5.78066	5.80087					21.858	105550000	47	2	9	9	13.3	84.384	796	0	6.41069	5.60608	5.17806	5.91757	4.24807	4.76965	4.73371	357	1.01452	0.307846	Q748K9;A0A0D5N5N6	Q748K9;A0A0D5N5N6	>tr|Q748K9|Q748K9_GEOSL Cobyric acid synthase OS=Geobacter sulfurreducens (strain ATCC 51573 / DSM 12127 / PCA) GN=cbiH PE=3 SV=2;>tr|A0A0D5N5N6|A0A0D5N5N6_GEOSN Cobyric acid synthase OS=Geobacter sulfurreducens GN=cobQ PE=3 SV=1
>tr|Q74E40|Q74E40_GEOSL Phosphopantothenylcysteine decarboxylase and phosphopantothenate--cysteine ligase OS=Geobacter sulfurreducens (strain ATCC 51573 / DSM 12127 / PCA) GN=coaBC PE=4 SV=1;>tr|A0A0D5NB61|A0A0D5NB61_GEOSN Phosphopantothenoylcysteine decar	0.307775	2.27227			6.18475	6.28459	6.11544	5.91527	5.91291	5.83328					44.131	135410000	57	2	8	8	26.8	42.734	399	0	6.75143	5.92644	6.05545	5.91372	5.48719	5.57436	5.41629	1117	2.27227	0.307775	Q74E40;A0A0D5NB61	Q74E40;A0A0D5NB61	>tr|Q74E40|Q74E40_GEOSL Phosphopantothenylcysteine decarboxylase and phosphopantothenate--cysteine ligase OS=Geobacter sulfurreducens (strain ATCC 51573 / DSM 12127 / PCA) GN=coaBC PE=4 SV=1;>tr|A0A0D5NB61|A0A0D5NB61_GEOSN Phosphopantothenoylcysteine decar
>tr|Q74ET7|Q74ET7_GEOSL Lipoprotein, putative OS=Geobacter sulfurreducens (strain ATCC 51573 / DSM 12127 / PCA) GN=GSU0872 PE=4 SV=1;>tr|A0A0D5N9R7|A0A0D5N9R7_GEOSN Uncharacterized protein OS=Geobacter sulfurreducens GN=RW64_14010 PE=4 SV=1	0.307118	2.27176			8.17791	8.32854	8.27182	7.96486	7.88714	8.00492					135.05	9284900000	174	2	10	10	78.1	16.177	155	0	9.12267	7.96473	8.41172	7.98057	7.89778	7.97568	7.51041	920	2.27176	0.307118	Q74ET7;A0A0D5N9R7	Q74ET7;A0A0D5N9R7	>tr|Q74ET7|Q74ET7_GEOSL Lipoprotein, putative OS=Geobacter sulfurreducens (strain ATCC 51573 / DSM 12127 / PCA) GN=GSU0872 PE=4 SV=1;>tr|A0A0D5N9R7|A0A0D5N9R7_GEOSN Uncharacterized protein OS=Geobacter sulfurreducens GN=RW64_14010 PE=4 SV=1
>tr|Q74H78|Q74H78_GEOSL DnaJ-related molecular chaperone OS=Geobacter sulfurreducens (strain ATCC 51573 / DSM 12127 / PCA) GN=GSU0014 PE=4 SV=1;>tr|A0A0D5N831|A0A0D5N831_GEOSN Integrase OS=Geobacter sulfurreducens GN=RW64_08980 PE=4 SV=1	0.307114	0.764384			5.70464	5.64614	5.57001	5.58143	4.9815	5.43651					7.8862	20537000	8	2	3	3	11.9	32.197	294	0	5.97012	5.06785	5.02485	5.00501	4.8441	4.95835	4.93959	682	0.764384	0.307114	Q74H78;A0A0D5N831	Q74H78;A0A0D5N831	>tr|Q74H78|Q74H78_GEOSL DnaJ-related molecular chaperone OS=Geobacter sulfurreducens (strain ATCC 51573 / DSM 12127 / PCA) GN=GSU0014 PE=4 SV=1;>tr|A0A0D5N831|A0A0D5N831_GEOSN Integrase OS=Geobacter sulfurreducens GN=RW64_08980 PE=4 SV=1
>tr|Q749X7|Q749X7_GEOSL TPR domain protein OS=Geobacter sulfurreducens (strain ATCC 51573 / DSM 12127 / PCA) GN=GSU2615 PE=4 SV=1;>tr|A0A0D5N4U2|A0A0D5N4U2_GEOSN Uncharacterized protein OS=Geobacter sulfurreducens GN=RW64_04515 PE=4 SV=1	0.306993	2.56235			7.38286	7.47803	7.37083	7.14529	7.12454	7.04092					103.02	1832300000	106	2	9	9	69.4	21.5	196	0	8.22162	7.24709	7.3491	7.19463	6.73368	6.76689	6.8727	267	2.56235	0.306993	Q749X7;A0A0D5N4U2	Q749X7;A0A0D5N4U2	>tr|Q749X7|Q749X7_GEOSL TPR domain protein OS=Geobacter sulfurreducens (strain ATCC 51573 / DSM 12127 / PCA) GN=GSU2615 PE=4 SV=1;>tr|A0A0D5N4U2|A0A0D5N4U2_GEOSN Uncharacterized protein OS=Geobacter sulfurreducens GN=RW64_04515 PE=4 SV=1
>tr|Q74CE3|Q74CE3_GEOSL Branched-chain amino acid ABC transporter, ATP-binding protein OS=Geobacter sulfurreducens (strain ATCC 51573 / DSM 12127 / PCA) GN=livG PE=4 SV=1;>tr|A0A0D5NAZ1|A0A0D5NAZ1_GEOSN Leucine/isoleucine/valine transporter ATP-binding sub	0.306055	3.31749			6.49996	6.42576	6.47835	6.12411	6.18884	6.17295					20.709	172410000	46	2	9	9	40	26.993	250	0	7.09043	6.19421	6.1175	6.04226	5.77898	5.89445	5.7383	1094	3.31749	0.306055	Q74CE3;A0A0D5NAZ1	Q74CE3;A0A0D5NAZ1	>tr|Q74CE3|Q74CE3_GEOSL Branched-chain amino acid ABC transporter, ATP-binding protein OS=Geobacter sulfurreducens (strain ATCC 51573 / DSM 12127 / PCA) GN=livG PE=4 SV=1;>tr|A0A0D5NAZ1|A0A0D5NAZ1_GEOSN Leucine/isoleucine/valine transporter ATP-binding sub
>tr|Q74G99|Q74G99_GEOSL NADH dehydrogenase I, J subunit OS=Geobacter sulfurreducens (strain ATCC 51573 / DSM 12127 / PCA) GN=nuoJ-1 PE=3 SV=1;>tr|A0A0D5N886|A0A0D5N886_GEOSN NADH dehydrogenase OS=Geobacter sulfurreducens GN=RW64_10965 PE=3 SV=1	0.305466	2.17293			6.88591	7.03838	6.92224	6.5819	6.63735	6.71089					13.669	687190000	50	2	3	3	15.6	18.235	167	0	8.05892	7.07958	7.32932	7.06506	6.41951	6.56312	6.53348	700	2.17293	0.305466	Q74G99;A0A0D5N886	Q74G99;A0A0D5N886	>tr|Q74G99|Q74G99_GEOSL NADH dehydrogenase I, J subunit OS=Geobacter sulfurreducens (strain ATCC 51573 / DSM 12127 / PCA) GN=nuoJ-1 PE=3 SV=1;>tr|A0A0D5N886|A0A0D5N886_GEOSN NADH dehydrogenase OS=Geobacter sulfurreducens GN=RW64_10965 PE=3 SV=1
>tr|Q74C73|Q74C73_GEOSL CBS domain pair-containing protein OS=Geobacter sulfurreducens (strain ATCC 51573 / DSM 12127 / PCA) GN=GSU1801 PE=4 SV=1;>tr|A0A0D5NB45|A0A0D5NB45_GEOSN Membrane protein OS=Geobacter sulfurreducens GN=RW64_17050 PE=4 SV=1	0.305052	2.70466			6.83442	6.90895	6.9366	6.61114	6.52991	6.62377					38.294	522640000	58	2	8	8	67.1	16.531	149	0	7.94005	7.01106	7.10226	6.99212	6.37495	6.53269	6.51251	1112	2.70466	0.305052	Q74C73;A0A0D5NB45	Q74C73;A0A0D5NB45	>tr|Q74C73|Q74C73_GEOSL CBS domain pair-containing protein OS=Geobacter sulfurreducens (strain ATCC 51573 / DSM 12127 / PCA) GN=GSU1801 PE=4 SV=1;>tr|A0A0D5NB45|A0A0D5NB45_GEOSN Membrane protein OS=Geobacter sulfurreducens GN=RW64_17050 PE=4 SV=1
>tr|Q74ER4|Q74ER4_GEOSL Zinc protease TldD, putative modulator of DNA gyrase OS=Geobacter sulfurreducens (strain ATCC 51573 / DSM 12127 / PCA) GN=tldD PE=4 SV=1;>tr|A0A0D5NAI2|A0A0D5NAI2_GEOSN Peptidase C69 OS=Geobacter sulfurreducens GN=RW64_14130 PE=4 SV	0.301596	1.96466			5.45665	5.45694	5.53185	5.23901	5.05583	5.24582					5.1786	58725000	4	2	3	3	11.1	48.434	460	0	6.4264	5.59224	5.69374	5.5692	NaN	3.74745	4.95643	1886	1.96466	0.301596	Q74ER4;A0A0D5NAI2	Q74ER4;A0A0D5NAI2	>tr|Q74ER4|Q74ER4_GEOSL Zinc protease TldD, putative modulator of DNA gyrase OS=Geobacter sulfurreducens (strain ATCC 51573 / DSM 12127 / PCA) GN=tldD PE=4 SV=1;>tr|A0A0D5NAI2|A0A0D5NAI2_GEOSN Peptidase C69 OS=Geobacter sulfurreducens GN=RW64_14130 PE=4 SV
>sp|Q74FU6|SFRA_GEOSL NADPH-Fe(3+) oxidoreductase subunit alpha OS=Geobacter sulfurreducens (strain ATCC 51573 / DSM 12127 / PCA) GN=sfrA PE=1 SV=1;>sp|D7AF63|SFRA_GEOSK NADPH-Fe(3+) oxidoreductase subunit alpha OS=Geobacter sulfurreducens (strain DL-1 / K	0.297783	2.2397			8.44665	8.36567	8.27688	8.11641	8.04301	8.03643					323.31	22111000000	728	3	45	45	70.3	89.386	844	0	8.67251	7.95071	8.03559	7.86224	7.18636	7.08884	7.10534	668	2.2397	0.297783	Q74FU6;D7AF63;A0A0D5N803	Q74FU6;D7AF63;A0A0D5N803	>sp|Q74FU6|SFRA_GEOSL NADPH-Fe(3+) oxidoreductase subunit alpha OS=Geobacter sulfurreducens (strain ATCC 51573 / DSM 12127 / PCA) GN=sfrA PE=1 SV=1;>sp|D7AF63|SFRA_GEOSK NADPH-Fe(3+) oxidoreductase subunit alpha OS=Geobacter sulfurreducens (strain DL-1 / K
>tr|Q74C21|Q74C21_GEOSL NDP-N-acetyl-D-galactosamine 6-dehydrogenase, putative OS=Geobacter sulfurreducens (strain ATCC 51573 / DSM 12127 / PCA) GN=GSU1854 PE=3 SV=1	0.297357	0.983225			6.45341	6.43919	6.50159	6.44799	6.01444	6.03969					22.904	267090000	31	1	7	7	20.1	45.067	408	0	7.10445	6.62048	6.03615	6.56951	5.4496	5.12759	5.0984	1811	0.983225	0.297357	Q74C21	Q74C21	>tr|Q74C21|Q74C21_GEOSL NDP-N-acetyl-D-galactosamine 6-dehydrogenase, putative OS=Geobacter sulfurreducens (strain ATCC 51573 / DSM 12127 / PCA) GN=GSU1854 PE=3 SV=1
>tr|Q74CJ5|Q74CJ5_GEOSL Cation-translocating P-type ATPase OS=Geobacter sulfurreducens (strain ATCC 51573 / DSM 12127 / PCA) GN=GSU1678 PE=3 SV=1;>tr|A0A0D5NC68|A0A0D5NC68_GEOSN ATPase OS=Geobacter sulfurreducens GN=RW64_18770 PE=3 SV=1	0.297191	1.15483			6.19081	6.04258	5.7989	5.68046	5.79303	5.66722					25.569	161870000	20	2	12	12	15.8	93.689	871	0	6.60709	5.89386	5.96221	5.74935	5.0235	4.69543	5.08711	1228	1.15483	0.297191	Q74CJ5;A0A0D5NC68	Q74CJ5;A0A0D5NC68	>tr|Q74CJ5|Q74CJ5_GEOSL Cation-translocating P-type ATPase OS=Geobacter sulfurreducens (strain ATCC 51573 / DSM 12127 / PCA) GN=GSU1678 PE=3 SV=1;>tr|A0A0D5NC68|A0A0D5NC68_GEOSN ATPase OS=Geobacter sulfurreducens GN=RW64_18770 PE=3 SV=1
>tr|Q74BM0|Q74BM0_GEOSL Prolidase family protein OS=Geobacter sulfurreducens (strain ATCC 51573 / DSM 12127 / PCA) GN=GSU2021 PE=4 SV=1;>tr|A0A0D5N309|A0A0D5N309_GEOSN Integrase OS=Geobacter sulfurreducens GN=RW64_00870 PE=4 SV=1	0.296719	0.991097			6.17889	6.58363	6.20153	6.05808	5.9269	6.08892					20.269	239140000	37	2	8	8	24.8	38.883	355	0	7.07762	6.24232	6.5241	6.04376	5.74957	5.57812	5.54231	80	0.991097	0.296719	Q74BM0;A0A0D5N309	Q74BM0;A0A0D5N309	>tr|Q74BM0|Q74BM0_GEOSL Prolidase family protein OS=Geobacter sulfurreducens (strain ATCC 51573 / DSM 12127 / PCA) GN=GSU2021 PE=4 SV=1;>tr|A0A0D5N309|A0A0D5N309_GEOSN Integrase OS=Geobacter sulfurreducens GN=RW64_00870 PE=4 SV=1
>tr|Q747E5|Q747E5_GEOSL Magnesium transport protein CorA OS=Geobacter sulfurreducens (strain ATCC 51573 / DSM 12127 / PCA) GN=corA-2 PE=3 SV=1;>tr|A0A0D5N6S5|A0A0D5N6S5_GEOSN Magnesium transport protein CorA OS=Geobacter sulfurreducens GN=corA PE=3 SV=1	0.295886	0.961722			5.47555	5.55832	5.51667	5.05342	5.10599	5.50348					29.413	44097000	42	2	2	2	8.2	37.062	317	0	6.44028	5.47175	5.84389	5.63215	4.5731	4.78153	5.27655	512	0.961722	0.295886	Q747E5;A0A0D5N6S5	Q747E5;A0A0D5N6S5	>tr|Q747E5|Q747E5_GEOSL Magnesium transport protein CorA OS=Geobacter sulfurreducens (strain ATCC 51573 / DSM 12127 / PCA) GN=corA-2 PE=3 SV=1;>tr|A0A0D5N6S5|A0A0D5N6S5_GEOSN Magnesium transport protein CorA OS=Geobacter sulfurreducens GN=corA PE=3 SV=1
>tr|Q74FH3|Q74FH3_GEOSL Membrane protein, putative OS=Geobacter sulfurreducens (strain ATCC 51573 / DSM 12127 / PCA) GN=GSU0636 PE=4 SV=2;>tr|A0A0D5N8I0|A0A0D5N8I0_GEOSN Membrane protein OS=Geobacter sulfurreducens GN=RW64_12765 PE=4 SV=1	0.295835	0.944429			5.928	5.99071	5.87526	5.67435	5.37122	5.8609					36.587	136650000	40	2	9	9	15.4	90.337	811	0	6.5793	5.67802	5.844	5.6681	5.07951	4.86429	5.27563	736	0.944429	0.295835	Q74FH3;A0A0D5N8I0	Q74FH3;A0A0D5N8I0	>tr|Q74FH3|Q74FH3_GEOSL Membrane protein, putative OS=Geobacter sulfurreducens (strain ATCC 51573 / DSM 12127 / PCA) GN=GSU0636 PE=4 SV=2;>tr|A0A0D5N8I0|A0A0D5N8I0_GEOSN Membrane protein OS=Geobacter sulfurreducens GN=RW64_12765 PE=4 SV=1
>tr|Q747M2|Q747M2_GEOSL Uncharacterized protein OS=Geobacter sulfurreducens (strain ATCC 51573 / DSM 12127 / PCA) GN=GSU3243 PE=4 SV=1;>tr|A0A0D5N703|A0A0D5N703_GEOSN Uncharacterized protein OS=Geobacter sulfurreducens GN=RW64_07515 PE=4 SV=1	0.293857	0.568099			5.74492	5.72897	5.79665	5.01304	5.76203	5.61389					31.652	58096000	26	2	4	4	38.2	12.992	123	0	6.986	6.01912	6.14996	6.16032	5.19299	5.77129	5.5314	534	0.568099	0.293857	Q747M2;A0A0D5N703	Q747M2;A0A0D5N703	>tr|Q747M2|Q747M2_GEOSL Uncharacterized protein OS=Geobacter sulfurreducens (strain ATCC 51573 / DSM 12127 / PCA) GN=GSU3243 PE=4 SV=1;>tr|A0A0D5N703|A0A0D5N703_GEOSN Uncharacterized protein OS=Geobacter sulfurreducens GN=RW64_07515 PE=4 SV=1
>tr|Q74BW6|Q74BW6_GEOSL Nucleoid maintenance protease YeaZ OS=Geobacter sulfurreducens (strain ATCC 51573 / DSM 12127 / PCA) GN=yeaZ PE=4 SV=1;>tr|A0A0D5N208|A0A0D5N208_GEOSN Peptidase OS=Geobacter sulfurreducens GN=RW64_00375 PE=4 SV=1	0.293725	2.78721			6.03387	5.95526	5.92479	5.68957	5.63636	5.70681					10.394	46512000	15	2	2	2	10.9	24.411	230	0	6.49147	5.77333	5.66305	5.40228	5.27214	5.25348	5.21577	8	2.78721	0.293725	Q74BW6;A0A0D5N208	Q74BW6;A0A0D5N208	>tr|Q74BW6|Q74BW6_GEOSL Nucleoid maintenance protease YeaZ OS=Geobacter sulfurreducens (strain ATCC 51573 / DSM 12127 / PCA) GN=yeaZ PE=4 SV=1;>tr|A0A0D5N208|A0A0D5N208_GEOSN Peptidase OS=Geobacter sulfurreducens GN=RW64_00375 PE=4 SV=1
>tr|Q74FZ5|Q74FZ5_GEOSL Outer-membrane lipoprotein LolB OS=Geobacter sulfurreducens (strain ATCC 51573 / DSM 12127 / PCA) GN=GSU0457 PE=4 SV=1;>tr|A0A0D5N8H9|A0A0D5N8H9_GEOSN Outer-membrane lipoprotein LolB OS=Geobacter sulfurreducens GN=RW64_11535 PE=4 SV	0.293452	0.700545			5.39178	5.52281	5.42527	4.78554	5.39585	5.27811					3.0424	17609000	7	2	3	3	26.6	24.633	229	0	6.24573	5.32566	5.58634	5.29721	4.64776	5.1672	4.81074	735	0.700545	0.293452	Q74FZ5;A0A0D5N8H9	Q74FZ5;A0A0D5N8H9	>tr|Q74FZ5|Q74FZ5_GEOSL Outer-membrane lipoprotein LolB OS=Geobacter sulfurreducens (strain ATCC 51573 / DSM 12127 / PCA) GN=GSU0457 PE=4 SV=1;>tr|A0A0D5N8H9|A0A0D5N8H9_GEOSN Outer-membrane lipoprotein LolB OS=Geobacter sulfurreducens GN=RW64_11535 PE=4 SV
>tr|Q747I0|Q747I0_GEOSL Uroporphyrinogen III C2,C7-methyltransferase and uroporphyrinogen III synthase OS=Geobacter sulfurreducens (strain ATCC 51573 / DSM 12127 / PCA) GN=hemD PE=3 SV=1;>tr|A0A0D5N745|A0A0D5N745_GEOSN HemD protein OS=Geobacter sulfurreduc	0.291624	0.761684			5.30464	5.56794	5.80048	5.10218	5.24137	5.45465					13.59	56546000	20	3	3	3	5.6	55.448	515	0	6.33742	5.13906	5.56286	5.60495	4.47561	4.53428	5.16047	552	0.761684	0.291624	Q747I0;A0A0D5N745;A0LN72	Q747I0;A0A0D5N745	>tr|Q747I0|Q747I0_GEOSL Uroporphyrinogen III C2,C7-methyltransferase and uroporphyrinogen III synthase OS=Geobacter sulfurreducens (strain ATCC 51573 / DSM 12127 / PCA) GN=hemD PE=3 SV=1;>tr|A0A0D5N745|A0A0D5N745_GEOSN HemD protein OS=Geobacter sulfurreduc
>tr|Q74BF9|Q74BF9_GEOSL Nucleoside diphosphate-sugar dehydratase, putative OS=Geobacter sulfurreducens (strain ATCC 51573 / DSM 12127 / PCA) GN=GSU2082 PE=4 SV=1;>tr|A0A0D5N440|A0A0D5N440_GEOSN dTDP-4-dehydrorhamnose 3,5-epimerase OS=Geobacter sulfurreduce	0.290799	0.717989			6.17458	6.58644	6.47774	5.9764	5.99152	6.39844					47.49	166430000	35	2	6	6	49.4	17.808	162	0	7.14205	6.13938	6.43385	6.25005	5.55165	5.6614	5.99199	197	0.717989	0.290799	Q74BF9;A0A0D5N440	Q74BF9;A0A0D5N440	>tr|Q74BF9|Q74BF9_GEOSL Nucleoside diphosphate-sugar dehydratase, putative OS=Geobacter sulfurreducens (strain ATCC 51573 / DSM 12127 / PCA) GN=GSU2082 PE=4 SV=1;>tr|A0A0D5N440|A0A0D5N440_GEOSN dTDP-4-dehydrorhamnose 3,5-epimerase OS=Geobacter sulfurreduce
>sp|Q74EU7|FOLD2_GEOSL Bifunctional protein FolD 2 OS=Geobacter sulfurreducens (strain ATCC 51573 / DSM 12127 / PCA) GN=folD2 PE=3 SV=1;>tr|A0A0D5N9Q5|A0A0D5N9Q5_GEOSN Bifunctional protein FolD OS=Geobacter sulfurreducens GN=folD PE=3 SV=1	0.288845	3.65584			7.06055	7.05614	7.08561	6.80983	6.73919	6.78674					64.872	926160000	108	2	11	11	57.2	29.999	285	0	7.79059	6.36955	6.8068	6.70422	6.45694	6.467	6.56041	915	3.65584	0.288845	Q74EU7;A0A0D5N9Q5	Q74EU7;A0A0D5N9Q5	>sp|Q74EU7|FOLD2_GEOSL Bifunctional protein FolD 2 OS=Geobacter sulfurreducens (strain ATCC 51573 / DSM 12127 / PCA) GN=folD2 PE=3 SV=1;>tr|A0A0D5N9Q5|A0A0D5N9Q5_GEOSN Bifunctional protein FolD OS=Geobacter sulfurreducens GN=folD PE=3 SV=1
>tr|Q74AD5|Q74AD5_GEOSL SAM-dependent methyltransferase OS=Geobacter sulfurreducens (strain ATCC 51573 / DSM 12127 / PCA) GN=GSU2441 PE=1 SV=1;>tr|A0A0D5N471|A0A0D5N471_GEOSN Uncharacterized protein OS=Geobacter sulfurreducens GN=RW64_03195 PE=4 SV=1	0.286672	0.54644			6.17615	6.28463	6.38807	5.558	6.13701	6.29383					8.8319	117790000	13	2	4	4	20.2	27.096	248	0	6.89504	5.95662	6.06371	5.95592	5.59589	5.86856	5.73691	1732	0.54644	0.286672	Q74AD5;A0A0D5N471	Q74AD5;A0A0D5N471	>tr|Q74AD5|Q74AD5_GEOSL SAM-dependent methyltransferase OS=Geobacter sulfurreducens (strain ATCC 51573 / DSM 12127 / PCA) GN=GSU2441 PE=1 SV=1;>tr|A0A0D5N471|A0A0D5N471_GEOSN Uncharacterized protein OS=Geobacter sulfurreducens GN=RW64_03195 PE=4 SV=1
>tr|Q74EN9|Q74EN9_GEOSL Lon protease OS=Geobacter sulfurreducens (strain ATCC 51573 / DSM 12127 / PCA) GN=lon-1 PE=2 SV=2;>tr|A0A0D5N9T2|A0A0D5N9T2_GEOSN Lon protease OS=Geobacter sulfurreducens GN=lon PE=2 SV=1	0.2863	1.2791			6.75347	6.79759	6.63875	6.34284	6.63084	6.35723					91.328	798690000	165	2	23	20	33.8	85.801	772	0	7.25892	6.47429	6.71085	6.36146	5.6473	5.79926	5.60925	930	1.2791	0.2863	Q74EN9;A0A0D5N9T2	Q74EN9;A0A0D5N9T2	>tr|Q74EN9|Q74EN9_GEOSL Lon protease OS=Geobacter sulfurreducens (strain ATCC 51573 / DSM 12127 / PCA) GN=lon-1 PE=2 SV=2;>tr|A0A0D5N9T2|A0A0D5N9T2_GEOSN Lon protease OS=Geobacter sulfurreducens GN=lon PE=2 SV=1
>tr|Q748T2|Q748T2_GEOSL Transketolase, A protein OS=Geobacter sulfurreducens (strain ATCC 51573 / DSM 12127 / PCA) GN=tklA PE=4 SV=1;>tr|A0A0D5N5P9|A0A0D5N5P9_GEOSN Transketolase OS=Geobacter sulfurreducens GN=RW64_05975 PE=4 SV=1	0.285481	2.84954			7.07114	7.05565	7.11167	6.73758	6.84925	6.79519					33.549	1071800000	96	2	9	9	31.4	29.963	277	0	7.79967	6.79033	7.03663	6.86108	6.26595	6.41074	6.42336	364	2.84954	0.285481	Q748T2;A0A0D5N5P9	Q748T2;A0A0D5N5P9	>tr|Q748T2|Q748T2_GEOSL Transketolase, A protein OS=Geobacter sulfurreducens (strain ATCC 51573 / DSM 12127 / PCA) GN=tklA PE=4 SV=1;>tr|A0A0D5N5P9|A0A0D5N5P9_GEOSN Transketolase OS=Geobacter sulfurreducens GN=RW64_05975 PE=4 SV=1
>sp|P61185|HTPG_GEOSL Chaperone protein HtpG OS=Geobacter sulfurreducens (strain ATCC 51573 / DSM 12127 / PCA) GN=htpG PE=3 SV=1;>tr|A0A0D5N3A2|A0A0D5N3A2_GEOSN Chaperone protein HtpG OS=Geobacter sulfurreducens GN=htpG PE=3 SV=1	0.284126	2.79188			7.98114	7.93304	7.93511	7.70733	7.59833	7.69125					323.31	11777000000	576	2	46	46	72.8	73.73	650	0	8.49125	7.76557	7.87555	7.81752	7.03395	6.92616	7.08789	108	2.79188	0.284126	P61185;A0A0D5N3A2	P61185;A0A0D5N3A2	>sp|P61185|HTPG_GEOSL Chaperone protein HtpG OS=Geobacter sulfurreducens (strain ATCC 51573 / DSM 12127 / PCA) GN=htpG PE=3 SV=1;>tr|A0A0D5N3A2|A0A0D5N3A2_GEOSN Chaperone protein HtpG OS=Geobacter sulfurreducens GN=htpG PE=3 SV=1
>tr|Q74D95|Q74D95_GEOSL DNA repair exonuclease SbcCD, C subunit, putative OS=Geobacter sulfurreducens (strain ATCC 51573 / DSM 12127 / PCA) GN=sbcC-1 PE=4 SV=1;>tr|A0A0D5NC75|A0A0D5NC75_GEOSN Nuclease SbcCD subunit C OS=Geobacter sulfurreducens GN=RW64_201	0.282908	1.10631			6.17508	6.0574	6.07203	6.04513	5.67742	5.73323					30.156	176920000	45	2	14	14	18.2	81.275	724	0	6.635	5.63413	5.64178	5.70569	5.3298	5.24155	5.25787	1230	1.10631	0.282908	Q74D95;A0A0D5NC75	Q74D95;A0A0D5NC75	>tr|Q74D95|Q74D95_GEOSL DNA repair exonuclease SbcCD, C subunit, putative OS=Geobacter sulfurreducens (strain ATCC 51573 / DSM 12127 / PCA) GN=sbcC-1 PE=4 SV=1;>tr|A0A0D5NC75|A0A0D5NC75_GEOSN Nuclease SbcCD subunit C OS=Geobacter sulfurreducens GN=RW64_201
>sp|Q74FL9|THIG_GEOSL Thiazole synthase OS=Geobacter sulfurreducens (strain ATCC 51573 / DSM 12127 / PCA) GN=thiG PE=3 SV=1;>tr|A0A0D5N8Y0|A0A0D5N8Y0_GEOSN Thiazole synthase OS=Geobacter sulfurreducens GN=thiG PE=3 SV=1	0.280751	2.47978			7.44776	7.45507	7.42354	7.08095	7.17155	7.23162					76.409	1842200000	190	2	15	15	63.8	27.432	260	0	8.08923	7.10233	7.17705	7.03121	6.5472	6.7542	6.85054	798	2.47978	0.280751	Q74FL9;A0A0D5N8Y0	Q74FL9;A0A0D5N8Y0	>sp|Q74FL9|THIG_GEOSL Thiazole synthase OS=Geobacter sulfurreducens (strain ATCC 51573 / DSM 12127 / PCA) GN=thiG PE=3 SV=1;>tr|A0A0D5N8Y0|A0A0D5N8Y0_GEOSN Thiazole synthase OS=Geobacter sulfurreducens GN=thiG PE=3 SV=1
>tr|Q74FP2|Q74FP2_GEOSL Uncharacterized protein OS=Geobacter sulfurreducens (strain ATCC 51573 / DSM 12127 / PCA) GN=GSU0564 PE=4 SV=1	0.279322	2.10371			6.12966	6.00788	6.01745	5.77182	5.84364	5.70156					23.449	107330000	18	1	5	5	11.3	46.635	407	0	6.70849	5.93488	6.05454	6.06322	5.07515	5.3955	5.19518	1915	2.10371	0.279322	Q74FP2	Q74FP2	>tr|Q74FP2|Q74FP2_GEOSL Uncharacterized protein OS=Geobacter sulfurreducens (strain ATCC 51573 / DSM 12127 / PCA) GN=GSU0564 PE=4 SV=1
>tr|Q74BP5|Q74BP5_GEOSL Cytochrome c OS=Geobacter sulfurreducens (strain ATCC 51573 / DSM 12127 / PCA) GN=GSU1996 PE=1 SV=1;>tr|A0A0D5N274|A0A0D5N274_GEOSN Cytochrome C OS=Geobacter sulfurreducens GN=RW64_00740 PE=4 SV=1	0.27795	0.274858			6.19659	6.1177	5.99811	6.09255	5.03654	6.34947					4.7841	69715000	16	2	3	3	10.5	37.45	343	0	6.52111	5.9164	5.64076	5.45756	5.54996	5.02804	6.02131	16	0.274858	0.27795	Q74BP5;A0A0D5N274	Q74BP5;A0A0D5N274	>tr|Q74BP5|Q74BP5_GEOSL Cytochrome c OS=Geobacter sulfurreducens (strain ATCC 51573 / DSM 12127 / PCA) GN=GSU1996 PE=1 SV=1;>tr|A0A0D5N274|A0A0D5N274_GEOSN Cytochrome C OS=Geobacter sulfurreducens GN=RW64_00740 PE=4 SV=1
>tr|Q74GZ6|Q74GZ6_GEOSL Pyruvate-flavodoxin oxidoreductase OS=Geobacter sulfurreducens (strain ATCC 51573 / DSM 12127 / PCA) GN=por PE=3 SV=1;>tr|A0A0D5N7N6|A0A0D5N7N6_GEOSN Pyruvate-flavodoxin oxidoreductase OS=Geobacter sulfurreducens GN=RW64_09700 PE=3	0.277705	0.739809			8.79203	8.72193	8.68223	8.61674	8.11614	8.63019					323.31	148020000000	2508	2	88	88	75.8	129.58	1195	0	9.4069	8.35313	8.48701	8.27727	7.82653	7.67158	7.90242	626	0.739809	0.277705	Q74GZ6;A0A0D5N7N6	Q74GZ6;A0A0D5N7N6	>tr|Q74GZ6|Q74GZ6_GEOSL Pyruvate-flavodoxin oxidoreductase OS=Geobacter sulfurreducens (strain ATCC 51573 / DSM 12127 / PCA) GN=por PE=3 SV=1;>tr|A0A0D5N7N6|A0A0D5N7N6_GEOSN Pyruvate-flavodoxin oxidoreductase OS=Geobacter sulfurreducens GN=RW64_09700 PE=3
>tr|Q749J2|Q749J2_GEOSL Uncharacterized protein OS=Geobacter sulfurreducens (strain ATCC 51573 / DSM 12127 / PCA) GN=GSU2750 PE=4 SV=1;>tr|A0A0D5N537|A0A0D5N537_GEOSN Uncharacterized protein OS=Geobacter sulfurreducens GN=RW64_05085 PE=4 SV=1	0.276471	0.61893			5.32168	5.19862	5.66693	5.39243	5.06003	4.90535					10.044	20393000	4	2	2	2	33.3	13.208	123	0	6.46439	5.76227	5.0154	5.66913	5.18415	NaN	5.10568	1686	0.61893	0.276471	Q749J2;A0A0D5N537	Q749J2;A0A0D5N537	>tr|Q749J2|Q749J2_GEOSL Uncharacterized protein OS=Geobacter sulfurreducens (strain ATCC 51573 / DSM 12127 / PCA) GN=GSU2750 PE=4 SV=1;>tr|A0A0D5N537|A0A0D5N537_GEOSN Uncharacterized protein OS=Geobacter sulfurreducens GN=RW64_05085 PE=4 SV=1
>tr|Q74DY9|Q74DY9_GEOSL Succinate dehydrogenase/fumarate reductase, cytochrome b558 subunit OS=Geobacter sulfurreducens (strain ATCC 51573 / DSM 12127 / PCA) GN=frdC PE=4 SV=1;>tr|A0A0D5NBB1|A0A0D5NBB1_GEOSN Fumarate reductase OS=Geobacter sulfurreducens G	0.276407	2.15851			7.63412	7.62511	7.51286	7.26425	7.38769	7.29092					11.004	3605600000	71	2	3	3	12.7	24.135	220	0	8.71187	7.63569	7.77758	7.52432	7.02723	7.25174	7.15546	1133	2.15851	0.276407	Q74DY9;A0A0D5NBB1	Q74DY9;A0A0D5NBB1	>tr|Q74DY9|Q74DY9_GEOSL Succinate dehydrogenase/fumarate reductase, cytochrome b558 subunit OS=Geobacter sulfurreducens (strain ATCC 51573 / DSM 12127 / PCA) GN=frdC PE=4 SV=1;>tr|A0A0D5NBB1|A0A0D5NBB1_GEOSN Fumarate reductase OS=Geobacter sulfurreducens G
>tr|Q74BM7|Q74BM7_GEOSL Uncharacterized protein OS=Geobacter sulfurreducens (strain ATCC 51573 / DSM 12127 / PCA) GN=GSU2014 PE=4 SV=1;>tr|A0A0D5N3U8|A0A0D5N3U8_GEOSN Uncharacterized protein OS=Geobacter sulfurreducens GN=RW64_00835 PE=4 SV=1	0.275696	2.24801			7.42977	7.52668	7.56866	7.22063	7.28972	7.18766					146.31	1474900000	67	2	6	6	74	10.223	96	0	8.46979	7.68854	7.9043	7.84495	7.19338	6.49446	6.72047	171	2.24801	0.275696	Q74BM7;A0A0D5N3U8	Q74BM7;A0A0D5N3U8	>tr|Q74BM7|Q74BM7_GEOSL Uncharacterized protein OS=Geobacter sulfurreducens (strain ATCC 51573 / DSM 12127 / PCA) GN=GSU2014 PE=4 SV=1;>tr|A0A0D5N3U8|A0A0D5N3U8_GEOSN Uncharacterized protein OS=Geobacter sulfurreducens GN=RW64_00835 PE=4 SV=1
>sp|Q74DP6|PYRR_GEOSL Bifunctional protein PyrR OS=Geobacter sulfurreducens (strain ATCC 51573 / DSM 12127 / PCA) GN=pyrR PE=3 SV=1;>tr|A0A0D5NBJ7|A0A0D5NBJ7_GEOSN Bifunctional protein PyrR OS=Geobacter sulfurreducens GN=pyrR PE=3 SV=1	0.275514	2.23648			6.74039	6.87268	6.84842	6.59254	6.55635	6.48605					32.894	394930000	55	2	10	10	51.4	19.295	177	0	7.48257	6.46141	6.62595	6.45137	6.04891	6.1456	6.09286	1162	2.23648	0.275514	Q74DP6;A0A0D5NBJ7	Q74DP6;A0A0D5NBJ7	>sp|Q74DP6|PYRR_GEOSL Bifunctional protein PyrR OS=Geobacter sulfurreducens (strain ATCC 51573 / DSM 12127 / PCA) GN=pyrR PE=3 SV=1;>tr|A0A0D5NBJ7|A0A0D5NBJ7_GEOSN Bifunctional protein PyrR OS=Geobacter sulfurreducens GN=pyrR PE=3 SV=1
>sp|P62215|RECA_GEOSL Protein RecA OS=Geobacter sulfurreducens (strain ATCC 51573 / DSM 12127 / PCA) GN=recA PE=3 SV=1;>tr|A0A0D5N705|A0A0D5N705_GEOSN Protein RecA OS=Geobacter sulfurreducens GN=recA PE=3 SV=1	0.27437	1.86315			7.49754	7.4314	7.57623	7.24371	7.3049	7.13344					123.05	3908000000	308	4	15	15	58.9	36.238	338	0	8.3615	7.48892	7.51204	7.57053	6.84654	6.79435	6.7745	535	1.86315	0.27437	P62215;A0A0D5N705;Q6QD82;A0LLA4	P62215;A0A0D5N705	>sp|P62215|RECA_GEOSL Protein RecA OS=Geobacter sulfurreducens (strain ATCC 51573 / DSM 12127 / PCA) GN=recA PE=3 SV=1;>tr|A0A0D5N705|A0A0D5N705_GEOSN Protein RecA OS=Geobacter sulfurreducens GN=recA PE=3 SV=1
>tr|Q74FF8|Q74FF8_GEOSL Nitrilase/amidohydrolase superfamily protein, class 8 OS=Geobacter sulfurreducens (strain ATCC 51573 / DSM 12127 / PCA) GN=GSU0651 PE=4 SV=1;>tr|A0A0D5N9R3|A0A0D5N9R3_GEOSN Carbon-nitrogen hydrolase OS=Geobacter sulfurreducens GN=RW	0.273473	1.51033			6.64163	6.70802	6.65526	6.23259	6.48307	6.46883					48.369	291310000	58	2	10	10	39.2	31.799	283	0	7.31823	6.66906	6.27277	6.31633	5.91997	5.97709	6.30317	918	1.51033	0.273473	Q74FF8;A0A0D5N9R3	Q74FF8;A0A0D5N9R3	>tr|Q74FF8|Q74FF8_GEOSL Nitrilase/amidohydrolase superfamily protein, class 8 OS=Geobacter sulfurreducens (strain ATCC 51573 / DSM 12127 / PCA) GN=GSU0651 PE=4 SV=1;>tr|A0A0D5N9R3|A0A0D5N9R3_GEOSN Carbon-nitrogen hydrolase OS=Geobacter sulfurreducens GN=RW
>tr|Q74BX4|Q74BX4_GEOSL Rossmann fold nucleotide-binding protein OS=Geobacter sulfurreducens (strain ATCC 51573 / DSM 12127 / PCA) GN=GSU1904 PE=4 SV=1;>tr|A0A0D5N2Q7|A0A0D5N2Q7_GEOSN DNA-binding protein OS=Geobacter sulfurreducens GN=RW64_00330 PE=4 SV=1	0.273384	1.91301			5.4043	5.60567	5.53977	5.23512	5.21125	5.28321					22.691	41732000	17	2	3	3	12.6	39.293	342	0	6.29824	4.6674	5.87811	5.65415	5.05369	4.4717	5.18139	48	1.91301	0.273384	Q74BX4;A0A0D5N2Q7	Q74BX4;A0A0D5N2Q7	>tr|Q74BX4|Q74BX4_GEOSL Rossmann fold nucleotide-binding protein OS=Geobacter sulfurreducens (strain ATCC 51573 / DSM 12127 / PCA) GN=GSU1904 PE=4 SV=1;>tr|A0A0D5N2Q7|A0A0D5N2Q7_GEOSN DNA-binding protein OS=Geobacter sulfurreducens GN=RW64_00330 PE=4 SV=1
>tr|Q74GC7|Q74GC7_GEOSL Type II secretion system protein GspN, putative OS=Geobacter sulfurreducens (strain ATCC 51573 / DSM 12127 / PCA) GN=gspN PE=4 SV=1;>tr|A0A0D5N802|A0A0D5N802_GEOSN Lipoprotein OS=Geobacter sulfurreducens GN=RW64_10815 PE=4 SV=1	0.273357	2.91694			6.17736	6.21521	6.27312	5.97967	5.91595	5.95					12.363	83755000	38	2	8	8	23.7	30.05	279	0	6.71889	5.81936	6.0251	5.7635	5.34195	5.41152	4.84984	667	2.91694	0.273357	Q74GC7;A0A0D5N802	Q74GC7;A0A0D5N802	>tr|Q74GC7|Q74GC7_GEOSL Type II secretion system protein GspN, putative OS=Geobacter sulfurreducens (strain ATCC 51573 / DSM 12127 / PCA) GN=gspN PE=4 SV=1;>tr|A0A0D5N802|A0A0D5N802_GEOSN Lipoprotein OS=Geobacter sulfurreducens GN=RW64_10815 PE=4 SV=1
>sp|P61063|RL4_GEOSL 50S ribosomal protein L4 OS=Geobacter sulfurreducens (strain ATCC 51573 / DSM 12127 / PCA) GN=rplD PE=3 SV=1;>tr|A0A0D5N601|A0A0D5N601_GEOSN 50S ribosomal protein L4 OS=Geobacter sulfurreducens GN=rplD PE=3 SV=1	0.272048	2.6726			8.12067	8.21582	8.23317	7.89801	7.90554	7.94997					155.77	6516800000	320	2	16	16	64.7	22.656	207	0	8.6679	7.91715	8.01502	7.949	7.38621	7.55128	7.44753	402	2.6726	0.272048	P61063;A0A0D5N601	P61063;A0A0D5N601	>sp|P61063|RL4_GEOSL 50S ribosomal protein L4 OS=Geobacter sulfurreducens (strain ATCC 51573 / DSM 12127 / PCA) GN=rplD PE=3 SV=1;>tr|A0A0D5N601|A0A0D5N601_GEOSN 50S ribosomal protein L4 OS=Geobacter sulfurreducens GN=rplD PE=3 SV=1
>tr|Q74FY2|Q74FY2_GEOSL Sigma-54-dependent transcriptional response regulator OS=Geobacter sulfurreducens (strain ATCC 51573 / DSM 12127 / PCA) GN=GSU0470 PE=4 SV=1;>tr|A0A0D5N925|A0A0D5N925_GEOSN Chemotaxis protein CheY OS=Geobacter sulfurreducens GN=RW64	0.271987	0.699182			5.53428	5.23497	5.06733	4.87276	4.91609	5.23177					13.52	51697000	11	2	6	6	14.6	49.939	453	0	6.31553	4.26872	5.44028	5.2512	4.53774	NaN	NaN	814	0.699182	0.271987	Q74FY2;A0A0D5N925	Q74FY2;A0A0D5N925	>tr|Q74FY2|Q74FY2_GEOSL Sigma-54-dependent transcriptional response regulator OS=Geobacter sulfurreducens (strain ATCC 51573 / DSM 12127 / PCA) GN=GSU0470 PE=4 SV=1;>tr|A0A0D5N925|A0A0D5N925_GEOSN Chemotaxis protein CheY OS=Geobacter sulfurreducens GN=RW64
>tr|Q74H63|Q74H63_GEOSL Nitrilase/amidohydrolase superfamily protein, class 5 OS=Geobacter sulfurreducens (strain ATCC 51573 / DSM 12127 / PCA) GN=GSU0029 PE=4 SV=1;>tr|A0A0D5N7S7|A0A0D5N7S7_GEOSN Carbon-nitrogen hydrolase OS=Geobacter sulfurreducens GN=RW	0.270189	1.97099			6.10127	6.07965	6.08895	5.70763	5.91033	5.84134					40.527	103240000	29	2	6	6	23.9	29.162	259	0	6.75859	5.63961	5.97736	5.52311	4.61362	4.30912	4.69874	646	1.97099	0.270189	Q74H63;A0A0D5N7S7	Q74H63;A0A0D5N7S7	>tr|Q74H63|Q74H63_GEOSL Nitrilase/amidohydrolase superfamily protein, class 5 OS=Geobacter sulfurreducens (strain ATCC 51573 / DSM 12127 / PCA) GN=GSU0029 PE=4 SV=1;>tr|A0A0D5N7S7|A0A0D5N7S7_GEOSN Carbon-nitrogen hydrolase OS=Geobacter sulfurreducens GN=RW
>tr|Q74GX5|Q74GX5_GEOSL Glyoxalase/bleomycin resistance protein/dioxygenase superfamily protein OS=Geobacter sulfurreducens (strain ATCC 51573 / DSM 12127 / PCA) GN=GSU0119 PE=4 SV=2;>tr|A0A0D5N6Y1|A0A0D5N6Y1_GEOSN Glyoxalase OS=Geobacter sulfurreducens GN	0.269514	2.26243			6.88364	6.98383	7.03898	6.70715	6.7279	6.66285					58.926	512000000	64	2	5	5	44	12.814	116	0	7.86417	6.9895	7.1428	7.04926	6.46431	6.59355	6.56579	529	2.26243	0.269514	Q74GX5;A0A0D5N6Y1	Q74GX5;A0A0D5N6Y1	>tr|Q74GX5|Q74GX5_GEOSL Glyoxalase/bleomycin resistance protein/dioxygenase superfamily protein OS=Geobacter sulfurreducens (strain ATCC 51573 / DSM 12127 / PCA) GN=GSU0119 PE=4 SV=2;>tr|A0A0D5N6Y1|A0A0D5N6Y1_GEOSN Glyoxalase OS=Geobacter sulfurreducens GN
>tr|Q74A50|Q74A50_GEOSL Pyrroline-5-carboxylate reductase OS=Geobacter sulfurreducens (strain ATCC 51573 / DSM 12127 / PCA) GN=proC PE=3 SV=1;>tr|A0A0D5N5L4|A0A0D5N5L4_GEOSN Pyrroline-5-carboxylate reductase OS=Geobacter sulfurreducens GN=proC PE=3 SV=1	0.268945	2.76321			6.82796	6.89243	6.81457	6.52264	6.59754	6.60794					73.873	685350000	59	2	9	9	45.9	27.382	270	0	7.72197	6.60875	6.69895	6.5422	6.0825	6.22681	6.07628	1717	2.76321	0.268945	Q74A50;A0A0D5N5L4	Q74A50;A0A0D5N5L4	>tr|Q74A50|Q74A50_GEOSL Pyrroline-5-carboxylate reductase OS=Geobacter sulfurreducens (strain ATCC 51573 / DSM 12127 / PCA) GN=proC PE=3 SV=1;>tr|A0A0D5N5L4|A0A0D5N5L4_GEOSN Pyrroline-5-carboxylate reductase OS=Geobacter sulfurreducens GN=proC PE=3 SV=1
>tr|Q74CP7|Q74CP7_GEOSL Helix-turn-helix transcriptional regulator, GntR family OS=Geobacter sulfurreducens (strain ATCC 51573 / DSM 12127 / PCA) GN=GSU1626 PE=4 SV=1;>tr|A0A0D5NCW7|A0A0D5NCW7_GEOSN GntR family transcriptional regulator OS=Geobacter sulfur	0.267432	1.35178			6.66662	6.65477	6.77259	6.52595	6.5038	6.26193					19.296	394330000	45	2	9	9	36.1	27.362	241	0	7.39173	6.39832	6.48608	6.4365	5.88319	6.07313	5.83192	1304	1.35178	0.267432	Q74CP7;A0A0D5NCW7	Q74CP7;A0A0D5NCW7	>tr|Q74CP7|Q74CP7_GEOSL Helix-turn-helix transcriptional regulator, GntR family OS=Geobacter sulfurreducens (strain ATCC 51573 / DSM 12127 / PCA) GN=GSU1626 PE=4 SV=1;>tr|A0A0D5NCW7|A0A0D5NCW7_GEOSN GntR family transcriptional regulator OS=Geobacter sulfur
>sp|Q748Y4|RL10_GEOSL 50S ribosomal protein L10 OS=Geobacter sulfurreducens (strain ATCC 51573 / DSM 12127 / PCA) GN=rplJ PE=3 SV=1;>tr|A0A0D5N5E0|A0A0D5N5E0_GEOSN 50S ribosomal protein L10 OS=Geobacter sulfurreducens GN=rplJ PE=3 SV=1	0.266693	2.19587			7.98325	8.10775	8.09314	7.85782	7.77621	7.75005					146.31	6688300000	196	2	11	11	74.1	18.73	174	0	8.82532	7.98551	8.05789	7.87643	7.44317	7.53513	7.44584	318	2.19587	0.266693	Q748Y4;A0A0D5N5E0	Q748Y4;A0A0D5N5E0	>sp|Q748Y4|RL10_GEOSL 50S ribosomal protein L10 OS=Geobacter sulfurreducens (strain ATCC 51573 / DSM 12127 / PCA) GN=rplJ PE=3 SV=1;>tr|A0A0D5N5E0|A0A0D5N5E0_GEOSN 50S ribosomal protein L10 OS=Geobacter sulfurreducens GN=rplJ PE=3 SV=1
>tr|Q74C64|Q74C64_GEOSL SPOR domain protein OS=Geobacter sulfurreducens (strain ATCC 51573 / DSM 12127 / PCA) GN=GSU1811 PE=4 SV=1;>tr|A0A0D5NBT7|A0A0D5NBT7_GEOSN SPOR domain-containing protein OS=Geobacter sulfurreducens GN=RW64_16990 PE=4 SV=1	0.265336	0.439941			5.39714	5.37392	5.97781	5.09908	5.20785	5.64594					6.9659	29246000	5	2	4	4	14.6	27.104	260	0	6.28999	5.64396	5.67763	5.88157	NaN	4.64559	4.26259	1184	0.439941	0.265336	Q74C64;A0A0D5NBT7	Q74C64;A0A0D5NBT7	>tr|Q74C64|Q74C64_GEOSL SPOR domain protein OS=Geobacter sulfurreducens (strain ATCC 51573 / DSM 12127 / PCA) GN=GSU1811 PE=4 SV=1;>tr|A0A0D5NBT7|A0A0D5NBT7_GEOSN SPOR domain-containing protein OS=Geobacter sulfurreducens GN=RW64_16990 PE=4 SV=1
>sp|Q74CT2|RBFA_GEOSL Ribosome-binding factor A OS=Geobacter sulfurreducens (strain ATCC 51573 / DSM 12127 / PCA) GN=rbfA PE=3 SV=1;>tr|A0A0D5ND42|A0A0D5ND42_GEOSN Ribosome-binding factor A OS=Geobacter sulfurreducens GN=rbfA PE=3 SV=1	0.264879	3.50487			6.83364	6.76122	6.80216	6.51929	6.53301	6.55009					36.68	392870000	55	2	6	6	64.4	13.323	118	0	7.8161	6.98455	6.94958	6.87716	6.422	6.61307	6.53911	1329	3.50487	0.264879	Q74CT2;A0A0D5ND42	Q74CT2;A0A0D5ND42	>sp|Q74CT2|RBFA_GEOSL Ribosome-binding factor A OS=Geobacter sulfurreducens (strain ATCC 51573 / DSM 12127 / PCA) GN=rbfA PE=3 SV=1;>tr|A0A0D5ND42|A0A0D5ND42_GEOSN Ribosome-binding factor A OS=Geobacter sulfurreducens GN=rbfA PE=3 SV=1
>tr|Q747G1|Q747G1_GEOSL Uncharacterized protein OS=Geobacter sulfurreducens (strain ATCC 51573 / DSM 12127 / PCA) GN=GSU3305 PE=4 SV=1	0.263862	1.38429			8.4	8.4829	8.65908	8.32274	8.2615	8.16616					242.52	36600000000	536	1	14	10	66.7	10.209	93	0	9.86451	8.71245	8.81917	8.78979	8.28887	8.31521	8.17278	1626	1.38429	0.263862	Q747G1	Q747G1	>tr|Q747G1|Q747G1_GEOSL Uncharacterized protein OS=Geobacter sulfurreducens (strain ATCC 51573 / DSM 12127 / PCA) GN=GSU3305 PE=4 SV=1
>tr|I7F9M3|I7F9M3_GEOSL Uncharacterized protein OS=Geobacter sulfurreducens (strain ATCC 51573 / DSM 12127 / PCA) GN=GSU3583 PE=4 SV=1;>tr|A0A0D5N454|A0A0D5N454_GEOSN Uncharacterized protein OS=Geobacter sulfurreducens GN=RW64_03300 PE=4 SV=1	0.263524	1.63645			6.96501	7.16382	7.01296	6.81283	6.83866	6.69972					39.538	726800000	71	2	8	8	62.8	13.808	129	0	8.08325	7.08952	7.43731	7.0304	6.63642	6.81293	6.57756	200	1.63645	0.263524	I7F9M3;A0A0D5N454	I7F9M3;A0A0D5N454	>tr|I7F9M3|I7F9M3_GEOSL Uncharacterized protein OS=Geobacter sulfurreducens (strain ATCC 51573 / DSM 12127 / PCA) GN=GSU3583 PE=4 SV=1;>tr|A0A0D5N454|A0A0D5N454_GEOSN Uncharacterized protein OS=Geobacter sulfurreducens GN=RW64_03300 PE=4 SV=1
>tr|Q747Q6|Q747Q6_GEOSL Ribosomal silencing factor RsfS OS=Geobacter sulfurreducens (strain ATCC 51573 / DSM 12127 / PCA) GN=rsfS PE=3 SV=1;>tr|A0A0D5N6X6|A0A0D5N6X6_GEOSN Ribosomal silencing factor RsfS OS=Geobacter sulfurreducens GN=rsfS PE=3 SV=1	0.263495	1.56004			6.79363	6.88959	6.90427	6.64787	6.68738	6.46175					18.543	465250000	53	2	6	6	35.9	14.548	131	0	7.88953	6.67035	7.10877	6.97181	6.62962	6.85722	6.63308	527	1.56004	0.263495	Q747Q6;A0A0D5N6X6	Q747Q6;A0A0D5N6X6	>tr|Q747Q6|Q747Q6_GEOSL Ribosomal silencing factor RsfS OS=Geobacter sulfurreducens (strain ATCC 51573 / DSM 12127 / PCA) GN=rsfS PE=3 SV=1;>tr|A0A0D5N6X6|A0A0D5N6X6_GEOSN Ribosomal silencing factor RsfS OS=Geobacter sulfurreducens GN=rsfS PE=3 SV=1
>sp|P61422|THIED_GEOSL Thiamine biosynthesis bifunctional protein ThiED OS=Geobacter sulfurreducens (strain ATCC 51573 / DSM 12127 / PCA) GN=thiDE PE=3 SV=1;>tr|A0A0D5N9M5|A0A0D5N9M5_GEOSN Phosphomethylpyrimidine kinase OS=Geobacter sulfurreducens GN=RW64_	0.263481	0.639702			5.83705	5.41417	5.79389	5.39957	5.64938	5.20572					24.554	124430000	46	2	8	8	28.6	51.91	490	0	6.7525	5.84144	5.83809	5.52237	4.79189	5.15189	4.44787	904	0.639702	0.263481	P61422;A0A0D5N9M5	P61422;A0A0D5N9M5	>sp|P61422|THIED_GEOSL Thiamine biosynthesis bifunctional protein ThiED OS=Geobacter sulfurreducens (strain ATCC 51573 / DSM 12127 / PCA) GN=thiDE PE=3 SV=1;>tr|A0A0D5N9M5|A0A0D5N9M5_GEOSN Phosphomethylpyrimidine kinase OS=Geobacter sulfurreducens GN=RW64_
>tr|Q74BX6|Q74BX6_GEOSL Isopropylmalate/citramalate isomerase, small subunit OS=Geobacter sulfurreducens (strain ATCC 51573 / DSM 12127 / PCA) GN=leuD PE=4 SV=1;>tr|A0A0D5N3K8|A0A0D5N3K8_GEOSN 3-isopropylmalate dehydratase OS=Geobacter sulfurreducens GN=RW	0.262889	2.55223			7.06532	7.15479	7.17295	6.86586	6.83049	6.90805					34.84	942340000	57	2	9	9	54.9	18.956	175	0	8.07111	7.08679	7.10694	6.97259	6.66472	6.74371	6.75002	137	2.55223	0.262889	Q74BX6;A0A0D5N3K8	Q74BX6;A0A0D5N3K8	>tr|Q74BX6|Q74BX6_GEOSL Isopropylmalate/citramalate isomerase, small subunit OS=Geobacter sulfurreducens (strain ATCC 51573 / DSM 12127 / PCA) GN=leuD PE=4 SV=1;>tr|A0A0D5N3K8|A0A0D5N3K8_GEOSN 3-isopropylmalate dehydratase OS=Geobacter sulfurreducens GN=RW
>tr|Q74EP9|Q74EP9_GEOSL DNA-binding ATPase Uup OS=Geobacter sulfurreducens (strain ATCC 51573 / DSM 12127 / PCA) GN=uup PE=3 SV=1;>tr|A0A0D5N9S2|A0A0D5N9S2_GEOSN ABC transporter ATP-binding protein OS=Geobacter sulfurreducens GN=RW64_14230 PE=3 SV=1	0.262813	0.593429			5.40936	5.41858	5.70813	5.47339	4.91126	5.36299					21.104	36705000	10	2	4	4	8.4	70.625	633	0	6.07335	5.52889	5.4645	5.3185	4.88069	5.03362	4.77542	924	0.593429	0.262813	Q74EP9;A0A0D5N9S2	Q74EP9;A0A0D5N9S2	>tr|Q74EP9|Q74EP9_GEOSL DNA-binding ATPase Uup OS=Geobacter sulfurreducens (strain ATCC 51573 / DSM 12127 / PCA) GN=uup PE=3 SV=1;>tr|A0A0D5N9S2|A0A0D5N9S2_GEOSN ABC transporter ATP-binding protein OS=Geobacter sulfurreducens GN=RW64_14230 PE=3 SV=1
>tr|Q74FF5|Q74FF5_GEOSL Thiamin biosynthesis thiocarboxylate synthase OS=Geobacter sulfurreducens (strain ATCC 51573 / DSM 12127 / PCA) GN=thiF-1 PE=4 SV=1;>tr|A0A0D5N986|A0A0D5N986_GEOSN Adenylyltransferase OS=Geobacter sulfurreducens GN=RW64_12875 PE=4 S	0.262302	0.366626			4.91468	5.77931	4.92839	4.92514	4.80471	5.10563					6.488	18540000	9	2	3	3	15.7	26.539	248	0	6.12199	5.1919	5.59432	5.39491	NaN	NaN	4.37157	838	0.366626	0.262302	Q74FF5;A0A0D5N986	Q74FF5;A0A0D5N986	>tr|Q74FF5|Q74FF5_GEOSL Thiamin biosynthesis thiocarboxylate synthase OS=Geobacter sulfurreducens (strain ATCC 51573 / DSM 12127 / PCA) GN=thiF-1 PE=4 SV=1;>tr|A0A0D5N986|A0A0D5N986_GEOSN Adenylyltransferase OS=Geobacter sulfurreducens GN=RW64_12875 PE=4 S
>sp|Q748I9|ENGB_GEOSL Probable GTP-binding protein EngB OS=Geobacter sulfurreducens (strain ATCC 51573 / DSM 12127 / PCA) GN=engB PE=3 SV=1;>tr|A0A0D5N5X5|A0A0D5N5X5_GEOSN Probable GTP-binding protein EngB OS=Geobacter sulfurreducens GN=engB PE=3 SV=1	0.261721	1.97677			6.2265	6.31748	6.14063	5.99434	5.9925	5.91261					25.138	105300000	55	2	7	7	35.4	22.715	206	0	6.87629	6.04743	6.20052	5.89939	5.40722	5.65447	5.58948	1659	1.97677	0.261721	Q748I9;A0A0D5N5X5	Q748I9;A0A0D5N5X5	>sp|Q748I9|ENGB_GEOSL Probable GTP-binding protein EngB OS=Geobacter sulfurreducens (strain ATCC 51573 / DSM 12127 / PCA) GN=engB PE=3 SV=1;>tr|A0A0D5N5X5|A0A0D5N5X5_GEOSN Probable GTP-binding protein EngB OS=Geobacter sulfurreducens GN=engB PE=3 SV=1
>sp|P60970|LGT_GEOSL Prolipoprotein diacylglyceryl transferase OS=Geobacter sulfurreducens (strain ATCC 51573 / DSM 12127 / PCA) GN=lgt PE=3 SV=1;>tr|A0A0D5NCN2|A0A0D5NCN2_GEOSN Prolipoprotein diacylglyceryl transferase OS=Geobacter sulfurreducens GN=lgt P	0.261283	0.359565			4.80657	5.6906	5.59288	5.13735	5.28282	4.88602					14.447	27182000	16	2	2	2	13.1	28.663	260	0	6.35511	5.3384	5.68973	5.27184	4.90353	5.02592	5.01275	1279	0.359565	0.261283	P60970;A0A0D5NCN2	P60970;A0A0D5NCN2	>sp|P60970|LGT_GEOSL Prolipoprotein diacylglyceryl transferase OS=Geobacter sulfurreducens (strain ATCC 51573 / DSM 12127 / PCA) GN=lgt PE=3 SV=1;>tr|A0A0D5NCN2|A0A0D5NCN2_GEOSN Prolipoprotein diacylglyceryl transferase OS=Geobacter sulfurreducens GN=lgt P
>sp|Q749I1|GLPK_GEOSL Glycerol kinase OS=Geobacter sulfurreducens (strain ATCC 51573 / DSM 12127 / PCA) GN=glpK PE=3 SV=1;>tr|A0A0D5N545|A0A0D5N545_GEOSN Glycerol kinase OS=Geobacter sulfurreducens GN=glpK PE=3 SV=1	0.260241	0.799176			5.82039	5.6858	5.54648	5.30289	5.28915	5.67992					25.745	113500000	11	2	4	4	10.7	53.681	496	0	6.64002	5.73023	5.77817	5.48917	4.90516	4.91903	5.10212	290	0.799176	0.260241	Q749I1;A0A0D5N545	Q749I1;A0A0D5N545	>sp|Q749I1|GLPK_GEOSL Glycerol kinase OS=Geobacter sulfurreducens (strain ATCC 51573 / DSM 12127 / PCA) GN=glpK PE=3 SV=1;>tr|A0A0D5N545|A0A0D5N545_GEOSN Glycerol kinase OS=Geobacter sulfurreducens GN=glpK PE=3 SV=1
>tr|A0A0D5N4H6|A0A0D5N4H6_GEOSN dTDP-glucose 4,6-dehydratase OS=Geobacter sulfurreducens GN=RW64_02755 PE=3 SV=1;>tr|Q74AI8|Q74AI8_GEOSL dTDP-glucose 4,6-dehydratase OS=Geobacter sulfurreducens (strain ATCC 51573 / DSM 12127 / PCA) GN=rmlB PE=3 SV=1	0.25911	0.99498			6.39651	6.49602	6.36408	5.93455	6.22783	6.31689					81.633	543910000	79	2	13	13	40.2	39.883	358	0	7.45678	6.48727	6.72173	6.38194	5.54981	5.94202	5.96628	230	0.99498	0.25911	A0A0D5N4H6;Q74AI8	A0A0D5N4H6;Q74AI8	>tr|A0A0D5N4H6|A0A0D5N4H6_GEOSN dTDP-glucose 4,6-dehydratase OS=Geobacter sulfurreducens GN=RW64_02755 PE=3 SV=1;>tr|Q74AI8|Q74AI8_GEOSL dTDP-glucose 4,6-dehydratase OS=Geobacter sulfurreducens (strain ATCC 51573 / DSM 12127 / PCA) GN=rmlB PE=3 SV=1
>tr|Q74ET3|Q74ET3_GEOSL Sphingosine/diacylglycerol kinase-related protein OS=Geobacter sulfurreducens (strain ATCC 51573 / DSM 12127 / PCA) GN=GSU0876 PE=4 SV=1;>tr|A0A0D5NAG4|A0A0D5NAG4_GEOSN Diacylglycerol kinase OS=Geobacter sulfurreducens GN=RW64_14025	0.256402	0.527125			5.21621	5.37753	4.74826	5.01863	4.88274	4.67142					16.582	9404800	5	2	3	3	13.8	30.476	289	0	5.79726	5.15978	5.23421	4.72145	4.22508	4.23322	4.41404	1013	0.527125	0.256402	Q74ET3;A0A0D5NAG4	Q74ET3;A0A0D5NAG4	>tr|Q74ET3|Q74ET3_GEOSL Sphingosine/diacylglycerol kinase-related protein OS=Geobacter sulfurreducens (strain ATCC 51573 / DSM 12127 / PCA) GN=GSU0876 PE=4 SV=1;>tr|A0A0D5NAG4|A0A0D5NAG4_GEOSN Diacylglycerol kinase OS=Geobacter sulfurreducens GN=RW64_14025
>tr|Q74GR6|Q74GR6_GEOSL Flavodoxin, putative OS=Geobacter sulfurreducens (strain ATCC 51573 / DSM 12127 / PCA) GN=GSU0179 PE=4 SV=1;>tr|A0A0D5N8L3|A0A0D5N8L3_GEOSN FMN reductase OS=Geobacter sulfurreducens GN=RW64_10120 PE=4 SV=1	0.256032	1.90363			6.65079	6.82798	6.68314	6.46739	6.50379	6.42264					53.577	364010000	62	2	10	10	45.5	23.247	211	0	7.48193	6.59301	6.86224	6.38214	5.81712	5.93213	6.02942	756	1.90363	0.256032	Q74GR6;A0A0D5N8L3	Q74GR6;A0A0D5N8L3	>tr|Q74GR6|Q74GR6_GEOSL Flavodoxin, putative OS=Geobacter sulfurreducens (strain ATCC 51573 / DSM 12127 / PCA) GN=GSU0179 PE=4 SV=1;>tr|A0A0D5N8L3|A0A0D5N8L3_GEOSN FMN reductase OS=Geobacter sulfurreducens GN=RW64_10120 PE=4 SV=1
>tr|Q74H06|Q74H06_GEOSL Heterodisulfide oxidoreductase, iron-sulfur cluster-binding subunit E OS=Geobacter sulfurreducens (strain ATCC 51573 / DSM 12127 / PCA) GN=hdrE PE=4 SV=1;>tr|A0A0D5N7L1|A0A0D5N7L1_GEOSN Heterodisulfide reductase subunit A OS=Geobact	0.255584	1.39751			5.58377	5.45245	5.32654	5.1399	5.17631	5.27979					14.942	10443000	7	2	5	5	24.9	36.772	334	0	5.78839	5.3928	5.27635	5.09583	3.9676	NaN	3.92895	612	1.39751	0.255584	Q74H06;A0A0D5N7L1	Q74H06;A0A0D5N7L1	>tr|Q74H06|Q74H06_GEOSL Heterodisulfide oxidoreductase, iron-sulfur cluster-binding subunit E OS=Geobacter sulfurreducens (strain ATCC 51573 / DSM 12127 / PCA) GN=hdrE PE=4 SV=1;>tr|A0A0D5N7L1|A0A0D5N7L1_GEOSN Heterodisulfide reductase subunit A OS=Geobact
>tr|Q747V8|Q747V8_GEOSL Hydrolase or acyltransferase, alpha/beta fold family OS=Geobacter sulfurreducens (strain ATCC 51573 / DSM 12127 / PCA) GN=GSU3157 PE=4 SV=1;>tr|A0A0D5N5L8|A0A0D5N5L8_GEOSN Alpha/beta hydrolase OS=Geobacter sulfurreducens GN=RW64_071	0.255241	1.68468			6.93786	7.02559	7.14305	6.74114	6.84941	6.75023					24.328	585780000	49	2	9	9	27.8	28.74	266	0	7.68855	6.91141	6.97559	6.88848	6.23845	6.55787	6.42175	1643	1.68468	0.255241	Q747V8;A0A0D5N5L8	Q747V8;A0A0D5N5L8	>tr|Q747V8|Q747V8_GEOSL Hydrolase or acyltransferase, alpha/beta fold family OS=Geobacter sulfurreducens (strain ATCC 51573 / DSM 12127 / PCA) GN=GSU3157 PE=4 SV=1;>tr|A0A0D5N5L8|A0A0D5N5L8_GEOSN Alpha/beta hydrolase OS=Geobacter sulfurreducens GN=RW64_071
>tr|Q74AW1|Q74AW1_GEOSL Stationary phase survival protein, YicC family, YicC_N and DUF1732 domain-containing OS=Geobacter sulfurreducens (strain ATCC 51573 / DSM 12127 / PCA) GN=yicC PE=4 SV=1;>tr|A0A0D5N3Q0|A0A0D5N3Q0_GEOSN Uncharacterized protein OS=Geob	0.25449	1.80058			6.77182	6.73707	6.74894	6.55567	6.56531	6.37337					61.291	372350000	104	2	14	14	46.9	32.867	292	0	7.20922	6.4542	6.47927	6.20566	5.94587	6.05732	5.81379	155	1.80058	0.25449	Q74AW1;A0A0D5N3Q0	Q74AW1;A0A0D5N3Q0	>tr|Q74AW1|Q74AW1_GEOSL Stationary phase survival protein, YicC family, YicC_N and DUF1732 domain-containing OS=Geobacter sulfurreducens (strain ATCC 51573 / DSM 12127 / PCA) GN=yicC PE=4 SV=1;>tr|A0A0D5N3Q0|A0A0D5N3Q0_GEOSN Uncharacterized protein OS=Geob
>tr|Q74DQ4|Q74DQ4_GEOSL ABC transporter, ATP-binding protein OS=Geobacter sulfurreducens (strain ATCC 51573 / DSM 12127 / PCA) GN=GSU1261 PE=3 SV=1;>tr|A0A0D5NA60|A0A0D5NA60_GEOSN ABC transporter ATP-binding protein OS=Geobacter sulfurreducens GN=RW64_1600	0.254338	1.24886			6.33692	6.52351	6.45653	6.1213	6.09191	6.34074					22.532	175710000	46	2	6	6	32.2	24.615	227	0	7.09868	6.0177	6.17843	5.97433	5.61152	5.68408	5.75119	977	1.24886	0.254338	Q74DQ4;A0A0D5NA60	Q74DQ4;A0A0D5NA60	>tr|Q74DQ4|Q74DQ4_GEOSL ABC transporter, ATP-binding protein OS=Geobacter sulfurreducens (strain ATCC 51573 / DSM 12127 / PCA) GN=GSU1261 PE=3 SV=1;>tr|A0A0D5NA60|A0A0D5NA60_GEOSN ABC transporter ATP-binding protein OS=Geobacter sulfurreducens GN=RW64_1600
>sp|Q74CS3|RL32_GEOSL 50S ribosomal protein L32 OS=Geobacter sulfurreducens (strain ATCC 51573 / DSM 12127 / PCA) GN=rpmF PE=3 SV=1;>tr|A0A0D5ND32|A0A0D5ND32_GEOSN 50S ribosomal protein L32 OS=Geobacter sulfurreducens GN=rpmF PE=3 SV=1	0.252792	1.42604			7.48058	7.55437	7.64337	7.28711	7.43254	7.2003					16.516	1373200000	28	2	5	5	61.7	6.6298	60	0	8.83669	8.17993	8.23254	8.17447	7.57483	7.87311	7.54942	1325	1.42604	0.252792	Q74CS3;A0A0D5ND32	Q74CS3;A0A0D5ND32	>sp|Q74CS3|RL32_GEOSL 50S ribosomal protein L32 OS=Geobacter sulfurreducens (strain ATCC 51573 / DSM 12127 / PCA) GN=rpmF PE=3 SV=1;>tr|A0A0D5ND32|A0A0D5ND32_GEOSN 50S ribosomal protein L32 OS=Geobacter sulfurreducens GN=rpmF PE=3 SV=1
>tr|Q747G4|Q747G4_GEOSL (R)-methylmalonyl-CoA mutase, isobutyryl-CoA mutase-like catalytic subunit OS=Geobacter sulfurreducens (strain ATCC 51573 / DSM 12127 / PCA) GN=GSU3302 PE=4 SV=1;>tr|A0A0D5N7I9|A0A0D5N7I9_GEOSN Methylmalonyl-CoA mutase OS=Geobacter	0.252338	1.65511			7.60333	7.64836	7.61642	7.27591	7.50277	7.33242					271.13	14078000000	488	2	28	27	58.2	60.984	552	0	8.73357	7.59876	7.80707	7.56855	6.86852	6.92808	6.98175	1629	1.65511	0.252338	Q747G4;A0A0D5N7I9	Q747G4;A0A0D5N7I9	>tr|Q747G4|Q747G4_GEOSL (R)-methylmalonyl-CoA mutase, isobutyryl-CoA mutase-like catalytic subunit OS=Geobacter sulfurreducens (strain ATCC 51573 / DSM 12127 / PCA) GN=GSU3302 PE=4 SV=1;>tr|A0A0D5N7I9|A0A0D5N7I9_GEOSN Methylmalonyl-CoA mutase OS=Geobacter
>sp|Q74ED9|GLGA1_GEOSL Glycogen synthase 1 OS=Geobacter sulfurreducens (strain ATCC 51573 / DSM 12127 / PCA) GN=glgA1 PE=3 SV=1	0.251978	1.06865			6.34862	6.34719	6.37223	5.91617	6.29885	6.09708					24.473	302020000	52	2	10	10	23	56.221	501	0	7.06506	6.31765	6.49974	6.37133	5.66789	5.73654	5.63044	1877	1.06865	0.251978	Q74ED9;A0A0D5NAV0	Q74ED9	>sp|Q74ED9|GLGA1_GEOSL Glycogen synthase 1 OS=Geobacter sulfurreducens (strain ATCC 51573 / DSM 12127 / PCA) GN=glgA1 PE=3 SV=1
>tr|Q74GE1|Q74GE1_GEOSL Hydrogenase accessory protein HypB OS=Geobacter sulfurreducens (strain ATCC 51573 / DSM 12127 / PCA) GN=hypB PE=4 SV=1;>tr|A0A0D5N8V8|A0A0D5N8V8_GEOSN Hydrogenase nickel incorporation protein HypB OS=Geobacter sulfurreducens GN=RW64	0.251895	0.522404			6.34817	5.64923	6.18147	5.83966	5.81822	5.7653					10.684	87787000	28	2	5	5	18.5	27.854	254	0	6.94343	6.26238	6.059	6.38032	5.78695	5.43804	5.63113	788	0.522404	0.251895	Q74GE1;A0A0D5N8V8	Q74GE1;A0A0D5N8V8	>tr|Q74GE1|Q74GE1_GEOSL Hydrogenase accessory protein HypB OS=Geobacter sulfurreducens (strain ATCC 51573 / DSM 12127 / PCA) GN=hypB PE=4 SV=1;>tr|A0A0D5N8V8|A0A0D5N8V8_GEOSN Hydrogenase nickel incorporation protein HypB OS=Geobacter sulfurreducens GN=RW64
>tr|Q74FQ9|Q74FQ9_GEOSL Endonuclease MutS2 OS=Geobacter sulfurreducens (strain ATCC 51573 / DSM 12127 / PCA) GN=mutS2 PE=3 SV=1;>tr|A0A0D5N8T1|A0A0D5N8T1_GEOSN Endonuclease MutS2 OS=Geobacter sulfurreducens GN=mutS2 PE=3 SV=1	0.247813	1.48791			5.95117	5.92032	6.09402	5.79612	5.79641	5.62954					51.097	179500000	30	2	12	12	19.4	87.405	792	0	6.70999	5.75758	5.98341	6.04309	4.92151	4.35005	4.88569	779	1.48791	0.247813	Q74FQ9;A0A0D5N8T1	Q74FQ9;A0A0D5N8T1	>tr|Q74FQ9|Q74FQ9_GEOSL Endonuclease MutS2 OS=Geobacter sulfurreducens (strain ATCC 51573 / DSM 12127 / PCA) GN=mutS2 PE=3 SV=1;>tr|A0A0D5N8T1|A0A0D5N8T1_GEOSN Endonuclease MutS2 OS=Geobacter sulfurreducens GN=mutS2 PE=3 SV=1
>tr|Q74EM8|Q74EM8_GEOSL Uncharacterized protein OS=Geobacter sulfurreducens (strain ATCC 51573 / DSM 12127 / PCA) GN=GSU0934 PE=4 SV=1;>tr|A0A0D5N9U3|A0A0D5N9U3_GEOSN Uncharacterized protein OS=Geobacter sulfurreducens GN=RW64_14335 PE=4 SV=1	0.247362	1.6461			6.29572	6.26731	6.48074	6.10493	6.12392	6.07284					7.5867	123100000	13	2	4	4	23.4	23.711	209	0	7.18715	6.42519	6.52744	6.47318	5.59716	5.69296	5.85454	933	1.6461	0.247362	Q74EM8;A0A0D5N9U3	Q74EM8;A0A0D5N9U3	>tr|Q74EM8|Q74EM8_GEOSL Uncharacterized protein OS=Geobacter sulfurreducens (strain ATCC 51573 / DSM 12127 / PCA) GN=GSU0934 PE=4 SV=1;>tr|A0A0D5N9U3|A0A0D5N9U3_GEOSN Uncharacterized protein OS=Geobacter sulfurreducens GN=RW64_14335 PE=4 SV=1
>tr|Q74GZ9|Q74GZ9_GEOSL DNA polymerase III, gamma and tau subunits OS=Geobacter sulfurreducens (strain ATCC 51573 / DSM 12127 / PCA) GN=dnaX PE=4 SV=1;>tr|A0A0D5N849|A0A0D5N849_GEOSN DNA polymerase III subunits gamma and tau OS=Geobacter sulfurreducens GN=	0.24579	0.646978			5.5944	5.73727	5.68903	5.09566	5.57423	5.61345					56.384	95293000	9	2	5	5	10.9	63.002	579	0	6.4877	5.56978	5.76391	5.40262	5.08314	5.14273	5.14839	688	0.646978	0.24579	Q74GZ9;A0A0D5N849	Q74GZ9;A0A0D5N849	>tr|Q74GZ9|Q74GZ9_GEOSL DNA polymerase III, gamma and tau subunits OS=Geobacter sulfurreducens (strain ATCC 51573 / DSM 12127 / PCA) GN=dnaX PE=4 SV=1;>tr|A0A0D5N849|A0A0D5N849_GEOSN DNA polymerase III subunits gamma and tau OS=Geobacter sulfurreducens GN=
>tr|Q74BV7|Q74BV7_GEOSL Cytidylate kinase-like domain phospholipid-binding protein, putative OS=Geobacter sulfurreducens (strain ATCC 51573 / DSM 12127 / PCA) GN=GSU1925 PE=4 SV=1;>tr|A0A0D5N2T0|A0A0D5N2T0_GEOSN Transporter OS=Geobacter sulfurreducens GN=R	0.245562	1.35724			7.15256	7.17202	7.14873	6.8332	7.08059	6.82283					95.066	1282500000	165	2	19	19	64.8	31.128	273	0	7.80704	6.81233	6.94221	6.68597	6.29308	6.55466	6.29168	54	1.35724	0.245562	Q74BV7;A0A0D5N2T0	Q74BV7;A0A0D5N2T0	>tr|Q74BV7|Q74BV7_GEOSL Cytidylate kinase-like domain phospholipid-binding protein, putative OS=Geobacter sulfurreducens (strain ATCC 51573 / DSM 12127 / PCA) GN=GSU1925 PE=4 SV=1;>tr|A0A0D5N2T0|A0A0D5N2T0_GEOSN Transporter OS=Geobacter sulfurreducens GN=R
>sp|Q74BX5|LEUC_GEOSL 3-isopropylmalate dehydratase large subunit OS=Geobacter sulfurreducens (strain ATCC 51573 / DSM 12127 / PCA) GN=leuC PE=3 SV=1;>tr|A0A0D5N1Z8|A0A0D5N1Z8_GEOSN 3-isopropylmalate dehydratase large subunit OS=Geobacter sulfurreducens GN	0.244903	2.81621			7.9848	7.95033	7.97342	7.69724	7.69182	7.78478					158.2	19397000000	436	2	17	17	44.7	46.173	427	0	9.14161	8.18749	8.34177	8.21293	7.45693	7.45593	7.4978	6	2.81621	0.244903	Q74BX5;A0A0D5N1Z8	Q74BX5;A0A0D5N1Z8	>sp|Q74BX5|LEUC_GEOSL 3-isopropylmalate dehydratase large subunit OS=Geobacter sulfurreducens (strain ATCC 51573 / DSM 12127 / PCA) GN=leuC PE=3 SV=1;>tr|A0A0D5N1Z8|A0A0D5N1Z8_GEOSN 3-isopropylmalate dehydratase large subunit OS=Geobacter sulfurreducens GN
>sp|Q74FJ9|PUR9_GEOSL Bifunctional purine biosynthesis protein PurH OS=Geobacter sulfurreducens (strain ATCC 51573 / DSM 12127 / PCA) GN=purH PE=3 SV=1;>tr|A0A0D5N947|A0A0D5N947_GEOSN Bifunctional purine biosynthesis protein PurH OS=Geobacter sulfurreducen	0.242799	1.32195			7.25794	7.34551	7.15724	6.8781	7.06689	7.08732					277.43	3194500000	322	2	23	23	57.2	55.965	521	0	7.98588	7.05189	7.25159	7.04206	6.35054	6.45443	6.50282	822	1.32195	0.242799	Q74FJ9;A0A0D5N947	Q74FJ9;A0A0D5N947	>sp|Q74FJ9|PUR9_GEOSL Bifunctional purine biosynthesis protein PurH OS=Geobacter sulfurreducens (strain ATCC 51573 / DSM 12127 / PCA) GN=purH PE=3 SV=1;>tr|A0A0D5N947|A0A0D5N947_GEOSN Bifunctional purine biosynthesis protein PurH OS=Geobacter sulfurreducen
>sp|P62434|RL11_GEOSL 50S ribosomal protein L11 OS=Geobacter sulfurreducens (strain ATCC 51573 / DSM 12127 / PCA) GN=rplK PE=3 SV=1;>tr|A0A0D5N6D8|A0A0D5N6D8_GEOSN 50S ribosomal protein L11 OS=Geobacter sulfurreducens GN=rplK PE=3 SV=1	0.242428	1.95827			7.70728	7.80112	7.87178	7.55855	7.59122	7.50312					65.398	3817500000	140	3	8	8	46.8	15.051	141	0	8.62754	7.57166	7.88079	7.69122	7.21144	7.40018	7.35793	462	1.95827	0.242428	P62434;A0A0D5N6D8;A0LII0	P62434;A0A0D5N6D8	>sp|P62434|RL11_GEOSL 50S ribosomal protein L11 OS=Geobacter sulfurreducens (strain ATCC 51573 / DSM 12127 / PCA) GN=rplK PE=3 SV=1;>tr|A0A0D5N6D8|A0A0D5N6D8_GEOSN 50S ribosomal protein L11 OS=Geobacter sulfurreducens GN=rplK PE=3 SV=1
>tr|Q746X2|Q746X2_GEOSL Helix-turn-helix transcriptional regulator, GntR family OS=Geobacter sulfurreducens (strain ATCC 51573 / DSM 12127 / PCA) GN=GSU3396 PE=4 SV=1	0.242041	1.90707			6.2559	6.14267	6.29866	6.02015	6.02268	5.92827					21.19	86926000	54	2	6	6	28.6	27.313	238	0	6.89775	5.91193	6.03985	6.08987	5.55102	5.73112	5.42903	1610	1.90707	0.242041	Q746X2;A0A0D5N709	Q746X2	>tr|Q746X2|Q746X2_GEOSL Helix-turn-helix transcriptional regulator, GntR family OS=Geobacter sulfurreducens (strain ATCC 51573 / DSM 12127 / PCA) GN=GSU3396 PE=4 SV=1
>tr|Q74CE9|Q74CE9_GEOSL DNA repair exonuclease SbcCD, C subunit, putative OS=Geobacter sulfurreducens (strain ATCC 51573 / DSM 12127 / PCA) GN=sbcC-2 PE=4 SV=1;>tr|A0A0D5NAZ9|A0A0D5NAZ9_GEOSN Nuclease SbcCD subunit C OS=Geobacter sulfurreducens GN=RW64_177	0.240816	0.592785			5.24566	5.30918	4.7573	4.7675	4.88204	4.94016					7.3915	10463000	1	2	4	1	4.9	91.974	813	0	5.32069	NaN	NaN	NaN	NaN	NaN	NaN	1097	0.592785	0.240816	Q74CE9;A0A0D5NAZ9	Q74CE9;A0A0D5NAZ9	>tr|Q74CE9|Q74CE9_GEOSL DNA repair exonuclease SbcCD, C subunit, putative OS=Geobacter sulfurreducens (strain ATCC 51573 / DSM 12127 / PCA) GN=sbcC-2 PE=4 SV=1;>tr|A0A0D5NAZ9|A0A0D5NAZ9_GEOSN Nuclease SbcCD subunit C OS=Geobacter sulfurreducens GN=RW64_177
>sp|Q748B4|RS212_GEOSL 30S ribosomal protein S21 2 OS=Geobacter sulfurreducens (strain ATCC 51573 / DSM 12127 / PCA) GN=rpsU2 PE=3 SV=1;>tr|A0A0D5N679|A0A0D5N679_GEOSN 30S ribosomal protein S21 OS=Geobacter sulfurreducens GN=rpsU PE=3 SV=1	0.240225	1.06298			7.45524	7.35679	7.69576	7.21909	7.32903	7.239					5.4761	1237600000	22	2	2	2	26.2	7.7053	65	0	8.79155	8.03675	7.96132	8.23009	7.47197	7.60201	7.67709	434	1.06298	0.240225	Q748B4;A0A0D5N679	Q748B4;A0A0D5N679	>sp|Q748B4|RS212_GEOSL 30S ribosomal protein S21 2 OS=Geobacter sulfurreducens (strain ATCC 51573 / DSM 12127 / PCA) GN=rpsU2 PE=3 SV=1;>tr|A0A0D5N679|A0A0D5N679_GEOSN 30S ribosomal protein S21 OS=Geobacter sulfurreducens GN=rpsU PE=3 SV=1
>tr|Q749P4|Q749P4_GEOSL Transcriptional regulator, TetR family OS=Geobacter sulfurreducens (strain ATCC 51573 / DSM 12127 / PCA) GN=GSU2698 PE=4 SV=2;>tr|A0A0D5N562|A0A0D5N562_GEOSN TetR family transcriptional regulator OS=Geobacter sulfurreducens GN=RW64_	0.239785	0.633466			5.3688	5.38243	5.66302	5.05757	5.51103	5.12631					7.6515	32203000	6	2	2	2	10.5	21.872	191	0	6.46651	5.46616	5.12652	5.41789	5.03177	5.2701	4.96257	293	0.633466	0.239785	Q749P4;A0A0D5N562	Q749P4;A0A0D5N562	>tr|Q749P4|Q749P4_GEOSL Transcriptional regulator, TetR family OS=Geobacter sulfurreducens (strain ATCC 51573 / DSM 12127 / PCA) GN=GSU2698 PE=4 SV=2;>tr|A0A0D5N562|A0A0D5N562_GEOSN TetR family transcriptional regulator OS=Geobacter sulfurreducens GN=RW64_
>sp|Q74CZ9|SYFB_GEOSL Phenylalanine--tRNA ligase beta subunit OS=Geobacter sulfurreducens (strain ATCC 51573 / DSM 12127 / PCA) GN=pheT PE=3 SV=1;>tr|A0A0D5NDA1|A0A0D5NDA1_GEOSN Phenylalanine--tRNA ligase beta subunit OS=Geobacter sulfurreducens GN=pheT PE	0.239339	1.39711			7.53359	7.32181	7.35185	7.21381	7.07386	7.20156					323.31	3780600000	354	2	37	37	49.9	88.125	801	0	8.00937	7.27103	7.29787	7.14814	6.59168	6.50736	6.71225	1825	1.39711	0.239339	Q74CZ9;A0A0D5NDA1	Q74CZ9;A0A0D5NDA1	>sp|Q74CZ9|SYFB_GEOSL Phenylalanine--tRNA ligase beta subunit OS=Geobacter sulfurreducens (strain ATCC 51573 / DSM 12127 / PCA) GN=pheT PE=3 SV=1;>tr|A0A0D5NDA1|A0A0D5NDA1_GEOSN Phenylalanine--tRNA ligase beta subunit OS=Geobacter sulfurreducens GN=pheT PE
>tr|Q746V7|Q746V7_GEOSL DNA helicase OS=Geobacter sulfurreducens (strain ATCC 51573 / DSM 12127 / PCA) GN=pcrA PE=4 SV=1;>tr|A0A0D5N7X3|A0A0D5N7X3_GEOSN DNA helicase OS=Geobacter sulfurreducens GN=RW64_08625 PE=4 SV=1	0.238833	1.58412			5.94761	5.99964	5.93726	5.58971	5.79048	5.78782					43.072	143770000	71	2	16	16	25.2	83.022	739	0	6.52421	5.80975	5.88629	5.76815	4.91113	4.86603	5.05339	657	1.58412	0.238833	Q746V7;A0A0D5N7X3	Q746V7;A0A0D5N7X3	>tr|Q746V7|Q746V7_GEOSL DNA helicase OS=Geobacter sulfurreducens (strain ATCC 51573 / DSM 12127 / PCA) GN=pcrA PE=4 SV=1;>tr|A0A0D5N7X3|A0A0D5N7X3_GEOSN DNA helicase OS=Geobacter sulfurreducens GN=RW64_08625 PE=4 SV=1
>tr|Q74D31|Q74D31_GEOSL Membrane protein, putative OS=Geobacter sulfurreducens (strain ATCC 51573 / DSM 12127 / PCA) GN=GSU1488 PE=4 SV=1;>tr|A0A0D5NCH7|A0A0D5NCH7_GEOSN Membrane protein OS=Geobacter sulfurreducens GN=RW64_19825 PE=4 SV=1	0.23627	0.416621			5.4013	5.48889	5.4871	5.11255	5.68197	4.87395					11.046	20680000	11	2	2	2	7.8	37.464	346	0	6.27416	5.37833	5.38469	5.30447	4.98658	5.14145	5.23012	1269	0.416621	0.23627	Q74D31;A0A0D5NCH7	Q74D31;A0A0D5NCH7	>tr|Q74D31|Q74D31_GEOSL Membrane protein, putative OS=Geobacter sulfurreducens (strain ATCC 51573 / DSM 12127 / PCA) GN=GSU1488 PE=4 SV=1;>tr|A0A0D5NCH7|A0A0D5NCH7_GEOSN Membrane protein OS=Geobacter sulfurreducens GN=RW64_19825 PE=4 SV=1
>tr|Q74G85|Q74G85_GEOSL Uncharacterized protein OS=Geobacter sulfurreducens (strain ATCC 51573 / DSM 12127 / PCA) GN=GSU0362 PE=4 SV=1;>tr|A0A0D5N895|A0A0D5N895_GEOSN Uncharacterized protein OS=Geobacter sulfurreducens GN=RW64_11050 PE=4 SV=1	0.23611	0.454829			5.63675	5.76571	5.336	5.71068	5.13918	5.18027					12.922	32555000	17	2	4	4	23.2	17.05	151	0	6.60952	4.97492	5.25729	5.17003	4.74667	4.4475	4.80695	707	0.454829	0.23611	Q74G85;A0A0D5N895	Q74G85;A0A0D5N895	>tr|Q74G85|Q74G85_GEOSL Uncharacterized protein OS=Geobacter sulfurreducens (strain ATCC 51573 / DSM 12127 / PCA) GN=GSU0362 PE=4 SV=1;>tr|A0A0D5N895|A0A0D5N895_GEOSN Uncharacterized protein OS=Geobacter sulfurreducens GN=RW64_11050 PE=4 SV=1
>tr|A0A0D5N602|A0A0D5N602_GEOSN Uncharacterized protein OS=Geobacter sulfurreducens GN=RW64_06730 PE=4 SV=1	0.235693	0.895443			7.01949	6.80915	6.68722	6.4606	6.63232	6.71587					30.613	472670000	59	2	6	6	20.3	26.263	236	0	7.49846	6.81119	6.78275	6.6303	6.07298	6.10857	6.22917	403	0.895443	0.235693	A0A0D5N602;A0LHK0	A0A0D5N602	>tr|A0A0D5N602|A0A0D5N602_GEOSN Uncharacterized protein OS=Geobacter sulfurreducens GN=RW64_06730 PE=4 SV=1
>tr|Q74F77|Q74F77_GEOSL RNA polymerase-binding protein Rnk OS=Geobacter sulfurreducens (strain ATCC 51573 / DSM 12127 / PCA) GN=rnk-1 PE=4 SV=1;>tr|A0A0D5N9C0|A0A0D5N9C0_GEOSN GreA/GreB family elongation factor OS=Geobacter sulfurreducens GN=RW64_13285 PE=	0.235566	1.69597			6.54694	6.70771	6.72317	6.38419	6.40863	6.47829					28.825	286540000	38	2	3	3	25.4	16.113	142	0	7.50295	6.50243	6.72183	6.48202	6.13577	6.32166	6.3072	855	1.69597	0.235566	Q74F77;A0A0D5N9C0	Q74F77;A0A0D5N9C0	>tr|Q74F77|Q74F77_GEOSL RNA polymerase-binding protein Rnk OS=Geobacter sulfurreducens (strain ATCC 51573 / DSM 12127 / PCA) GN=rnk-1 PE=4 SV=1;>tr|A0A0D5N9C0|A0A0D5N9C0_GEOSN GreA/GreB family elongation factor OS=Geobacter sulfurreducens GN=RW64_13285 PE=
>tr|Q74G25|Q74G25_GEOSL Bacterial SH3 domain lipoprotein, putative OS=Geobacter sulfurreducens (strain ATCC 51573 / DSM 12127 / PCA) GN=GSU0427 PE=4 SV=1;>tr|A0A0D5N7Q0|A0A0D5N7Q0_GEOSN Peptide-binding protein OS=Geobacter sulfurreducens GN=RW64_11390 PE=4	0.235461	0.624118			5.20444	5.13918	5.33228	4.7248	4.96718	5.27754					2.8532	56411000	3	2	2	2	20.5	16.78	156	0.001139	7.05239	6.35003	6.35118	6.15915	5.69452	5.80238	5.70016	632	0.624118	0.235461	Q74G25;A0A0D5N7Q0	Q74G25;A0A0D5N7Q0	>tr|Q74G25|Q74G25_GEOSL Bacterial SH3 domain lipoprotein, putative OS=Geobacter sulfurreducens (strain ATCC 51573 / DSM 12127 / PCA) GN=GSU0427 PE=4 SV=1;>tr|A0A0D5N7Q0|A0A0D5N7Q0_GEOSN Peptide-binding protein OS=Geobacter sulfurreducens GN=RW64_11390 PE=4
>sp|Q3V8C9|PDXJ_GEOSL Pyridoxine 5-phosphate synthase OS=Geobacter sulfurreducens (strain ATCC 51573 / DSM 12127 / PCA) GN=pdxJ PE=3 SV=1;>tr|A0A0D5NBZ6|A0A0D5NBZ6_GEOSN Pyridoxine 5-phosphate synthase OS=Geobacter sulfurreducens GN=pdxJ PE=3 SV=1	0.234479	1.57273			6.67831	6.73993	6.67629	6.33909	6.49227	6.55973					23.135	314020000	40	2	6	6	33.5	25.886	239	0	7.38301	6.515	6.5656	6.40572	5.86629	6.13609	6.08821	1197	1.57273	0.234479	Q3V8C9;A0A0D5NBZ6	Q3V8C9;A0A0D5NBZ6	>sp|Q3V8C9|PDXJ_GEOSL Pyridoxine 5-phosphate synthase OS=Geobacter sulfurreducens (strain ATCC 51573 / DSM 12127 / PCA) GN=pdxJ PE=3 SV=1;>tr|A0A0D5NBZ6|A0A0D5NBZ6_GEOSN Pyridoxine 5-phosphate synthase OS=Geobacter sulfurreducens GN=pdxJ PE=3 SV=1
>tr|Q749V1|Q749V1_GEOSL PATAN domain GTPase-activating protein, putative OS=Geobacter sulfurreducens (strain ATCC 51573 / DSM 12127 / PCA) GN=GSU2641 PE=4 SV=1;>tr|A0A0D5N519|A0A0D5N519_GEOSN GTPase-activating protein OS=Geobacter sulfurreducens GN=RW64_04	0.233907	2.13442			6.07299	6.09601	6.05219	5.88073	5.75042	5.88831					19.754	51667000	17	2	6	6	31.1	26.766	244	0	6.45794	5.91317	5.9104	5.59326	5.39405	5.19601	5.3459	1707	2.13442	0.233907	Q749V1;A0A0D5N519	Q749V1;A0A0D5N519	>tr|Q749V1|Q749V1_GEOSL PATAN domain GTPase-activating protein, putative OS=Geobacter sulfurreducens (strain ATCC 51573 / DSM 12127 / PCA) GN=GSU2641 PE=4 SV=1;>tr|A0A0D5N519|A0A0D5N519_GEOSN GTPase-activating protein OS=Geobacter sulfurreducens GN=RW64_04
>tr|Q746W3|Q746W3_GEOSL Amino acid ABC transporter, membrane protein OS=Geobacter sulfurreducens (strain ATCC 51573 / DSM 12127 / PCA) GN=GSU3405 PE=3 SV=1;>tr|A0A0D5N7I7|A0A0D5N7I7_GEOSN Amino acid ABC transporter permease OS=Geobacter sulfurreducens GN=R	0.23326	0.447824			7.5731	7.52793	7.60822	7.63981	7.46759	6.90206					6.5132	3045700000	33	2	3	3	12.2	28.354	263	0	8.33756	7.48458	7.54047	7.48695	6.95141	7.00509	5.98157	599	0.447824	0.23326	Q746W3;A0A0D5N7I7	Q746W3;A0A0D5N7I7	>tr|Q746W3|Q746W3_GEOSL Amino acid ABC transporter, membrane protein OS=Geobacter sulfurreducens (strain ATCC 51573 / DSM 12127 / PCA) GN=GSU3405 PE=3 SV=1;>tr|A0A0D5N7I7|A0A0D5N7I7_GEOSN Amino acid ABC transporter permease OS=Geobacter sulfurreducens GN=R
>sp|Q746Y3|PCKG_GEOSL Phosphoenolpyruvate carboxykinase [GTP] OS=Geobacter sulfurreducens (strain ATCC 51573 / DSM 12127 / PCA) GN=pckG PE=3 SV=1;>tr|A0A0D5N6R7|A0A0D5N6R7_GEOSN Phosphoenolpyruvate carboxykinase [GTP] OS=Geobacter sulfurreducens GN=pckG PE	0.230807	1.01423			7.92873	8.12872	7.92112	7.60895	7.89136	7.78583					323.31	24280000000	866	2	33	33	65.7	69.613	618	0	8.92286	7.91798	8.13994	7.81969	7.25208	7.41622	7.34256	508	1.01423	0.230807	Q746Y3;A0A0D5N6R7	Q746Y3;A0A0D5N6R7	>sp|Q746Y3|PCKG_GEOSL Phosphoenolpyruvate carboxykinase [GTP] OS=Geobacter sulfurreducens (strain ATCC 51573 / DSM 12127 / PCA) GN=pckG PE=3 SV=1;>tr|A0A0D5N6R7|A0A0D5N6R7_GEOSN Phosphoenolpyruvate carboxykinase [GTP] OS=Geobacter sulfurreducens GN=pckG PE
>tr|Q749Z0|Q749Z0_GEOSL Integration host factor, beta subunit OS=Geobacter sulfurreducens (strain ATCC 51573 / DSM 12127 / PCA) GN=ihfB-2 PE=3 SV=1;>tr|A0A0D5N5T2|A0A0D5N5T2_GEOSN Integration host factor subunit beta OS=Geobacter sulfurreducens GN=RW64_044	0.229588	1.74185			7.15942	7.21455	7.25837	6.94083	7.08458	6.91817					31.326	1081800000	39	2	7	7	67.7	10.823	96	0	8.43207	7.61998	7.67454	7.59859	7.00221	7.33379	6.77994	370	1.74185	0.229588	Q749Z0;A0A0D5N5T2	Q749Z0;A0A0D5N5T2	>tr|Q749Z0|Q749Z0_GEOSL Integration host factor, beta subunit OS=Geobacter sulfurreducens (strain ATCC 51573 / DSM 12127 / PCA) GN=ihfB-2 PE=3 SV=1;>tr|A0A0D5N5T2|A0A0D5N5T2_GEOSN Integration host factor subunit beta OS=Geobacter sulfurreducens GN=RW64_044
>tr|Q747M5|Q747M5_GEOSL Radical SAM domain iron-sulfur cluster-binding oxidoreductase, DUF2344-containing OS=Geobacter sulfurreducens (strain ATCC 51573 / DSM 12127 / PCA) GN=GSU3240 PE=4 SV=2;>tr|A0A0D5N6K1|A0A0D5N6K1_GEOSN Radical SAM protein OS=Geobacte	0.228958	0.497291			5.67546	5.3146	5.98789	5.5035	5.45413	5.33345					20.54	81227000	23	3	12	12	18.1	92.468	831	0	6.32993	5.64482	5.47803	5.63986	4.96696	4.5813	4.67894	485	0.497291	0.228958	Q747M5;A0A0D5N6K1;A0LIP5	Q747M5;A0A0D5N6K1	>tr|Q747M5|Q747M5_GEOSL Radical SAM domain iron-sulfur cluster-binding oxidoreductase, DUF2344-containing OS=Geobacter sulfurreducens (strain ATCC 51573 / DSM 12127 / PCA) GN=GSU3240 PE=4 SV=2;>tr|A0A0D5N6K1|A0A0D5N6K1_GEOSN Radical SAM protein OS=Geobacte
>tr|Q74E14|Q74E14_GEOSL Radical SAM domain iron-sulfur cluster-binding oxidoreductase with cobalamin-binding-like domain OS=Geobacter sulfurreducens (strain ATCC 51573 / DSM 12127 / PCA) GN=hpnJ PE=4 SV=1;>tr|A0A0D5NB88|A0A0D5NB88_GEOSN Radical SAM protein	0.226297	1.97206			6.64052	6.51942	6.65039	6.38561	6.41928	6.32656					50.391	475010000	51	2	11	11	30.5	54.324	475	0	7.29649	6.58246	6.70129	6.64176	5.72238	5.8827	5.79353	1125	1.97206	0.226297	Q74E14;A0A0D5NB88	Q74E14;A0A0D5NB88	>tr|Q74E14|Q74E14_GEOSL Radical SAM domain iron-sulfur cluster-binding oxidoreductase with cobalamin-binding-like domain OS=Geobacter sulfurreducens (strain ATCC 51573 / DSM 12127 / PCA) GN=hpnJ PE=4 SV=1;>tr|A0A0D5NB88|A0A0D5NB88_GEOSN Radical SAM protein
>tr|Q74FK4|Q74FK4_GEOSL Uncharacterized protein OS=Geobacter sulfurreducens (strain ATCC 51573 / DSM 12127 / PCA) GN=GSU0603 PE=4 SV=2;>tr|A0A0D5N941|A0A0D5N941_GEOSN Uncharacterized protein OS=Geobacter sulfurreducens GN=RW64_12595 PE=4 SV=1	0.226054	1.41561			5.82311	5.68598	5.91979	5.6391	5.53405	5.57758					14.659	291310000	37	2	6	6	22.3	35.176	318	0	7.31823	6.04918	5.90352	5.33494	5.378	5.32834	5.25225	819	1.41561	0.226054	Q74FK4;A0A0D5N941	Q74FK4;A0A0D5N941	>tr|Q74FK4|Q74FK4_GEOSL Uncharacterized protein OS=Geobacter sulfurreducens (strain ATCC 51573 / DSM 12127 / PCA) GN=GSU0603 PE=4 SV=2;>tr|A0A0D5N941|A0A0D5N941_GEOSN Uncharacterized protein OS=Geobacter sulfurreducens GN=RW64_12595 PE=4 SV=1
>sp|Q747Q2|OBG_GEOSL GTPase Obg OS=Geobacter sulfurreducens (strain ATCC 51573 / DSM 12127 / PCA) GN=obg PE=3 SV=1;>tr|A0A0D5N6B8|A0A0D5N6B8_GEOSN GTPase Obg OS=Geobacter sulfurreducens GN=obg PE=3 SV=1	0.225786	1.82597			5.69776	5.61973	5.57578	5.47433	5.41244	5.32913					34.817	76568000	61	2	6	6	28.4	36.826	338	0	6.56183	5.76641	5.85655	5.6758	5.19282	5.04638	4.55108	447	1.82597	0.225786	Q747Q2;A0A0D5N6B8	Q747Q2;A0A0D5N6B8	>sp|Q747Q2|OBG_GEOSL GTPase Obg OS=Geobacter sulfurreducens (strain ATCC 51573 / DSM 12127 / PCA) GN=obg PE=3 SV=1;>tr|A0A0D5N6B8|A0A0D5N6B8_GEOSN GTPase Obg OS=Geobacter sulfurreducens GN=obg PE=3 SV=1
>sp|Q74BW2|PYRH_GEOSL Uridylate kinase OS=Geobacter sulfurreducens (strain ATCC 51573 / DSM 12127 / PCA) GN=pyrH PE=3 SV=1;>tr|A0A0D5N214|A0A0D5N214_GEOSN Uridylate kinase OS=Geobacter sulfurreducens GN=pyrH PE=3 SV=1	0.225291	1.77771			7.11889	7.1954	7.05335	6.84608	6.87095	6.97474					82.147	999900000	62	2	9	9	38.9	25.485	239	0	7.92078	7.00634	7.12362	6.91834	6.31863	6.23832	6.61999	9	1.77771	0.225291	Q74BW2;A0A0D5N214	Q74BW2;A0A0D5N214	>sp|Q74BW2|PYRH_GEOSL Uridylate kinase OS=Geobacter sulfurreducens (strain ATCC 51573 / DSM 12127 / PCA) GN=pyrH PE=3 SV=1;>tr|A0A0D5N214|A0A0D5N214_GEOSN Uridylate kinase OS=Geobacter sulfurreducens GN=pyrH PE=3 SV=1
>tr|Q74AH2|Q74AH2_GEOSL Anthranilate synthase, catalytic subunit OS=Geobacter sulfurreducens (strain ATCC 51573 / DSM 12127 / PCA) GN=trpE PE=4 SV=1;>tr|A0A0D5N4J0|A0A0D5N4J0_GEOSN Anthranilate synthase OS=Geobacter sulfurreducens GN=RW64_02835 PE=4 SV=1	0.224873	2.03042			6.54856	6.52865	6.45986	6.27875	6.36004	6.22365					86.594	784820000	80	2	15	15	35	53.937	491	0	7.43238	6.42552	6.67674	6.37407	5.70952	5.74126	5.60152	233	2.03042	0.224873	Q74AH2;A0A0D5N4J0	Q74AH2;A0A0D5N4J0	>tr|Q74AH2|Q74AH2_GEOSL Anthranilate synthase, catalytic subunit OS=Geobacter sulfurreducens (strain ATCC 51573 / DSM 12127 / PCA) GN=trpE PE=4 SV=1;>tr|A0A0D5N4J0|A0A0D5N4J0_GEOSN Anthranilate synthase OS=Geobacter sulfurreducens GN=RW64_02835 PE=4 SV=1
>tr|Q747L0|Q747L0_GEOSL Glycoside hydrolase, family 57 OS=Geobacter sulfurreducens (strain ATCC 51573 / DSM 12127 / PCA) GN=GSU3255 PE=3 SV=1;>tr|A0A0D5N7E5|A0A0D5N7E5_GEOSN Glycoside hydrolase OS=Geobacter sulfurreducens GN=RW64_07570 PE=3 SV=1	0.224344	0.231168			5.83019	5.56644	5.6201	5.87188	4.70642	5.7654					28.641	166120000	34	2	8	8	14.3	82.773	729	0	6.62937	5.57011	5.60298	5.17365	4.98891	4.40943	5.24969	1638	0.231168	0.224344	Q747L0;A0A0D5N7E5	Q747L0;A0A0D5N7E5	>tr|Q747L0|Q747L0_GEOSL Glycoside hydrolase, family 57 OS=Geobacter sulfurreducens (strain ATCC 51573 / DSM 12127 / PCA) GN=GSU3255 PE=3 SV=1;>tr|A0A0D5N7E5|A0A0D5N7E5_GEOSN Glycoside hydrolase OS=Geobacter sulfurreducens GN=RW64_07570 PE=3 SV=1
>tr|Q74GC0|Q74GC0_GEOSL Type II secretion system major pseudopilin GspG OS=Geobacter sulfurreducens (strain ATCC 51573 / DSM 12127 / PCA) GN=gspG PE=4 SV=1;>tr|A0A0D5N8X2|A0A0D5N8X2_GEOSN General secretion pathway protein GspG OS=Geobacter sulfurreducens G	0.224144	0.974441			6.94954	7.22966	6.87968	6.8019	6.81492	6.76962					20.009	391440000	45	2	5	5	34.7	16.04	147	0	7.81451	6.80901	7.04665	6.64731	6.66785	6.69454	6.63845	794	0.974441	0.224144	Q74GC0;A0A0D5N8X2	Q74GC0;A0A0D5N8X2	>tr|Q74GC0|Q74GC0_GEOSL Type II secretion system major pseudopilin GspG OS=Geobacter sulfurreducens (strain ATCC 51573 / DSM 12127 / PCA) GN=gspG PE=4 SV=1;>tr|A0A0D5N8X2|A0A0D5N8X2_GEOSN General secretion pathway protein GspG OS=Geobacter sulfurreducens G
>tr|Q74AY2|Q74AY2_GEOSL Response receiver CheY associated with MCPs of class 40H OS=Geobacter sulfurreducens (strain ATCC 51573 / DSM 12127 / PCA) GN=cheY40H-3 PE=4 SV=1;>tr|A0A0D5N4I1|A0A0D5N4I1_GEOSN Chemotaxis protein CheY OS=Geobacter sulfurreducens GN	0.224125	0.148183			5.12488	6.8179	5.14042	5.39861	5.52695	5.48527					4.0818	2032700000	21	2	3	3	10.4	34.212	316	0	8.10394	6.38614	6.76996	6.20104	7.02268	6.49213	6.74644	232	0.148183	0.224125	Q74AY2;A0A0D5N4I1	Q74AY2;A0A0D5N4I1	>tr|Q74AY2|Q74AY2_GEOSL Response receiver CheY associated with MCPs of class 40H OS=Geobacter sulfurreducens (strain ATCC 51573 / DSM 12127 / PCA) GN=cheY40H-3 PE=4 SV=1;>tr|A0A0D5N4I1|A0A0D5N4I1_GEOSN Chemotaxis protein CheY OS=Geobacter sulfurreducens GN
>sp|P62061|ARGJ_GEOSL Arginine biosynthesis bifunctional protein ArgJ OS=Geobacter sulfurreducens (strain ATCC 51573 / DSM 12127 / PCA) GN=argJ PE=3 SV=1;>tr|A0A0D5N331|A0A0D5N331_GEOSN Arginine biosynthesis bifunctional protein ArgJ OS=Geobacter sulfurred	0.224047	1.96691			7.14548	7.28641	7.2119	6.93682	7.00043	7.03439					145.96	1404100000	125	2	14	14	40.7	40.985	393	0	7.86866	6.79108	6.93927	6.77717	6.31027	6.39463	6.50007	85	1.96691	0.224047	P62061;A0A0D5N331	P62061;A0A0D5N331	>sp|P62061|ARGJ_GEOSL Arginine biosynthesis bifunctional protein ArgJ OS=Geobacter sulfurreducens (strain ATCC 51573 / DSM 12127 / PCA) GN=argJ PE=3 SV=1;>tr|A0A0D5N331|A0A0D5N331_GEOSN Arginine biosynthesis bifunctional protein ArgJ OS=Geobacter sulfurred
>tr|Q74EF9|Q74EF9_GEOSL Nitrogen fixation master sigma-54-dependent transcriptional response regulator OS=Geobacter sulfurreducens (strain ATCC 51573 / DSM 12127 / PCA) GN=gnfM PE=4 SV=1;>tr|A0A0D5NAP3|A0A0D5NAP3_GEOSN Transcriptional regulator OS=Geobacte	0.223336	1.48674			6.68492	6.79047	6.66066	6.39623	6.59281	6.47699					171.03	1009500000	163	2	16	16	43.2	54.103	481	0	7.54169	6.61014	6.74029	6.64659	5.93584	5.98907	6.0267	1048	1.48674	0.223336	Q74EF9;A0A0D5NAP3	Q74EF9;A0A0D5NAP3	>tr|Q74EF9|Q74EF9_GEOSL Nitrogen fixation master sigma-54-dependent transcriptional response regulator OS=Geobacter sulfurreducens (strain ATCC 51573 / DSM 12127 / PCA) GN=gnfM PE=4 SV=1;>tr|A0A0D5NAP3|A0A0D5NAP3_GEOSN Transcriptional regulator OS=Geobacte
>sp|P61667|MUTS_GEOSL DNA mismatch repair protein MutS OS=Geobacter sulfurreducens (strain ATCC 51573 / DSM 12127 / PCA) GN=mutS PE=3 SV=1;>tr|A0A0D5NBS8|A0A0D5NBS8_GEOSN DNA mismatch repair protein MutS OS=Geobacter sulfurreducens GN=mutS PE=3 SV=1	0.22332	1.94601			6.13085	6.05434	6.15764	5.84075	5.96918	5.86295					49.744	226570000	79	2	21	21	27	95.904	871	0	6.60702	5.79712	5.69584	5.62442	4.99634	4.99451	4.84045	1182	1.94601	0.22332	P61667;A0A0D5NBS8	P61667;A0A0D5NBS8	>sp|P61667|MUTS_GEOSL DNA mismatch repair protein MutS OS=Geobacter sulfurreducens (strain ATCC 51573 / DSM 12127 / PCA) GN=mutS PE=3 SV=1;>tr|A0A0D5NBS8|A0A0D5NBS8_GEOSN DNA mismatch repair protein MutS OS=Geobacter sulfurreducens GN=mutS PE=3 SV=1
>sp|Q747A0|ISPF_GEOSL 2-C-methyl-D-erythritol 2,4-cyclodiphosphate synthase OS=Geobacter sulfurreducens (strain ATCC 51573 / DSM 12127 / PCA) GN=ispF PE=3 SV=1;>tr|A0A0D5N6V9|A0A0D5N6V9_GEOSN 2-C-methyl-D-erythritol 2,4-cyclodiphosphate synthase OS=Geobact	0.223247	0.246372			5.87644	5.8934	5.97963	5.91061	4.9957	6.17342					4.8958	78661000	13	2	2	2	12.7	16.919	157	0	6.99267	6.06926	6.00975	5.94268	5.62498	5.7231	5.87344	521	0.246372	0.223247	Q747A0;A0A0D5N6V9	Q747A0;A0A0D5N6V9	>sp|Q747A0|ISPF_GEOSL 2-C-methyl-D-erythritol 2,4-cyclodiphosphate synthase OS=Geobacter sulfurreducens (strain ATCC 51573 / DSM 12127 / PCA) GN=ispF PE=3 SV=1;>tr|A0A0D5N6V9|A0A0D5N6V9_GEOSN 2-C-methyl-D-erythritol 2,4-cyclodiphosphate synthase OS=Geobact
>tr|Q74D68|Q74D68_GEOSL Glyoxalate/3-oxopropanoate/4-oxobutanoate reductase-related protein OS=Geobacter sulfurreducens (strain ATCC 51573 / DSM 12127 / PCA) GN=GSU1451 PE=4 SV=1;>tr|A0A0D5NDC5|A0A0D5NDC5_GEOSN 3-hydroxyisobutyrate dehydrogenase OS=Geobact	0.222913	2.87125			7.68071	7.75956	7.67333	7.48751	7.48483	7.47252					98.988	2142300000	186	2	12	12	58.7	30.923	288	0	8.18475	7.4204	7.61634	7.39896	6.93559	7.01182	7.06926	1347	2.87125	0.222913	Q74D68;A0A0D5NDC5	Q74D68;A0A0D5NDC5	>tr|Q74D68|Q74D68_GEOSL Glyoxalate/3-oxopropanoate/4-oxobutanoate reductase-related protein OS=Geobacter sulfurreducens (strain ATCC 51573 / DSM 12127 / PCA) GN=GSU1451 PE=4 SV=1;>tr|A0A0D5NDC5|A0A0D5NDC5_GEOSN 3-hydroxyisobutyrate dehydrogenase OS=Geobact
>tr|Q74E35|Q74E35_GEOSL Sigma-54-dependent transcriptional response regulator OS=Geobacter sulfurreducens (strain ATCC 51573 / DSM 12127 / PCA) GN=GSU1129 PE=4 SV=1;>tr|A0A0D5NB67|A0A0D5NB67_GEOSN Fis family transcriptional regulator OS=Geobacter sulfurred	0.22145	0.669311			6.11694	5.96847	6.43735	5.83684	6.01937	6.00221					12.043	155170000	27	2	6	6	15.7	50.401	453	0	6.79288	6.10075	6.17693	6.11697	5.15797	5.487	5.23686	1119	0.669311	0.22145	Q74E35;A0A0D5NB67	Q74E35;A0A0D5NB67	>tr|Q74E35|Q74E35_GEOSL Sigma-54-dependent transcriptional response regulator OS=Geobacter sulfurreducens (strain ATCC 51573 / DSM 12127 / PCA) GN=GSU1129 PE=4 SV=1;>tr|A0A0D5NB67|A0A0D5NB67_GEOSN Fis family transcriptional regulator OS=Geobacter sulfurred
>tr|Q747H2|Q747H2_GEOSL Rubredoxin:oxygen/nitric oxide oxidoreductase OS=Geobacter sulfurreducens (strain ATCC 51573 / DSM 12127 / PCA) GN=roo PE=4 SV=1;>tr|A0A0D5N6Q2|A0A0D5N6Q2_GEOSN Lactamase OS=Geobacter sulfurreducens GN=RW64_07815 PE=4 SV=1	0.221094	1.29123			7.50733	7.54282	7.40276	7.14448	7.2638	7.38135					285.16	4875600000	252	2	22	22	65.6	45.459	404	0	8.27305	7.44036	7.60673	7.34236	6.59973	6.82443	6.80861	501	1.29123	0.221094	Q747H2;A0A0D5N6Q2	Q747H2;A0A0D5N6Q2	>tr|Q747H2|Q747H2_GEOSL Rubredoxin:oxygen/nitric oxide oxidoreductase OS=Geobacter sulfurreducens (strain ATCC 51573 / DSM 12127 / PCA) GN=roo PE=4 SV=1;>tr|A0A0D5N6Q2|A0A0D5N6Q2_GEOSN Lactamase OS=Geobacter sulfurreducens GN=RW64_07815 PE=4 SV=1
>tr|Q74EG4|Q74EG4_GEOSL Replicative DNA helicase OS=Geobacter sulfurreducens (strain ATCC 51573 / DSM 12127 / PCA) GN=dnaB PE=3 SV=1;>tr|A0A0D5NAN7|A0A0D5NAN7_GEOSN Replicative DNA helicase OS=Geobacter sulfurreducens GN=RW64_14640 PE=3 SV=1	0.219537	0.425275			5.22905	5.16422	4.75061	4.50516	4.98853	4.99158					7.547	67712000	6	2	6	6	13.6	51.062	456	0	6.39929	5.19565	5.62099	5.72633	4.06524	4.49249	4.47242	1045	0.425275	0.219537	Q74EG4;A0A0D5NAN7	Q74EG4;A0A0D5NAN7	>tr|Q74EG4|Q74EG4_GEOSL Replicative DNA helicase OS=Geobacter sulfurreducens (strain ATCC 51573 / DSM 12127 / PCA) GN=dnaB PE=3 SV=1;>tr|A0A0D5NAN7|A0A0D5NAN7_GEOSN Replicative DNA helicase OS=Geobacter sulfurreducens GN=RW64_14640 PE=3 SV=1
>tr|Q74BH8|Q74BH8_GEOSL Metal-dependent phosphohydrolase, HDOD domain-containing OS=Geobacter sulfurreducens (strain ATCC 51573 / DSM 12127 / PCA) GN=GSU2063 PE=4 SV=1;>tr|A0A0D5NDV9|A0A0D5NDV9_GEOSN HD family phosphohydrolase OS=Geobacter sulfurreducens G	0.218272	0.404043			6.05003	6.03731	5.95575	5.34307	5.99543	6.04976					13.551	89081000	25	2	6	6	22.2	31.543	284	0	6.64875	5.62284	5.87904	5.63512	4.68724	5.57784	5.20526	1371	0.404043	0.218272	Q74BH8;A0A0D5NDV9	Q74BH8;A0A0D5NDV9	>tr|Q74BH8|Q74BH8_GEOSL Metal-dependent phosphohydrolase, HDOD domain-containing OS=Geobacter sulfurreducens (strain ATCC 51573 / DSM 12127 / PCA) GN=GSU2063 PE=4 SV=1;>tr|A0A0D5NDV9|A0A0D5NDV9_GEOSN HD family phosphohydrolase OS=Geobacter sulfurreducens G
>tr|Q74D23|Q74D23_GEOSL Geopilin domain 1 protein OS=Geobacter sulfurreducens (strain ATCC 51573 / DSM 12127 / PCA) GN=pilA-N PE=4 SV=1;>tr|A0A0J9X1J5|A0A0J9X1J5_GEOSK Geopilin domain 1 protein OS=Geobacter sulfurreducens (strain DL-1 / KN400) GN=pilA-N PE	0.217197	0.425491			8.18769	8.11398	8.06491	7.6522	8.33268	7.7301					24.77	8221000000	113	2	4	4	36.7	9.9935	90	0	9.21595	8.19973	8.33419	8.11554	7.21498	8.10537	7.29957	1388	0.425491	0.217197	Q74D23;A0A0J9X1J5	Q74D23;A0A0J9X1J5	>tr|Q74D23|Q74D23_GEOSL Geopilin domain 1 protein OS=Geobacter sulfurreducens (strain ATCC 51573 / DSM 12127 / PCA) GN=pilA-N PE=4 SV=1;>tr|A0A0J9X1J5|A0A0J9X1J5_GEOSK Geopilin domain 1 protein OS=Geobacter sulfurreducens (strain DL-1 / KN400) GN=pilA-N PE
>tr|Q747I5|Q747I5_GEOSL Thioredoxin OS=Geobacter sulfurreducens (strain ATCC 51573 / DSM 12127 / PCA) GN=trxA PE=3 SV=1;>tr|A0A0D5ND94|A0A0D5ND94_GEOSN Thioredoxin OS=Geobacter sulfurreducens GN=RW64_07745 PE=3 SV=1	0.217148	1.56635			7.40998	7.4827	7.57159	7.34581	7.19551	7.27152					91.994	2936800000	86	2	10	10	76.1	11.613	109	0	8.62277	7.50783	7.65369	7.53866	7.252	7.28169	7.20222	1341	1.56635	0.217148	Q747I5;A0A0D5ND94	Q747I5;A0A0D5ND94	>tr|Q747I5|Q747I5_GEOSL Thioredoxin OS=Geobacter sulfurreducens (strain ATCC 51573 / DSM 12127 / PCA) GN=trxA PE=3 SV=1;>tr|A0A0D5ND94|A0A0D5ND94_GEOSN Thioredoxin OS=Geobacter sulfurreducens GN=RW64_07745 PE=3 SV=1
>tr|Q74CP4|Q74CP4_GEOSL Glyceraldehyde-3-phosphate dehydrogenase OS=Geobacter sulfurreducens (strain ATCC 51573 / DSM 12127 / PCA) GN=gapA PE=3 SV=1;>tr|A0A0D5ND05|A0A0D5ND05_GEOSN Glyceraldehyde-3-phosphate dehydrogenase OS=Geobacter sulfurreducens GN=RW6	0.2166	3.04707			8.33979	8.41511	8.3853	8.17984	8.1677	8.14286					323.31	30426000000	777	2	29	28	81.4	35.818	333	0	9.2045	8.23548	8.43938	8.28661	7.75262	7.73182	7.6692	1316	3.04707	0.2166	Q74CP4;A0A0D5ND05	Q74CP4;A0A0D5ND05	>tr|Q74CP4|Q74CP4_GEOSL Glyceraldehyde-3-phosphate dehydrogenase OS=Geobacter sulfurreducens (strain ATCC 51573 / DSM 12127 / PCA) GN=gapA PE=3 SV=1;>tr|A0A0D5ND05|A0A0D5ND05_GEOSN Glyceraldehyde-3-phosphate dehydrogenase OS=Geobacter sulfurreducens GN=RW6
>sp|Q746Y7|GATA_GEOSL Glutamyl-tRNA(Gln) amidotransferase subunit A OS=Geobacter sulfurreducens (strain ATCC 51573 / DSM 12127 / PCA) GN=gatA PE=3 SV=1;>tr|A0A0D5N7R1|A0A0D5N7R1_GEOSN Glutamyl-tRNA(Gln) amidotransferase subunit A OS=Geobacter sulfurreducen	0.215488	0.708969			6.86641	6.90443	6.92819	6.41066	6.79455	6.84735					134	1154300000	190	2	19	19	52.6	51.466	485	0	7.74011	6.88987	7.03435	6.85148	6.27573	6.42593	6.41236	1614	0.708969	0.215488	Q746Y7;A0A0D5N7R1	Q746Y7;A0A0D5N7R1	>sp|Q746Y7|GATA_GEOSL Glutamyl-tRNA(Gln) amidotransferase subunit A OS=Geobacter sulfurreducens (strain ATCC 51573 / DSM 12127 / PCA) GN=gatA PE=3 SV=1;>tr|A0A0D5N7R1|A0A0D5N7R1_GEOSN Glutamyl-tRNA(Gln) amidotransferase subunit A OS=Geobacter sulfurreducen
>tr|Q747Y3|Q747Y3_GEOSL Histone-like protein OS=Geobacter sulfurreducens (strain ATCC 51573 / DSM 12127 / PCA) GN=hup PE=3 SV=1;>tr|A0A0D5N6B9|A0A0D5N6B9_GEOSN Transcriptional regulator HU subunit alpha OS=Geobacter sulfurreducens GN=RW64_06990 PE=3 SV=1	0.214844	2.65102			8.51803	8.50814	8.43951	8.2925	8.23674	8.2919					106.72	23331000000	272	2	11	11	77.7	9.6793	94	0	9.89081	8.92882	8.94843	8.69328	8.48207	8.58759	8.52992	448	2.65102	0.214844	Q747Y3;A0A0D5N6B9	Q747Y3;A0A0D5N6B9	>tr|Q747Y3|Q747Y3_GEOSL Histone-like protein OS=Geobacter sulfurreducens (strain ATCC 51573 / DSM 12127 / PCA) GN=hup PE=3 SV=1;>tr|A0A0D5N6B9|A0A0D5N6B9_GEOSN Transcriptional regulator HU subunit alpha OS=Geobacter sulfurreducens GN=RW64_06990 PE=3 SV=1
>tr|Q74CE4|Q74CE4_GEOSL Branched-chain amino acid ABC transporter, ATP-binding protein OS=Geobacter sulfurreducens (strain ATCC 51573 / DSM 12127 / PCA) GN=livF PE=3 SV=1;>tr|A0A0D5NBL5|A0A0D5NBL5_GEOSN Leucine/isoleucine/valine transporter ATP-binding sub	0.21477	0.929439			6.0461	6.14535	5.86269	5.93702	5.76824	5.70458					22.614	60898000	20	2	3	3	14.6	27.377	247	0	6.67066	5.80878	5.95524	5.57491	5.43619	5.40509	5.29422	1171	0.929439	0.21477	Q74CE4;A0A0D5NBL5	Q74CE4;A0A0D5NBL5	>tr|Q74CE4|Q74CE4_GEOSL Branched-chain amino acid ABC transporter, ATP-binding protein OS=Geobacter sulfurreducens (strain ATCC 51573 / DSM 12127 / PCA) GN=livF PE=3 SV=1;>tr|A0A0D5NBL5|A0A0D5NBL5_GEOSN Leucine/isoleucine/valine transporter ATP-binding sub
>sp|Q74BF4|GMHA_GEOSL Phosphoheptose isomerase OS=Geobacter sulfurreducens (strain ATCC 51573 / DSM 12127 / PCA) GN=gmhA PE=3 SV=1;>tr|A0A0D5N445|A0A0D5N445_GEOSN Phosphoheptose isomerase OS=Geobacter sulfurreducens GN=gmhA PE=3 SV=1	0.214736	1.39568			6.33122	6.47823	6.47302	6.17403	6.14635	6.3179					19.499	171200000	44	2	6	6	39.2	20.231	189	0	7.2335	6.25837	6.3709	6.30016	5.62827	5.90004	5.95754	1782	1.39568	0.214736	Q74BF4;A0A0D5N445	Q74BF4;A0A0D5N445	>sp|Q74BF4|GMHA_GEOSL Phosphoheptose isomerase OS=Geobacter sulfurreducens (strain ATCC 51573 / DSM 12127 / PCA) GN=gmhA PE=3 SV=1;>tr|A0A0D5N445|A0A0D5N445_GEOSN Phosphoheptose isomerase OS=Geobacter sulfurreducens GN=gmhA PE=3 SV=1
>tr|Q74F38|Q74F38_GEOSL NADPH:quinone oxidoreductase family protein OS=Geobacter sulfurreducens (strain ATCC 51573 / DSM 12127 / PCA) GN=GSU0771 PE=4 SV=1;>tr|A0A0D5NA28|A0A0D5NA28_GEOSN Quinone oxidoreductase OS=Geobacter sulfurreducens GN=RW64_13490 PE=4	0.214242	0.771531			6.93978	7.20769	7.01653	6.66798	6.8387	7.01461					101.94	1578800000	225	2	17	17	65.1	34.911	335	0	7.94304	6.8545	7.22303	6.93876	6.27217	6.61517	6.65864	969	0.771531	0.214242	Q74F38;A0A0D5NA28	Q74F38;A0A0D5NA28	>tr|Q74F38|Q74F38_GEOSL NADPH:quinone oxidoreductase family protein OS=Geobacter sulfurreducens (strain ATCC 51573 / DSM 12127 / PCA) GN=GSU0771 PE=4 SV=1;>tr|A0A0D5NA28|A0A0D5NA28_GEOSN Quinone oxidoreductase OS=Geobacter sulfurreducens GN=RW64_13490 PE=4
>tr|Q74C25|Q74C25_GEOSL Uncharacterized protein OS=Geobacter sulfurreducens (strain ATCC 51573 / DSM 12127 / PCA) GN=GSU1850 PE=4 SV=1	0.212971	0.962887			5.69753	5.41357	5.67031	5.36116	5.47637	5.30496					15.551	65226000	10	1	6	6	18	43.241	377	0	6.45269	4.84167	4.97691	5.14276	4.90427	4.21712	4.83947	1812	0.962887	0.212971	Q74C25	Q74C25	>tr|Q74C25|Q74C25_GEOSL Uncharacterized protein OS=Geobacter sulfurreducens (strain ATCC 51573 / DSM 12127 / PCA) GN=GSU1850 PE=4 SV=1
>tr|A0A0D5NAL2|A0A0D5NAL2_GEOSN ABC transporter ATP-binding protein OS=Geobacter sulfurreducens GN=RW64_14290 PE=3 SV=1;>tr|Q74EN7|Q74EN7_GEOSL ABC transporter, ATP-binding protein OS=Geobacter sulfurreducens (strain ATCC 51573 / DSM 12127 / PCA) GN=GSU092	0.212693	1.2586			6.23505	6.20496	6.21392	6.15634	5.96873	5.89077					8.693	92503000	26	2	4	4	15.5	27.06	245	0	6.82003	5.87164	5.93362	5.73353	5.60483	5.61123	5.26668	1028	1.2586	0.212693	A0A0D5NAL2;Q74EN7	A0A0D5NAL2;Q74EN7	>tr|A0A0D5NAL2|A0A0D5NAL2_GEOSN ABC transporter ATP-binding protein OS=Geobacter sulfurreducens GN=RW64_14290 PE=3 SV=1;>tr|Q74EN7|Q74EN7_GEOSL ABC transporter, ATP-binding protein OS=Geobacter sulfurreducens (strain ATCC 51573 / DSM 12127 / PCA) GN=GSU092
>tr|Q74GE0|Q74GE0_GEOSL Hydrogenase maturation protein HypF OS=Geobacter sulfurreducens (strain ATCC 51573 / DSM 12127 / PCA) GN=hypF PE=4 SV=1;>tr|A0A0D5N7D8|A0A0D5N7D8_GEOSN HAD family hydrolase OS=Geobacter sulfurreducens GN=RW64_10755 PE=4 SV=1	0.212518	1.57311			6.34776	6.33209	6.25421	6.10047	6.19318	6.00286					24.767	426420000	45	2	13	13	22.3	82.765	763	0	6.99637	6.13367	6.35405	6.39634	4.87969	5.01728	5.03395	583	1.57311	0.212518	Q74GE0;A0A0D5N7D8	Q74GE0;A0A0D5N7D8	>tr|Q74GE0|Q74GE0_GEOSL Hydrogenase maturation protein HypF OS=Geobacter sulfurreducens (strain ATCC 51573 / DSM 12127 / PCA) GN=hypF PE=4 SV=1;>tr|A0A0D5N7D8|A0A0D5N7D8_GEOSN HAD family hydrolase OS=Geobacter sulfurreducens GN=RW64_10755 PE=4 SV=1
>tr|Q74BT4|Q74BT4_GEOSL UDP-N-acetyl-D-galactosamine 6-dehydrogenase, putative OS=Geobacter sulfurreducens (strain ATCC 51573 / DSM 12127 / PCA) GN=capL PE=3 SV=1;>tr|A0A0D5N3C3|A0A0D5N3C3_GEOSN GDP-mannose dehydrogenase OS=Geobacter sulfurreducens GN=RW64	0.211299	2.51101			6.53644	6.52088	6.50723	6.34528	6.33903	6.24635					51.984	1028700000	73	2	14	14	41.1	46.695	428	0	7.66985	6.25962	6.59306	6.42833	5.60472	5.64091	5.77389	109	2.51101	0.211299	Q74BT4;A0A0D5N3C3	Q74BT4;A0A0D5N3C3	>tr|Q74BT4|Q74BT4_GEOSL UDP-N-acetyl-D-galactosamine 6-dehydrogenase, putative OS=Geobacter sulfurreducens (strain ATCC 51573 / DSM 12127 / PCA) GN=capL PE=3 SV=1;>tr|A0A0D5N3C3|A0A0D5N3C3_GEOSN GDP-mannose dehydrogenase OS=Geobacter sulfurreducens GN=RW64
>tr|Q74C72|Q74C72_GEOSL ATP-binding protein YjeF OS=Geobacter sulfurreducens (strain ATCC 51573 / DSM 12127 / PCA) GN=yjeF PE=3 SV=1;>tr|A0A0D5NB94|A0A0D5NB94_GEOSN ATP-binding protein OS=Geobacter sulfurreducens GN=RW64_17045 PE=3 SV=1	0.210051	0.631972			5.22505	4.95185	5.28977	4.88708	4.79431	5.15512					8.1615	17926000	10	2	5	5	13.3	53.142	519	0	5.80633	5.08824	4.39386	4.81939	NaN	4.02869	4.12284	1128	0.631972	0.210051	Q74C72;A0A0D5NB94	Q74C72;A0A0D5NB94	>tr|Q74C72|Q74C72_GEOSL ATP-binding protein YjeF OS=Geobacter sulfurreducens (strain ATCC 51573 / DSM 12127 / PCA) GN=yjeF PE=3 SV=1;>tr|A0A0D5NB94|A0A0D5NB94_GEOSN ATP-binding protein OS=Geobacter sulfurreducens GN=RW64_17045 PE=3 SV=1
>tr|Q74AC9|Q74AC9_GEOSL Uncharacterized protein OS=Geobacter sulfurreducens (strain ATCC 51573 / DSM 12127 / PCA) GN=GSU2461 PE=4 SV=2;>tr|A0A0D5N492|A0A0D5N492_GEOSN Uncharacterized protein OS=Geobacter sulfurreducens GN=RW64_03295 PE=4 SV=1	0.20983	0.568129			7.62937	7.48511	7.09913	7.1514	7.28181	7.15091					155.46	2345600000	118	2	9	9	47.6	11.333	103	0	8.76819	8.08361	7.95458	7.35133	7.3889	7.59697	7.39182	216	0.568129	0.20983	Q74AC9;A0A0D5N492	Q74AC9;A0A0D5N492	>tr|Q74AC9|Q74AC9_GEOSL Uncharacterized protein OS=Geobacter sulfurreducens (strain ATCC 51573 / DSM 12127 / PCA) GN=GSU2461 PE=4 SV=2;>tr|A0A0D5N492|A0A0D5N492_GEOSN Uncharacterized protein OS=Geobacter sulfurreducens GN=RW64_03295 PE=4 SV=1
>tr|Q74EG3|Q74EG3_GEOSL Acyl-[acyl-carrier-protein]--UDP-N-acetylglucosamine O-acyltransferase OS=Geobacter sulfurreducens (strain ATCC 51573 / DSM 12127 / PCA) GN=lpxA-2 PE=4 SV=1;>tr|A0A0D5NAT0|A0A0D5NAT0_GEOSN Acyl-[acyl-carrier-protein]--UDP-N-acetylgl	0.209707	1.17748			7.0697	7.12415	7.32154	6.98992	6.89436	7.00199					36.149	890130000	92	2	10	10	30.5	29.213	269	0	7.90806	6.96603	7.19753	7.08443	6.6431	6.67389	6.71079	1063	1.17748	0.209707	Q74EG3;A0A0D5NAT0	Q74EG3;A0A0D5NAT0	>tr|Q74EG3|Q74EG3_GEOSL Acyl-[acyl-carrier-protein]--UDP-N-acetylglucosamine O-acyltransferase OS=Geobacter sulfurreducens (strain ATCC 51573 / DSM 12127 / PCA) GN=lpxA-2 PE=4 SV=1;>tr|A0A0D5NAT0|A0A0D5NAT0_GEOSN Acyl-[acyl-carrier-protein]--UDP-N-acetylgl
>tr|Q74BF5|Q74BF5_GEOSL Uncharacterized protein OS=Geobacter sulfurreducens (strain ATCC 51573 / DSM 12127 / PCA) GN=GSU2086 PE=4 SV=1;>tr|A0A0D5N3S2|A0A0D5N3S2_GEOSN Uncharacterized protein OS=Geobacter sulfurreducens GN=RW64_01195 PE=4 SV=1	0.209669	0.809214			6.45091	6.3684	6.36805	6.41101	6.0199	6.12743					32.521	219340000	58	2	6	6	26.6	33.524	316	0	7.29973	6.4047	6.60268	6.39145	6.12169	6.0289	5.9775	1783	0.809214	0.209669	Q74BF5;A0A0D5N3S2	Q74BF5;A0A0D5N3S2	>tr|Q74BF5|Q74BF5_GEOSL Uncharacterized protein OS=Geobacter sulfurreducens (strain ATCC 51573 / DSM 12127 / PCA) GN=GSU2086 PE=4 SV=1;>tr|A0A0D5N3S2|A0A0D5N3S2_GEOSN Uncharacterized protein OS=Geobacter sulfurreducens GN=RW64_01195 PE=4 SV=1
>tr|Q74AK3|Q74AK3_GEOSL Cation-translocating P-type ATPase OS=Geobacter sulfurreducens (strain ATCC 51573 / DSM 12127 / PCA) GN=GSU2351 PE=4 SV=1;>tr|A0A0D5N3Y0|A0A0D5N3Y0_GEOSN Metal ABC transporter ATPase OS=Geobacter sulfurreducens GN=RW64_02665 PE=4 SV	0.207761	0.61346			5.00863	5.21789	5.20677	5.08082	5.06432	4.66487					6.3009	6958700	8	2	4	4	5.3	95.356	868	0	5.24047	3.90373	NaN	NaN	3.43415	NaN	3.3266	180	0.61346	0.207761	Q74AK3;A0A0D5N3Y0	Q74AK3;A0A0D5N3Y0	>tr|Q74AK3|Q74AK3_GEOSL Cation-translocating P-type ATPase OS=Geobacter sulfurreducens (strain ATCC 51573 / DSM 12127 / PCA) GN=GSU2351 PE=4 SV=1;>tr|A0A0D5N3Y0|A0A0D5N3Y0_GEOSN Metal ABC transporter ATPase OS=Geobacter sulfurreducens GN=RW64_02665 PE=4 SV
>tr|Q74GF8|Q74GF8_GEOSL HEAT-like repeat-containing protein OS=Geobacter sulfurreducens (strain ATCC 51573 / DSM 12127 / PCA) GN=GSU0288 PE=4 SV=2;>tr|A0A0D5N8U6|A0A0D5N8U6_GEOSN PBS lyase OS=Geobacter sulfurreducens GN=RW64_10670 PE=4 SV=1	0.206735	1.30444			5.70709	5.68085	5.52379	5.52304	5.40135	5.36713					6.942	26882000	16	2	3	3	18.1	20.698	193	0	6.28332	5.23147	5.25522	5.22652	4.65482	4.63864	4.38128	783	1.30444	0.206735	Q74GF8;A0A0D5N8U6	Q74GF8;A0A0D5N8U6	>tr|Q74GF8|Q74GF8_GEOSL HEAT-like repeat-containing protein OS=Geobacter sulfurreducens (strain ATCC 51573 / DSM 12127 / PCA) GN=GSU0288 PE=4 SV=2;>tr|A0A0D5N8U6|A0A0D5N8U6_GEOSN PBS lyase OS=Geobacter sulfurreducens GN=RW64_10670 PE=4 SV=1
>tr|Q74H68|Q74H68_GEOSL Peptidoglycan-binding outer membrane lipoprotein Pal, OmpA family OS=Geobacter sulfurreducens (strain ATCC 51573 / DSM 12127 / PCA) GN=GSU0024 PE=3 SV=1;>tr|A0A0D5N7S3|A0A0D5N7S3_GEOSN Peptidoglycan-binding protein OS=Geobacter sulf	0.20655	1.2596			8.42029	8.41765	8.48935	8.27736	8.3369	8.09339					295.03	27155000000	549	2	16	16	82	20.806	194	0	9.35467	8.30995	8.56915	8.33616	7.99628	8.06296	7.81964	643	1.2596	0.20655	Q74H68;A0A0D5N7S3	Q74H68;A0A0D5N7S3	>tr|Q74H68|Q74H68_GEOSL Peptidoglycan-binding outer membrane lipoprotein Pal, OmpA family OS=Geobacter sulfurreducens (strain ATCC 51573 / DSM 12127 / PCA) GN=GSU0024 PE=3 SV=1;>tr|A0A0D5N7S3|A0A0D5N7S3_GEOSN Peptidoglycan-binding protein OS=Geobacter sulf
>tr|Q747H0|Q747H0_GEOSL D-lactate/glycolate dehydrogenase, FAD-binding protein, putative OS=Geobacter sulfurreducens (strain ATCC 51573 / DSM 12127 / PCA) GN=glcD-1 PE=4 SV=1;>tr|A0A0D5N757|A0A0D5N757_GEOSN FAD-binding protein OS=Geobacter sulfurreducens G	0.202218	1.83424			6.74258	6.63876	6.77983	6.50436	6.56691	6.48325					53.522	887820000	104	3	12	12	34.9	49.847	459	0	7.53335	6.55576	6.70167	6.66321	6.00779	5.99618	5.78682	1633	1.83424	0.202218	Q747H0;A0A0D5N757;A0LFN1	Q747H0;A0A0D5N757	>tr|Q747H0|Q747H0_GEOSL D-lactate/glycolate dehydrogenase, FAD-binding protein, putative OS=Geobacter sulfurreducens (strain ATCC 51573 / DSM 12127 / PCA) GN=glcD-1 PE=4 SV=1;>tr|A0A0D5N757|A0A0D5N757_GEOSN FAD-binding protein OS=Geobacter sulfurreducens G
>sp|Q74D59|SYP_GEOSL Proline--tRNA ligase OS=Geobacter sulfurreducens (strain ATCC 51573 / DSM 12127 / PCA) GN=proS PE=3 SV=1;>tr|A0A0D5NDG6|A0A0D5NDG6_GEOSN Proline--tRNA ligase OS=Geobacter sulfurreducens GN=proS PE=3 SV=1	0.20194	1.26144			7.3257	7.30974	7.23383	6.96017	7.10367	7.19962					185.3	3437500000	382	2	25	25	52.3	63.153	570	0	8.12126	7.25919	7.38915	7.23935	6.61407	6.47308	6.77613	1357	1.26144	0.20194	Q74D59;A0A0D5NDG6	Q74D59;A0A0D5NDG6	>sp|Q74D59|SYP_GEOSL Proline--tRNA ligase OS=Geobacter sulfurreducens (strain ATCC 51573 / DSM 12127 / PCA) GN=proS PE=3 SV=1;>tr|A0A0D5NDG6|A0A0D5NDG6_GEOSN Proline--tRNA ligase OS=Geobacter sulfurreducens GN=proS PE=3 SV=1
>tr|Q74G11|Q74G11_GEOSL Aminodeoxyfutalosine synthase OS=Geobacter sulfurreducens (strain ATCC 51573 / DSM 12127 / PCA) GN=mqnC-2 PE=3 SV=1;>tr|A0A0D5N902|A0A0D5N902_GEOSN Aminodeoxyfutalosine synthase OS=Geobacter sulfurreducens GN=mqnE PE=3 SV=1	0.201796	1.47992			5.41098	5.59069	5.54989	5.25653	5.32228	5.36736					28.484	72686000	18	2	5	5	18.8	39.798	361	0	6.51903	5.35104	5.75018	5.32964	4.83087	4.9427	4.46027	805	1.47992	0.201796	Q74G11;A0A0D5N902	Q74G11;A0A0D5N902	>tr|Q74G11|Q74G11_GEOSL Aminodeoxyfutalosine synthase OS=Geobacter sulfurreducens (strain ATCC 51573 / DSM 12127 / PCA) GN=mqnC-2 PE=3 SV=1;>tr|A0A0D5N902|A0A0D5N902_GEOSN Aminodeoxyfutalosine synthase OS=Geobacter sulfurreducens GN=mqnE PE=3 SV=1
>tr|Q74FF7|Q74FF7_GEOSL NH(3)-dependent NAD(+) synthetase OS=Geobacter sulfurreducens (strain ATCC 51573 / DSM 12127 / PCA) GN=nadE PE=3 SV=1;>tr|A0A0D5N9X1|A0A0D5N9X1_GEOSN NH(3)-dependent NAD(+) synthetase OS=Geobacter sulfurreducens GN=nadE PE=3 SV=1	0.201455	1.50604			6.23211	6.20208	6.33236	6.06318	6.13175	5.96725					15.364	113210000	54	2	5	5	18.3	30.5	273	0	6.97471	5.93881	5.67228	5.88857	5.77956	5.72527	5.60811	942	1.50604	0.201455	Q74FF7;A0A0D5N9X1	Q74FF7;A0A0D5N9X1	>tr|Q74FF7|Q74FF7_GEOSL NH(3)-dependent NAD(+) synthetase OS=Geobacter sulfurreducens (strain ATCC 51573 / DSM 12127 / PCA) GN=nadE PE=3 SV=1;>tr|A0A0D5N9X1|A0A0D5N9X1_GEOSN NH(3)-dependent NAD(+) synthetase OS=Geobacter sulfurreducens GN=nadE PE=3 SV=1
>tr|Q747H8|Q747H8_GEOSL YgdL family protein OS=Geobacter sulfurreducens (strain ATCC 51573 / DSM 12127 / PCA) GN=GSU3288 PE=4 SV=1;>tr|A0A0D5N7H4|A0A0D5N7H4_GEOSN Thiamine biosynthesis protein ThiF OS=Geobacter sulfurreducens GN=RW64_07780 PE=4 SV=1	0.200737	0.49228			5.49507	5.5031	5.50759	5.50777	5.44835	4.94742					7.6754	14516000	6	2	2	2	9	27.982	255	0	6.0479	5.35093	5.38853	5.2295	4.99518	5.01557	4.21924	594	0.49228	0.200737	Q747H8;A0A0D5N7H4	Q747H8;A0A0D5N7H4	>tr|Q747H8|Q747H8_GEOSL YgdL family protein OS=Geobacter sulfurreducens (strain ATCC 51573 / DSM 12127 / PCA) GN=GSU3288 PE=4 SV=1;>tr|A0A0D5N7H4|A0A0D5N7H4_GEOSN Thiamine biosynthesis protein ThiF OS=Geobacter sulfurreducens GN=RW64_07780 PE=4 SV=1
>sp|Q74FE4|RS6_GEOSL 30S ribosomal protein S6 OS=Geobacter sulfurreducens (strain ATCC 51573 / DSM 12127 / PCA) GN=rpsF PE=3 SV=1;>tr|A0A0D5N954|A0A0D5N954_GEOSN 30S ribosomal protein S6 OS=Geobacter sulfurreducens GN=rpsF PE=3 SV=1	0.200267	1.55043			7.97602	8.09934	8.07515	7.9371	7.78081	7.8318					87.784	6771200000	177	3	15	15	88.9	13.185	117	0	9.0525	8.11113	8.21548	7.81088	7.86145	7.90636	7.81883	824	1.55043	0.200267	Q74FE4;A0A0D5N954;A0LN59	Q74FE4;A0A0D5N954	>sp|Q74FE4|RS6_GEOSL 30S ribosomal protein S6 OS=Geobacter sulfurreducens (strain ATCC 51573 / DSM 12127 / PCA) GN=rpsF PE=3 SV=1;>tr|A0A0D5N954|A0A0D5N954_GEOSN 30S ribosomal protein S6 OS=Geobacter sulfurreducens GN=rpsF PE=3 SV=1
>sp|Q748Z1|RL23_GEOSL 50S ribosomal protein L23 OS=Geobacter sulfurreducens (strain ATCC 51573 / DSM 12127 / PCA) GN=rplW PE=3 SV=1;>tr|A0A0D5N5D1|A0A0D5N5D1_GEOSN 50S ribosomal protein L23 OS=Geobacter sulfurreducens GN=rplW PE=3 SV=1	0.200247	0.771425			7.1602	7.33021	7.42062	6.93896	7.25717	7.11414					83.905	1483300000	62	2	7	7	59.6	10.838	94	0	8.56916	7.69575	7.83797	7.82235	7.14513	7.4475	7.20534	316	0.771425	0.200247	Q748Z1;A0A0D5N5D1	Q748Z1;A0A0D5N5D1	>sp|Q748Z1|RL23_GEOSL 50S ribosomal protein L23 OS=Geobacter sulfurreducens (strain ATCC 51573 / DSM 12127 / PCA) GN=rplW PE=3 SV=1;>tr|A0A0D5N5D1|A0A0D5N5D1_GEOSN 50S ribosomal protein L23 OS=Geobacter sulfurreducens GN=rplW PE=3 SV=1
>sp|P60551|KGUA_GEOSL Guanylate kinase OS=Geobacter sulfurreducens (strain ATCC 51573 / DSM 12127 / PCA) GN=gmk PE=3 SV=1;>tr|A0A0D5N2Y2|A0A0D5N2Y2_GEOSN Guanylate kinase OS=Geobacter sulfurreducens GN=gmk PE=3 SV=1	0.196825	1.81213			6.14029	6.30033	6.24915	6.05438	6.01557	6.02934					17.219	115270000	27	2	6	6	30	23.171	203	0	6.94777	5.99344	6.14647	5.84408	5.70114	5.64161	5.65787	68	1.81213	0.196825	P60551;A0A0D5N2Y2	P60551;A0A0D5N2Y2	>sp|P60551|KGUA_GEOSL Guanylate kinase OS=Geobacter sulfurreducens (strain ATCC 51573 / DSM 12127 / PCA) GN=gmk PE=3 SV=1;>tr|A0A0D5N2Y2|A0A0D5N2Y2_GEOSN Guanylate kinase OS=Geobacter sulfurreducens GN=gmk PE=3 SV=1
>sp|P60740|RL24_GEOSL 50S ribosomal protein L24 OS=Geobacter sulfurreducens (strain ATCC 51573 / DSM 12127 / PCA) GN=rplX PE=3 SV=1;>tr|A0A0D5N5Z0|A0A0D5N5Z0_GEOSN 50S ribosomal protein L24 OS=Geobacter sulfurreducens GN=rplX PE=3 SV=1	0.196507	1.43909			7.79916	7.87423	7.91211	7.56089	7.74216	7.69293					134.21	3117700000	142	2	10	10	50	11.896	108	0	8.71568	7.98419	8.11351	7.96414	7.43886	7.72113	7.59916	397	1.43909	0.196507	P60740;A0A0D5N5Z0	P60740;A0A0D5N5Z0	>sp|P60740|RL24_GEOSL 50S ribosomal protein L24 OS=Geobacter sulfurreducens (strain ATCC 51573 / DSM 12127 / PCA) GN=rplX PE=3 SV=1;>tr|A0A0D5N5Z0|A0A0D5N5Z0_GEOSN 50S ribosomal protein L24 OS=Geobacter sulfurreducens GN=rplX PE=3 SV=1
>tr|Q74A77|Q74A77_GEOSL Lipoprotein cytochrome c, 1 heme-binding site OS=Geobacter sulfurreducens (strain ATCC 51573 / DSM 12127 / PCA) GN=GSU2513 PE=4 SV=1	0.19602	0.904701			8.03906	7.73169	7.87561	7.73364	7.5894	7.73526					53.08	7315500000	89	2	4	4	41.1	14.999	146	0	9.16527	8.31273	8.12901	8.03387	7.79938	7.77239	7.73269	1720	0.904701	0.19602	Q74A77;A0A0D5N4F0	Q74A77	>tr|Q74A77|Q74A77_GEOSL Lipoprotein cytochrome c, 1 heme-binding site OS=Geobacter sulfurreducens (strain ATCC 51573 / DSM 12127 / PCA) GN=GSU2513 PE=4 SV=1
>tr|Q74FJ4|Q74FJ4_GEOSL ResC/HemX-like cytochrome c biogenesis membrane protein OS=Geobacter sulfurreducens (strain ATCC 51573 / DSM 12127 / PCA) GN=GSU0614 PE=4 SV=1;>tr|A0A0D5N953|A0A0D5N953_GEOSN Cytochrome C biogenesis protein ResC OS=Geobacter sulfurr	0.195591	0.33994			5.40751	5.54248	5.06161	5.28268	5.37657	4.76557					5.9283	654720000	35	2	2	2	9.9	31.338	283	0	8.11707	6.90858	7.15664	6.89254	6.89717	7.0463	7.04708	823	0.33994	0.195591	Q74FJ4;A0A0D5N953	Q74FJ4;A0A0D5N953	>tr|Q74FJ4|Q74FJ4_GEOSL ResC/HemX-like cytochrome c biogenesis membrane protein OS=Geobacter sulfurreducens (strain ATCC 51573 / DSM 12127 / PCA) GN=GSU0614 PE=4 SV=1;>tr|A0A0D5N953|A0A0D5N953_GEOSN Cytochrome C biogenesis protein ResC OS=Geobacter sulfurr
>tr|Q74EW7|Q74EW7_GEOSL Sensor histidine kinase response regulator, GAF and PAS domain-containing OS=Geobacter sulfurreducens (strain ATCC 51573 / DSM 12127 / PCA) GN=GSU0842 PE=4 SV=2;>tr|A0A0D5NDF6|A0A0D5NDF6_GEOSN Histidine kinase OS=Geobacter sulfurred	0.194141	0.597578			5.34252	5.39827	5.72326	5.31288	5.14005	5.4287					29.348	73354000	22	2	8	8	13	81.599	754	0	6.3883	5.28961	5.64769	5.33738	4.96861	5.00165	5.08707	1889	0.597578	0.194141	Q74EW7;A0A0D5NDF6	Q74EW7;A0A0D5NDF6	>tr|Q74EW7|Q74EW7_GEOSL Sensor histidine kinase response regulator, GAF and PAS domain-containing OS=Geobacter sulfurreducens (strain ATCC 51573 / DSM 12127 / PCA) GN=GSU0842 PE=4 SV=2;>tr|A0A0D5NDF6|A0A0D5NDF6_GEOSN Histidine kinase OS=Geobacter sulfurred
>tr|Q74GM8|Q74GM8_GEOSL Cytochrome c oxidase, coo3-type, synthesis factor OS=Geobacter sulfurreducens (strain ATCC 51573 / DSM 12127 / PCA) GN=sco PE=4 SV=1;>tr|A0A0D5N772|A0A0D5N772_GEOSN Cytochrome C oxidase OS=Geobacter sulfurreducens GN=RW64_10320 PE=4	0.193532	0.355242			5.06734	5.39588	5.51311	5.36946	4.77145	5.25484					9.3329	29838000	11	2	4	4	19.1	30.334	278	0	6.36082	4.84845	5.35626	5.37254	5.1069	4.93024	5.10047	1938	0.355242	0.193532	Q74GM8;A0A0D5N772	Q74GM8;A0A0D5N772	>tr|Q74GM8|Q74GM8_GEOSL Cytochrome c oxidase, coo3-type, synthesis factor OS=Geobacter sulfurreducens (strain ATCC 51573 / DSM 12127 / PCA) GN=sco PE=4 SV=1;>tr|A0A0D5N772|A0A0D5N772_GEOSN Cytochrome C oxidase OS=Geobacter sulfurreducens GN=RW64_10320 PE=4
>sp|Q74GU4|ARGB_GEOSL Acetylglutamate kinase OS=Geobacter sulfurreducens (strain ATCC 51573 / DSM 12127 / PCA) GN=argB PE=3 SV=1;>tr|A0A0D5N711|A0A0D5N711_GEOSN Acetylglutamate kinase OS=Geobacter sulfurreducens GN=RW64_09965 PE=3 SV=1	0.191697	1.3554			7.00792	6.94712	7.1068	6.78001	6.92279	6.78395					119.34	876610000	105	2	13	13	54.1	31.155	292	0	7.66405	6.62193	6.79907	6.63668	6.28097	6.43995	6.23734	537	1.3554	0.191697	Q74GU4;A0A0D5N711	Q74GU4;A0A0D5N711	>sp|Q74GU4|ARGB_GEOSL Acetylglutamate kinase OS=Geobacter sulfurreducens (strain ATCC 51573 / DSM 12127 / PCA) GN=argB PE=3 SV=1;>tr|A0A0D5N711|A0A0D5N711_GEOSN Acetylglutamate kinase OS=Geobacter sulfurreducens GN=RW64_09965 PE=3 SV=1
>tr|Q74GU5|Q74GU5_GEOSL Motility response receiver histidine kinase OS=Geobacter sulfurreducens (strain ATCC 51573 / DSM 12127 / PCA) GN=GSU0149 PE=4 SV=1;>tr|A0A0D5N8I6|A0A0D5N8I6_GEOSN Histidine kinase OS=Geobacter sulfurreducens GN=RW64_09960 PE=4 SV=1	0.191511	1.03893			5.95729	6.0054	5.85525	5.62217	5.8797	5.74153					44.255	139850000	33	2	9	9	28	41.193	371	0	6.82345	5.79518	5.78606	5.59025	4.99216	5.33224	4.76626	739	1.03893	0.191511	Q74GU5;A0A0D5N8I6	Q74GU5;A0A0D5N8I6	>tr|Q74GU5|Q74GU5_GEOSL Motility response receiver histidine kinase OS=Geobacter sulfurreducens (strain ATCC 51573 / DSM 12127 / PCA) GN=GSU0149 PE=4 SV=1;>tr|A0A0D5N8I6|A0A0D5N8I6_GEOSN Histidine kinase OS=Geobacter sulfurreducens GN=RW64_09960 PE=4 SV=1
>tr|Q74H65|Q74H65_GEOSL Biopolymer transport membrane protein, TolR-related protein OS=Geobacter sulfurreducens (strain ATCC 51573 / DSM 12127 / PCA) GN=GSU0027 PE=3 SV=1;>tr|A0A0D5N7B4|A0A0D5N7B4_GEOSN Biopolymer transporter ExbD OS=Geobacter sulfurreduce	0.190314	0.950246			6.9697	6.97928	6.98448	6.7716	6.63388	6.95703					31.646	783410000	40	2	5	5	44.6	14.821	139	0	8.19501	7.29383	7.37157	7.21085	6.64348	6.63463	6.84816	576	0.950246	0.190314	Q74H65;A0A0D5N7B4	Q74H65;A0A0D5N7B4	>tr|Q74H65|Q74H65_GEOSL Biopolymer transport membrane protein, TolR-related protein OS=Geobacter sulfurreducens (strain ATCC 51573 / DSM 12127 / PCA) GN=GSU0027 PE=3 SV=1;>tr|A0A0D5N7B4|A0A0D5N7B4_GEOSN Biopolymer transporter ExbD OS=Geobacter sulfurreduce
>tr|Q74AR7|Q74AR7_GEOSL Membrane-associated metal-dependent phosphohydrolase, HDc domain-containing OS=Geobacter sulfurreducens (strain ATCC 51573 / DSM 12127 / PCA) GN=GSU2285 PE=4 SV=1;>tr|A0A0D5N4A9|A0A0D5N4A9_GEOSN HD family phosphohydrolase OS=Geobact	0.189802	1.46383			6.5955	6.48937	6.45583	6.35961	6.37354	6.23815					111.49	433490000	102	2	22	22	35.5	88.69	803	0	7.0242	6.18631	6.17295	5.98388	5.44256	5.29704	5.2885	1750	1.46383	0.189802	Q74AR7;A0A0D5N4A9	Q74AR7;A0A0D5N4A9	>tr|Q74AR7|Q74AR7_GEOSL Membrane-associated metal-dependent phosphohydrolase, HDc domain-containing OS=Geobacter sulfurreducens (strain ATCC 51573 / DSM 12127 / PCA) GN=GSU2285 PE=4 SV=1;>tr|A0A0D5N4A9|A0A0D5N4A9_GEOSN HD family phosphohydrolase OS=Geobact
>tr|Q748B5|Q748B5_GEOSL Uncharacterized protein YqeY OS=Geobacter sulfurreducens (strain ATCC 51573 / DSM 12127 / PCA) GN=yqeY PE=4 SV=1;>tr|A0A0D5N5F5|A0A0D5N5F5_GEOSN Glutamyl-tRNA amidotransferase OS=Geobacter sulfurreducens GN=RW64_06775 PE=4 SV=1	0.189488	1.28248			6.16218	6.34359	6.2108	6.09272	6.0923	5.96308					69.89	119810000	69	2	6	6	48.6	16.285	146	0	7.30033	6.49413	6.53817	6.25705	5.97345	6.02346	5.85312	1647	1.28248	0.189488	Q748B5;A0A0D5N5F5	Q748B5;A0A0D5N5F5	>tr|Q748B5|Q748B5_GEOSL Uncharacterized protein YqeY OS=Geobacter sulfurreducens (strain ATCC 51573 / DSM 12127 / PCA) GN=yqeY PE=4 SV=1;>tr|A0A0D5N5F5|A0A0D5N5F5_GEOSN Glutamyl-tRNA amidotransferase OS=Geobacter sulfurreducens GN=RW64_06775 PE=4 SV=1
>sp|Q74GV6|RF3_GEOSL Peptide chain release factor 3 OS=Geobacter sulfurreducens (strain ATCC 51573 / DSM 12127 / PCA) GN=prfC PE=3 SV=1;>tr|A0A0D5N8H7|A0A0D5N8H7_GEOSN Peptide chain release factor 3 OS=Geobacter sulfurreducens GN=prfC PE=3 SV=1	0.189268	0.6434			6.06251	6.17023	6.03374	5.71428	6.14054	5.84386					38.358	208780000	73	2	12	12	24.1	59.536	526	0	6.88832	6.10254	6.26347	6.07759	5.13507	5.49305	5.33895	734	0.6434	0.189268	Q74GV6;A0A0D5N8H7	Q74GV6;A0A0D5N8H7	>sp|Q74GV6|RF3_GEOSL Peptide chain release factor 3 OS=Geobacter sulfurreducens (strain ATCC 51573 / DSM 12127 / PCA) GN=prfC PE=3 SV=1;>tr|A0A0D5N8H7|A0A0D5N8H7_GEOSN Peptide chain release factor 3 OS=Geobacter sulfurreducens GN=prfC PE=3 SV=1
>tr|Q74FW2|Q74FW2_GEOSL Succinyl:acetate coenzyme A transferase OS=Geobacter sulfurreducens (strain ATCC 51573 / DSM 12127 / PCA) GN=ato-1 PE=4 SV=1;>tr|A0A0D5N8P8|A0A0D5N8P8_GEOSN Acetyl-CoA hydrolase OS=Geobacter sulfurreducens GN=RW64_11955 PE=4 SV=1	0.182122	1.82294			8.73368	8.77572	8.7239	8.56573	8.63268	8.48852					287.86	130810000000	1068	2	36	31	71	58.502	531	0	9.70166	8.66974	8.85668	8.67786	8.08714	8.04848	8.03443	1920	1.82294	0.182122	Q74FW2;A0A0D5N8P8	Q74FW2;A0A0D5N8P8	>tr|Q74FW2|Q74FW2_GEOSL Succinyl:acetate coenzyme A transferase OS=Geobacter sulfurreducens (strain ATCC 51573 / DSM 12127 / PCA) GN=ato-1 PE=4 SV=1;>tr|A0A0D5N8P8|A0A0D5N8P8_GEOSN Acetyl-CoA hydrolase OS=Geobacter sulfurreducens GN=RW64_11955 PE=4 SV=1
>tr|I7FKI1|I7FKI1_GEOSL 50S ribosomal protein L34 OS=Geobacter sulfurreducens (strain ATCC 51573 / DSM 12127 / PCA) GN=rpmH PE=4 SV=1;>tr|A0A0D5N6G9|A0A0D5N6G9_GEOSN 50S ribosomal protein L34 OS=Geobacter sulfurreducens GN=rpmH PE=4 SV=1	0.181485	0.472507			6.22907	6.69501	6.74966	6.33562	6.40267	6.39099					5.5935	237090000	20	2	3	3	51	5.6978	49	0	7.8978	7.23747	7.35461	7.23855	6.70287	6.75997	6.68698	471	0.472507	0.181485	I7FKI1;A0A0D5N6G9	I7FKI1;A0A0D5N6G9	>tr|I7FKI1|I7FKI1_GEOSL 50S ribosomal protein L34 OS=Geobacter sulfurreducens (strain ATCC 51573 / DSM 12127 / PCA) GN=rpmH PE=4 SV=1;>tr|A0A0D5N6G9|A0A0D5N6G9_GEOSN 50S ribosomal protein L34 OS=Geobacter sulfurreducens GN=rpmH PE=4 SV=1
>tr|Q74AP3|Q74AP3_GEOSL Metal-dependent hydrolase, beta-lactamase superfamily OS=Geobacter sulfurreducens (strain ATCC 51573 / DSM 12127 / PCA) GN=GSU2309 PE=4 SV=1	0.181225	0.475824			6.12976	6.03306	6.0377	6.03531	6.06002	5.56152					23.371	349630000	32	1	8	8	21.4	50.637	472	0	7.18187	6.08307	6.29631	6.12385	5.49256	5.51685	4.72881	1746	0.475824	0.181225	Q74AP3	Q74AP3	>tr|Q74AP3|Q74AP3_GEOSL Metal-dependent hydrolase, beta-lactamase superfamily OS=Geobacter sulfurreducens (strain ATCC 51573 / DSM 12127 / PCA) GN=GSU2309 PE=4 SV=1
>sp|Q747R0|RIMO_GEOSL Ribosomal protein S12 methylthiotransferase RimO OS=Geobacter sulfurreducens (strain ATCC 51573 / DSM 12127 / PCA) GN=rimO PE=3 SV=1;>tr|A0A0D5N7A5|A0A0D5N7A5_GEOSN Ribosomal protein S12 methylthiotransferase RimO OS=Geobacter sulfurr	0.181002	0.735574			6.63084	6.56876	6.3002	6.22087	6.35947	6.37647					52.76	469540000	52	2	15	15	40.3	50.434	447	0	7.22451	6.54162	6.72518	6.17722	5.90282	5.89106	5.74188	574	0.735574	0.181002	Q747R0;A0A0D5N7A5	Q747R0;A0A0D5N7A5	>sp|Q747R0|RIMO_GEOSL Ribosomal protein S12 methylthiotransferase RimO OS=Geobacter sulfurreducens (strain ATCC 51573 / DSM 12127 / PCA) GN=rimO PE=3 SV=1;>tr|A0A0D5N7A5|A0A0D5N7A5_GEOSN Ribosomal protein S12 methylthiotransferase RimO OS=Geobacter sulfurr
>tr|Q74GB7|Q74GB7_GEOSL Type II secretion system lipoprotein GspD, putative OS=Geobacter sulfurreducens (strain ATCC 51573 / DSM 12127 / PCA) GN=gspD PE=3 SV=1	0.179078	0.617836			6.65449	6.77704	6.95979	6.78369	6.61698	6.45341					212.64	1060100000	262	2	30	30	56.3	67.627	632	0	7.45715	6.3615	6.67642	6.85221	6.00156	5.7629	5.74327	1926	0.617836	0.179078	Q74GB7;A0A0D5N811	Q74GB7	>tr|Q74GB7|Q74GB7_GEOSL Type II secretion system lipoprotein GspD, putative OS=Geobacter sulfurreducens (strain ATCC 51573 / DSM 12127 / PCA) GN=gspD PE=3 SV=1
>tr|Q74AK7|Q74AK7_GEOSL Uncharacterized protein OS=Geobacter sulfurreducens (strain ATCC 51573 / DSM 12127 / PCA) GN=GSU2347 PE=4 SV=1;>tr|A0A0D5N4G2|A0A0D5N4G2_GEOSN Uncharacterized protein OS=Geobacter sulfurreducens GN=RW64_02650 PE=4 SV=1	0.178888	1.9695			5.44018	5.4822	5.4371	5.32713	5.29241	5.20328					16.163	32599000	12	2	4	4	13.2	37.372	333	0	6.23444	5.13101	5.2831	5.1328	4.90138	5.02449	4.89165	226	1.9695	0.178888	Q74AK7;A0A0D5N4G2	Q74AK7;A0A0D5N4G2	>tr|Q74AK7|Q74AK7_GEOSL Uncharacterized protein OS=Geobacter sulfurreducens (strain ATCC 51573 / DSM 12127 / PCA) GN=GSU2347 PE=4 SV=1;>tr|A0A0D5N4G2|A0A0D5N4G2_GEOSN Uncharacterized protein OS=Geobacter sulfurreducens GN=RW64_02650 PE=4 SV=1
>sp|Q748Y5|RL7_GEOSL 50S ribosomal protein L7/L12 OS=Geobacter sulfurreducens (strain ATCC 51573 / DSM 12127 / PCA) GN=rplL PE=3 SV=1;>tr|A0A0D5N5J1|A0A0D5N5J1_GEOSN 50S ribosomal protein L7/L12 OS=Geobacter sulfurreducens GN=rplL PE=3 SV=1	0.178594	0.580317			7.30335	7.4115	7.51406	7.45746	7.20088	7.03479					50.178	2028000000	126	2	9	9	55.9	13.114	127	0	8.46198	7.50499	7.62871	7.59544	7.17647	6.9563	6.91587	339	0.580317	0.178594	Q748Y5;A0A0D5N5J1	Q748Y5;A0A0D5N5J1	>sp|Q748Y5|RL7_GEOSL 50S ribosomal protein L7/L12 OS=Geobacter sulfurreducens (strain ATCC 51573 / DSM 12127 / PCA) GN=rplL PE=3 SV=1;>tr|A0A0D5N5J1|A0A0D5N5J1_GEOSN 50S ribosomal protein L7/L12 OS=Geobacter sulfurreducens GN=rplL PE=3 SV=1
>sp|Q74GX9|ATPE_GEOSL ATP synthase epsilon chain OS=Geobacter sulfurreducens (strain ATCC 51573 / DSM 12127 / PCA) GN=atpC PE=3 SV=1;>tr|A0A0D5N7P8|A0A0D5N7P8_GEOSN ATP synthase epsilon chain OS=Geobacter sulfurreducens GN=atpC PE=3 SV=1	0.177991	1.54592			7.45519	7.42723	7.57596	7.35966	7.29675	7.26799					35.36	1789500000	105	2	11	11	63	15.242	138	0	8.47458	7.5605	7.68797	7.578	7.15833	7.09198	7.21389	630	1.54592	0.177991	Q74GX9;A0A0D5N7P8	Q74GX9;A0A0D5N7P8	>sp|Q74GX9|ATPE_GEOSL ATP synthase epsilon chain OS=Geobacter sulfurreducens (strain ATCC 51573 / DSM 12127 / PCA) GN=atpC PE=3 SV=1;>tr|A0A0D5N7P8|A0A0D5N7P8_GEOSN ATP synthase epsilon chain OS=Geobacter sulfurreducens GN=atpC PE=3 SV=1
>tr|Q746U7|Q746U7_GEOSL Transcriptional regulator, Crp/Fnr family OS=Geobacter sulfurreducens (strain ATCC 51573 / DSM 12127 / PCA) GN=fnr-1 PE=4 SV=2;>tr|A0A0D5N743|A0A0D5N743_GEOSN Crp/Fnr family transcriptional regulator OS=Geobacter sulfurreducens GN=R	0.177869	1.263			6.96565	7.11514	6.96524	6.75253	6.86509	6.89481					27.147	647380000	75	2	8	8	37.4	25.552	230	0	7.73198	6.85215	6.96105	6.72029	6.423	6.55453	6.50651	551	1.263	0.177869	Q746U7;A0A0D5N743	Q746U7;A0A0D5N743	>tr|Q746U7|Q746U7_GEOSL Transcriptional regulator, Crp/Fnr family OS=Geobacter sulfurreducens (strain ATCC 51573 / DSM 12127 / PCA) GN=fnr-1 PE=4 SV=2;>tr|A0A0D5N743|A0A0D5N743_GEOSN Crp/Fnr family transcriptional regulator OS=Geobacter sulfurreducens GN=R
>tr|Q74G12|Q74G12_GEOSL Flavin prenyltransferase UbiX OS=Geobacter sulfurreducens (strain ATCC 51573 / DSM 12127 / PCA) GN=ubiX PE=3 SV=1;>tr|A0A0D5N8A4|A0A0D5N8A4_GEOSN Flavin prenyltransferase UbiX OS=Geobacter sulfurreducens GN=ubiX PE=3 SV=1	0.176187	0.691922			6.00527	6.10291	5.81641	5.82249	5.65003	5.92351					12.951	73008000	17	2	4	4	21.7	22.401	207	0	6.71724	5.77704	5.84696	5.45694	5.35007	5.3382	5.49272	711	0.691922	0.176187	Q74G12;A0A0D5N8A4	Q74G12;A0A0D5N8A4	>tr|Q74G12|Q74G12_GEOSL Flavin prenyltransferase UbiX OS=Geobacter sulfurreducens (strain ATCC 51573 / DSM 12127 / PCA) GN=ubiX PE=3 SV=1;>tr|A0A0D5N8A4|A0A0D5N8A4_GEOSN Flavin prenyltransferase UbiX OS=Geobacter sulfurreducens GN=ubiX PE=3 SV=1
>sp|Q747I1|HEM3_GEOSL Porphobilinogen deaminase OS=Geobacter sulfurreducens (strain ATCC 51573 / DSM 12127 / PCA) GN=hemC PE=3 SV=1;>tr|A0A0D5N6I4|A0A0D5N6I4_GEOSN Porphobilinogen deaminase OS=Geobacter sulfurreducens GN=hemC PE=3 SV=1	0.175321	2.41764			7.37574	7.38705	7.33302	7.15158	7.18415	7.23411					131.3	2948200000	218	2	18	18	62.3	34.707	318	0	8.26543	7.30735	7.53025	7.29259	6.82456	6.86174	6.943	477	2.41764	0.175321	Q747I1;A0A0D5N6I4	Q747I1;A0A0D5N6I4	>sp|Q747I1|HEM3_GEOSL Porphobilinogen deaminase OS=Geobacter sulfurreducens (strain ATCC 51573 / DSM 12127 / PCA) GN=hemC PE=3 SV=1;>tr|A0A0D5N6I4|A0A0D5N6I4_GEOSN Porphobilinogen deaminase OS=Geobacter sulfurreducens GN=hemC PE=3 SV=1
>tr|Q74G91|Q74G91_GEOSL Uncharacterized protein OS=Geobacter sulfurreducens (strain ATCC 51573 / DSM 12127 / PCA) GN=GSU0355 PE=4 SV=1;>tr|A0A0D5N900|A0A0D5N900_GEOSN Uncharacterized protein OS=Geobacter sulfurreducens GN=RW64_11005 PE=4 SV=1	0.174368	0.276347			5.57146	4.99329	4.96124	5.06508	5.23655	4.70126					5.818	28190000	5	2	3	3	23.9	15.18	134	0	6.40871	5.46027	5.49268	5.43851	4.9009	4.39494	4.96008	804	0.276347	0.174368	Q74G91;A0A0D5N900	Q74G91;A0A0D5N900	>tr|Q74G91|Q74G91_GEOSL Uncharacterized protein OS=Geobacter sulfurreducens (strain ATCC 51573 / DSM 12127 / PCA) GN=GSU0355 PE=4 SV=1;>tr|A0A0D5N900|A0A0D5N900_GEOSN Uncharacterized protein OS=Geobacter sulfurreducens GN=RW64_11005 PE=4 SV=1
>sp|Q74GA9|GSA_GEOSL Glutamate-1-semialdehyde 2,1-aminomutase OS=Geobacter sulfurreducens (strain ATCC 51573 / DSM 12127 / PCA) GN=hemL PE=3 SV=1;>tr|A0A0D5N878|A0A0D5N878_GEOSN Glutamate-1-semialdehyde 2,1-aminomutase OS=Geobacter sulfurreducens GN=hemL P	0.172153	1.25924			7.53051	7.55557	7.6125	7.33991	7.32952	7.51268					323.31	6425900000	374	2	22	22	72.6	45.349	427	0	8.5069	7.48259	7.67187	7.61676	6.85693	6.95474	7.10867	698	1.25924	0.172153	Q74GA9;A0A0D5N878	Q74GA9;A0A0D5N878	>sp|Q74GA9|GSA_GEOSL Glutamate-1-semialdehyde 2,1-aminomutase OS=Geobacter sulfurreducens (strain ATCC 51573 / DSM 12127 / PCA) GN=hemL PE=3 SV=1;>tr|A0A0D5N878|A0A0D5N878_GEOSN Glutamate-1-semialdehyde 2,1-aminomutase OS=Geobacter sulfurreducens GN=hemL P
>sp|Q74C79|RNPH_GEOSL Ribonuclease PH OS=Geobacter sulfurreducens (strain ATCC 51573 / DSM 12127 / PCA) GN=rph PE=3 SV=1;>tr|A0A0D5NC05|A0A0D5NC05_GEOSN Ribonuclease PH OS=Geobacter sulfurreducens GN=rph PE=3 SV=1	0.171974	1.29128			6.7288	6.74316	6.89655	6.66911	6.62417	6.55931					70.13	295930000	36	2	5	5	26.5	25.812	238	0	7.42978	6.6718	6.63857	6.69553	6.20036	6.33195	6.11968	1202	1.29128	0.171974	Q74C79;A0A0D5NC05	Q74C79;A0A0D5NC05	>sp|Q74C79|RNPH_GEOSL Ribonuclease PH OS=Geobacter sulfurreducens (strain ATCC 51573 / DSM 12127 / PCA) GN=rph PE=3 SV=1;>tr|A0A0D5NC05|A0A0D5NC05_GEOSN Ribonuclease PH OS=Geobacter sulfurreducens GN=rph PE=3 SV=1
>sp|P60926|PLSY_GEOSL Glycerol-3-phosphate acyltransferase OS=Geobacter sulfurreducens (strain ATCC 51573 / DSM 12127 / PCA) GN=plsY PE=3 SV=1;>tr|A0A0D5NE50|A0A0D5NE50_GEOSN Glycerol-3-phosphate acyltransferase OS=Geobacter sulfurreducens GN=plsY PE=3 SV=	0.171658	0.112068			5.99794	6.5717	4.77579	5.29291	5.8549	5.68264					14.815	285920000	27	2	4	4	23.7	20.149	194	0	7.55315	5.83763	7.23302	4.79699	4.37568	5.43932	5.31173	1378	0.112068	0.171658	P60926;A0A0D5NE50	P60926;A0A0D5NE50	>sp|P60926|PLSY_GEOSL Glycerol-3-phosphate acyltransferase OS=Geobacter sulfurreducens (strain ATCC 51573 / DSM 12127 / PCA) GN=plsY PE=3 SV=1;>tr|A0A0D5NE50|A0A0D5NE50_GEOSN Glycerol-3-phosphate acyltransferase OS=Geobacter sulfurreducens GN=plsY PE=3 SV=
>tr|Q74C48|Q74C48_GEOSL L-aspartate oxidase OS=Geobacter sulfurreducens (strain ATCC 51573 / DSM 12127 / PCA) GN=nadB PE=3 SV=1;>tr|A0A0D5NAI4|A0A0D5NAI4_GEOSN L-aspartate oxidase OS=Geobacter sulfurreducens GN=RW64_16815 PE=3 SV=1	0.171575	1.08496			7.14656	7.13704	7.15827	6.89837	7.12385	6.90492					89.047	3664700000	195	2	16	16	32.4	59.634	531	0	8.13268	7.13884	7.28153	7.1037	6.36393	6.48347	6.46592	1020	1.08496	0.171575	Q74C48;A0A0D5NAI4	Q74C48;A0A0D5NAI4	>tr|Q74C48|Q74C48_GEOSL L-aspartate oxidase OS=Geobacter sulfurreducens (strain ATCC 51573 / DSM 12127 / PCA) GN=nadB PE=3 SV=1;>tr|A0A0D5NAI4|A0A0D5NAI4_GEOSN L-aspartate oxidase OS=Geobacter sulfurreducens GN=RW64_16815 PE=3 SV=1
>tr|Q74BH9|Q74BH9_GEOSL Response receiver-modulated nucleotide cyclase, GGDEF-related domain-containing OS=Geobacter sulfurreducens (strain ATCC 51573 / DSM 12127 / PCA) GN=GSU2062 PE=4 SV=1;>tr|A0A0D5N303|A0A0D5N303_GEOSN Diguanylate cyclase OS=Geobacter	0.171105	0.175955			4.82152	5.29405	5.75461	4.61528	5.38755	5.35403					3.2313	27050000	5	2	2	2	5.9	34.365	306	0	6.28605	5.29861	5.41251	5.47092	4.68246	4.8375	5.00052	76	0.175955	0.171105	Q74BH9;A0A0D5N303	Q74BH9;A0A0D5N303	>tr|Q74BH9|Q74BH9_GEOSL Response receiver-modulated nucleotide cyclase, GGDEF-related domain-containing OS=Geobacter sulfurreducens (strain ATCC 51573 / DSM 12127 / PCA) GN=GSU2062 PE=4 SV=1;>tr|A0A0D5N303|A0A0D5N303_GEOSN Diguanylate cyclase OS=Geobacter
>sp|Q74GT5|DAPB_GEOSL 4-hydroxy-tetrahydrodipicolinate reductase OS=Geobacter sulfurreducens (strain ATCC 51573 / DSM 12127 / PCA) GN=dapB PE=3 SV=1;>tr|A0A0D5N720|A0A0D5N720_GEOSN 4-hydroxy-tetrahydrodipicolinate reductase OS=Geobacter sulfurreducens GN=d	0.170897	2.27322			7.31211	7.2701	7.24983	7.07364	7.15573	7.08998					45.568	1340300000	106	2	10	10	35	28.353	266	0	7.98107	7.04072	7.16116	6.87577	6.63876	6.74966	6.721	1945	2.27322	0.170897	Q74GT5;A0A0D5N720	Q74GT5;A0A0D5N720	>sp|Q74GT5|DAPB_GEOSL 4-hydroxy-tetrahydrodipicolinate reductase OS=Geobacter sulfurreducens (strain ATCC 51573 / DSM 12127 / PCA) GN=dapB PE=3 SV=1;>tr|A0A0D5N720|A0A0D5N720_GEOSN 4-hydroxy-tetrahydrodipicolinate reductase OS=Geobacter sulfurreducens GN=d
>tr|Q748K1|Q748K1_GEOSL Sirohydrochlorin cobaltochelatase OS=Geobacter sulfurreducens (strain ATCC 51573 / DSM 12127 / PCA) GN=cbiX PE=4 SV=1;>tr|A0A0D5N542|A0A0D5N542_GEOSN Sirohydrochlorin cobaltochelatase OS=Geobacter sulfurreducens GN=RW64_06345 PE=4 S	0.169658	1.32831			6.37793	6.55078	6.40771	6.23684	6.26302	6.32758					13.288	205630000	28	2	4	4	38.6	13.986	127	0	7.35885	6.47374	6.61421	6.27688	5.97636	6.03671	6.07276	1661	1.32831	0.169658	Q748K1;A0A0D5N542	Q748K1;A0A0D5N542	>tr|Q748K1|Q748K1_GEOSL Sirohydrochlorin cobaltochelatase OS=Geobacter sulfurreducens (strain ATCC 51573 / DSM 12127 / PCA) GN=cbiX PE=4 SV=1;>tr|A0A0D5N542|A0A0D5N542_GEOSN Sirohydrochlorin cobaltochelatase OS=Geobacter sulfurreducens GN=RW64_06345 PE=4 S
>tr|Q747W1|Q747W1_GEOSL Cytochrome c-552 OS=Geobacter sulfurreducens (strain ATCC 51573 / DSM 12127 / PCA) GN=nrfA PE=4 SV=1;>tr|A0A0D5N668|A0A0D5N668_GEOSN Cytochrome c-552 OS=Geobacter sulfurreducens GN=RW64_07095 PE=4 SV=1	0.169542	0.270146			5.01505	5.40013	5.16421	4.76732	5.47184	4.8316					5.7216	7543200	3	2	2	2	3.9	54.6	490	0	5.4304	NaN	4.26224	NaN	4.7278	4.5447	4.55765	431	0.270146	0.169542	Q747W1;A0A0D5N668	Q747W1;A0A0D5N668	>tr|Q747W1|Q747W1_GEOSL Cytochrome c-552 OS=Geobacter sulfurreducens (strain ATCC 51573 / DSM 12127 / PCA) GN=nrfA PE=4 SV=1;>tr|A0A0D5N668|A0A0D5N668_GEOSN Cytochrome c-552 OS=Geobacter sulfurreducens GN=RW64_07095 PE=4 SV=1
>tr|Q74AR1|Q74AR1_GEOSL Phospho-2-dehydro-3-deoxyheptonate aldolase OS=Geobacter sulfurreducens (strain ATCC 51573 / DSM 12127 / PCA) GN=aroF PE=3 SV=1;>tr|A0A0D5N4N6|A0A0D5N4N6_GEOSN Phospho-2-dehydro-3-deoxyheptonate aldolase OS=Geobacter sulfurreducens	0.168069	1.49283			7.29486	7.1611	7.23424	7.00372	7.0577	7.12457					144.66	2158000000	198	2	15	15	53	38.974	355	0	8.1036	7.22606	7.26731	7.31861	6.64561	6.63688	6.67356	247	1.49283	0.168069	Q74AR1;A0A0D5N4N6	Q74AR1;A0A0D5N4N6	>tr|Q74AR1|Q74AR1_GEOSL Phospho-2-dehydro-3-deoxyheptonate aldolase OS=Geobacter sulfurreducens (strain ATCC 51573 / DSM 12127 / PCA) GN=aroF PE=3 SV=1;>tr|A0A0D5N4N6|A0A0D5N4N6_GEOSN Phospho-2-dehydro-3-deoxyheptonate aldolase OS=Geobacter sulfurreducens
>sp|Q748X2|LEU3_GEOSL 3-isopropylmalate dehydrogenase OS=Geobacter sulfurreducens (strain ATCC 51573 / DSM 12127 / PCA) GN=leuB PE=3 SV=1;>tr|A0A0D5N5L0|A0A0D5N5L0_GEOSN 3-isopropylmalate dehydrogenase OS=Geobacter sulfurreducens GN=leuB PE=3 SV=1	0.167687	1.23077			7.2512	7.32251	7.23601	7.02588	7.06435	7.21643					83.242	3746700000	177	2	17	17	55	38.845	362	0	8.27261	7.26067	7.45637	7.25324	6.73798	6.79214	6.90043	1676	1.23077	0.167687	Q748X2;A0A0D5N5L0	Q748X2;A0A0D5N5L0	>sp|Q748X2|LEU3_GEOSL 3-isopropylmalate dehydrogenase OS=Geobacter sulfurreducens (strain ATCC 51573 / DSM 12127 / PCA) GN=leuB PE=3 SV=1;>tr|A0A0D5N5L0|A0A0D5N5L0_GEOSN 3-isopropylmalate dehydrogenase OS=Geobacter sulfurreducens GN=leuB PE=3 SV=1
>tr|Q74AY1|Q74AY1_GEOSL Scaffold protein CheW associated with MCPs of class 40H OS=Geobacter sulfurreducens (strain ATCC 51573 / DSM 12127 / PCA) GN=cheW40H-2 PE=4 SV=1;>tr|A0A0D5N2W2|A0A0D5N2W2_GEOSN Chemotaxis protein CheW OS=Geobacter sulfurreducens GN=	0.167462	1.56734			5.7694	5.77946	5.78813	5.70126	5.53323	5.60012					4.816	44711000	7	2	3	3	22.2	17.266	158	0	6.65041	5.7447	5.84771	5.67951	5.33558	5.02481	5.27487	63	1.56734	0.167462	Q74AY1;A0A0D5N2W2	Q74AY1;A0A0D5N2W2	>tr|Q74AY1|Q74AY1_GEOSL Scaffold protein CheW associated with MCPs of class 40H OS=Geobacter sulfurreducens (strain ATCC 51573 / DSM 12127 / PCA) GN=cheW40H-2 PE=4 SV=1;>tr|A0A0D5N2W2|A0A0D5N2W2_GEOSN Chemotaxis protein CheW OS=Geobacter sulfurreducens GN=
>tr|Q74DZ8|Q74DZ8_GEOSL TPR domain protein OS=Geobacter sulfurreducens (strain ATCC 51573 / DSM 12127 / PCA) GN=GSU1166 PE=4 SV=1;>tr|A0A0D5N9X5|A0A0D5N9X5_GEOSN Uncharacterized protein OS=Geobacter sulfurreducens GN=RW64_15550 PE=4 SV=1	0.167388	0.638437			6.68386	7.03072	6.84421	6.79159	6.57425	6.69078					44.673	632810000	48	2	9	9	38.3	29.324	266	0	7.68733	6.65006	6.87261	6.72211	5.92964	6.19351	6.32789	944	0.638437	0.167388	Q74DZ8;A0A0D5N9X5	Q74DZ8;A0A0D5N9X5	>tr|Q74DZ8|Q74DZ8_GEOSL TPR domain protein OS=Geobacter sulfurreducens (strain ATCC 51573 / DSM 12127 / PCA) GN=GSU1166 PE=4 SV=1;>tr|A0A0D5N9X5|A0A0D5N9X5_GEOSN Uncharacterized protein OS=Geobacter sulfurreducens GN=RW64_15550 PE=4 SV=1
>tr|Q74B24|Q74B24_GEOSL ATP-independent chaperone, alpha-crystallin/Hsp20 family OS=Geobacter sulfurreducens (strain ATCC 51573 / DSM 12127 / PCA) GN=hspA-2 PE=3 SV=1;>tr|A0A0D5N3D0|A0A0D5N3D0_GEOSN Molecular chaperone OS=Geobacter sulfurreducens GN=RW64_0	0.167207	0.724029			5.43949	5.23381	5.56617	5.19877	5.20868	5.33039					16.541	112340000	13	3	7	7	40.9	16.601	149	0	7.09628	5.54681	5.55709	5.53466	5.00411	5.14082	4.87006	111	0.724029	0.167207	Q74B24;A0A0D5N3D0;A0A0D5N7X4	Q74B24;A0A0D5N3D0	>tr|Q74B24|Q74B24_GEOSL ATP-independent chaperone, alpha-crystallin/Hsp20 family OS=Geobacter sulfurreducens (strain ATCC 51573 / DSM 12127 / PCA) GN=hspA-2 PE=3 SV=1;>tr|A0A0D5N3D0|A0A0D5N3D0_GEOSN Molecular chaperone OS=Geobacter sulfurreducens GN=RW64_0
>sp|Q74E52|MTAP_GEOSL S-methyl-5-thioadenosine phosphorylase OS=Geobacter sulfurreducens (strain ATCC 51573 / DSM 12127 / PCA) GN=mtnP PE=3 SV=1;>tr|A0A0D5NAC6|A0A0D5NAC6_GEOSN S-methyl-5-thioadenosine phosphorylase OS=Geobacter sulfurreducens GN=RW64_15	0.16576	1.58165			7.16929	7.24291	7.21796	7.07515	7.0984	6.95934					40.869	906080000	48	2	8	8	34.6	31.104	286	0	7.81104	6.96021	7.10911	6.95756	6.55472	6.62927	6.55737	999	1.58165	0.16576	Q74E52;A0A0D5NAC6	Q74E52;A0A0D5NAC6	>sp|Q74E52|MTAP_GEOSL S-methyl-5-thioadenosine phosphorylase OS=Geobacter sulfurreducens (strain ATCC 51573 / DSM 12127 / PCA) GN=mtnP PE=3 SV=1;>tr|A0A0D5NAC6|A0A0D5NAC6_GEOSN S-methyl-5-thioadenosine phosphorylase OS=Geobacter sulfurreducens GN=RW64_15
>tr|Q74GD8|Q74GD8_GEOSL Hydrogenase expression/formation protein HypD OS=Geobacter sulfurreducens (strain ATCC 51573 / DSM 12127 / PCA) GN=hypD PE=4 SV=1;>tr|A0A0D5N7Z4|A0A0D5N7Z4_GEOSN Hydrogenase assembly protein HupF OS=Geobacter sulfurreducens GN=RW64_	0.16549	1.91366			6.14703	6.10958	6.01882	5.92488	5.92513	5.92894					14.37	172350000	23	2	7	7	20.1	39.218	363	0	6.91418	6.18176	6.01812	5.73922	5.44444	5.35251	5.49408	665	1.91366	0.16549	Q74GD8;A0A0D5N7Z4	Q74GD8;A0A0D5N7Z4	>tr|Q74GD8|Q74GD8_GEOSL Hydrogenase expression/formation protein HypD OS=Geobacter sulfurreducens (strain ATCC 51573 / DSM 12127 / PCA) GN=hypD PE=4 SV=1;>tr|A0A0D5N7Z4|A0A0D5N7Z4_GEOSN Hydrogenase assembly protein HupF OS=Geobacter sulfurreducens GN=RW64_
>sp|Q747A2|SYC_GEOSL Cysteine--tRNA ligase OS=Geobacter sulfurreducens (strain ATCC 51573 / DSM 12127 / PCA) GN=cysS PE=3 SV=1;>tr|A0A0D5N7P6|A0A0D5N7P6_GEOSN Cysteine--tRNA ligase OS=Geobacter sulfurreducens GN=cysS PE=3 SV=1	0.165442	1.24466			6.70409	6.58629	6.68379	6.39116	6.54409	6.54259					101.28	791750000	94	2	17	17	40.1	53.911	481	0	7.39343	6.62654	6.63439	6.53867	5.66968	5.9043	5.90989	629	1.24466	0.165442	Q747A2;A0A0D5N7P6	Q747A2;A0A0D5N7P6	>sp|Q747A2|SYC_GEOSL Cysteine--tRNA ligase OS=Geobacter sulfurreducens (strain ATCC 51573 / DSM 12127 / PCA) GN=cysS PE=3 SV=1;>tr|A0A0D5N7P6|A0A0D5N7P6_GEOSN Cysteine--tRNA ligase OS=Geobacter sulfurreducens GN=cysS PE=3 SV=1
>sp|P61343|GATB_GEOSL Aspartyl/glutamyl-tRNA(Asn/Gln) amidotransferase subunit B OS=Geobacter sulfurreducens (strain ATCC 51573 / DSM 12127 / PCA) GN=gatB PE=3 SV=1;>tr|A0A0D5N7D4|A0A0D5N7D4_GEOSN Aspartyl/glutamyl-tRNA(Asn/Gln) amidotransferase subunit B	0.164037	0.595748			7.03052	7.08593	7.08518	6.66624	7.07041	6.97288					186.94	1724000000	175	3	21	21	52.4	52.668	479	0	7.77415	6.88687	7.20774	6.91646	6.28199	6.46027	6.46987	1600	0.595748	0.164037	P61343;A0A0D5N7D4;A0LIZ0	P61343;A0A0D5N7D4	>sp|P61343|GATB_GEOSL Aspartyl/glutamyl-tRNA(Asn/Gln) amidotransferase subunit B OS=Geobacter sulfurreducens (strain ATCC 51573 / DSM 12127 / PCA) GN=gatB PE=3 SV=1;>tr|A0A0D5N7D4|A0A0D5N7D4_GEOSN Aspartyl/glutamyl-tRNA(Asn/Gln) amidotransferase subunit B
>tr|Q74DE4|Q74DE4_GEOSL Glyoxalate/3-oxopropanoate/4-oxobutanoate reductase OS=Geobacter sulfurreducens (strain ATCC 51573 / DSM 12127 / PCA) GN=ghr PE=1 SV=1;>tr|A0A0D5ND04|A0A0D5ND04_GEOSN 3-hydroxyisobutyrate dehydrogenase OS=Geobacter sulfurreducens GN	0.162809	1.94463			6.79443	6.83603	6.74028	6.61612	6.59263	6.67356					36.506	455870000	44	2	8	8	34.6	29.444	286	0	7.48274	6.6357	6.79344	6.56698	6.01582	6.10633	6.09902	1849	1.94463	0.162809	Q74DE4;A0A0D5ND04	Q74DE4;A0A0D5ND04	>tr|Q74DE4|Q74DE4_GEOSL Glyoxalate/3-oxopropanoate/4-oxobutanoate reductase OS=Geobacter sulfurreducens (strain ATCC 51573 / DSM 12127 / PCA) GN=ghr PE=1 SV=1;>tr|A0A0D5ND04|A0A0D5ND04_GEOSN 3-hydroxyisobutyrate dehydrogenase OS=Geobacter sulfurreducens GN
>tr|Q74CH5|Q74CH5_GEOSL TPR domain protein OS=Geobacter sulfurreducens (strain ATCC 51573 / DSM 12127 / PCA) GN=GSU1698 PE=4 SV=2;>tr|A0A0D5NCU0|A0A0D5NCU0_GEOSN Uncharacterized protein OS=Geobacter sulfurreducens GN=RW64_18655 PE=4 SV=1	0.16263	0.289521			5.43638	5.32658	5.42103	5.38523	5.52085	4.79002					8.5866	27989000	16	2	4	4	7.9	68.465	617	0	6.04906	5.27	5.21197	4.96449	4.8938	4.83024	4.32255	1295	0.289521	0.16263	Q74CH5;A0A0D5NCU0	Q74CH5;A0A0D5NCU0	>tr|Q74CH5|Q74CH5_GEOSL TPR domain protein OS=Geobacter sulfurreducens (strain ATCC 51573 / DSM 12127 / PCA) GN=GSU1698 PE=4 SV=2;>tr|A0A0D5NCU0|A0A0D5NCU0_GEOSN Uncharacterized protein OS=Geobacter sulfurreducens GN=RW64_18655 PE=4 SV=1
>tr|Q749M4|Q749M4_GEOSL Bidirectional NAD-reducing hydrogenase, large subunit OS=Geobacter sulfurreducens (strain ATCC 51573 / DSM 12127 / PCA) GN=hoxL PE=3 SV=1;>tr|A0A0D5N526|A0A0D5N526_GEOSN NADP oxidoreductase OS=Geobacter sulfurreducens GN=RW64_05005	0.162416	0.328769			6.05759	5.98307	5.95262	6.11554	5.94458	5.4459					21.052	243520000	30	2	6	6	16.5	52.057	478	0	6.95517	5.91308	6.16074	6.06194	5.45886	5.26262	4.91833	1695	0.328769	0.162416	Q749M4;A0A0D5N526	Q749M4;A0A0D5N526	>tr|Q749M4|Q749M4_GEOSL Bidirectional NAD-reducing hydrogenase, large subunit OS=Geobacter sulfurreducens (strain ATCC 51573 / DSM 12127 / PCA) GN=hoxL PE=3 SV=1;>tr|A0A0D5N526|A0A0D5N526_GEOSN NADP oxidoreductase OS=Geobacter sulfurreducens GN=RW64_05005
>tr|Q74B18|Q74B18_GEOSL Acetoacetate decarboxylase family protein OS=Geobacter sulfurreducens (strain ATCC 51573 / DSM 12127 / PCA) GN=GSU2400 PE=4 SV=1	0.162363	1.69171			6.01595	5.93926	5.97832	5.74772	5.82147	5.87724					7.8661	67206000	9	1	5	5	17.3	30.399	277	0	6.68129	5.67694	5.79005	5.5357	5.2317	5.41306	5.41617	1765	1.69171	0.162363	Q74B18	Q74B18	>tr|Q74B18|Q74B18_GEOSL Acetoacetate decarboxylase family protein OS=Geobacter sulfurreducens (strain ATCC 51573 / DSM 12127 / PCA) GN=GSU2400 PE=4 SV=1
>tr|Q74FV6|Q74FV6_GEOSL Efflux pump, RND family, membrane fusion protein OS=Geobacter sulfurreducens (strain ATCC 51573 / DSM 12127 / PCA) GN=GSU0496 PE=4 SV=1;>tr|A0A0D5N8K2|A0A0D5N8K2_GEOSN RND transporter OS=Geobacter sulfurreducens GN=RW64_11985 PE=4 S	0.161497	1.37361			7.41385	7.36391	7.48677	7.2163	7.34343	7.22032					160.94	2911300000	196	2	16	16	49.8	42.983	402	0	8.16304	7.37361	7.52441	7.4908	6.77503	6.88726	6.76067	748	1.37361	0.161497	Q74FV6;A0A0D5N8K2	Q74FV6;A0A0D5N8K2	>tr|Q74FV6|Q74FV6_GEOSL Efflux pump, RND family, membrane fusion protein OS=Geobacter sulfurreducens (strain ATCC 51573 / DSM 12127 / PCA) GN=GSU0496 PE=4 SV=1;>tr|A0A0D5N8K2|A0A0D5N8K2_GEOSN RND transporter OS=Geobacter sulfurreducens GN=RW64_11985 PE=4 S
>sp|P19013|K2C4_HUMAN Keratin, type II cytoskeletal 4 OS=Homo sapiens GN=KRT4 PE=1 SV=4	0.161209	0.27879		0.27879	5.1982	5.29235	4.92615	4.80107	5.38638	4.74563			+		14.773	62030000	2	1	5	3	10.3	57.285	534	0	6.36124	NaN	5.80949	5.87509	5.62597	NaN	NaN	1572	0.27879	0.161209	CON__sp|P19013|K2C4_HUMAN	CON__sp|P19013|K2C4_HUMAN	>sp|P19013|K2C4_HUMAN Keratin, type II cytoskeletal 4 OS=Homo sapiens GN=KRT4 PE=1 SV=4
>tr|Q748Y0|Q748Y0_GEOSL Preprotein translocase, SecE subunit OS=Geobacter sulfurreducens (strain ATCC 51573 / DSM 12127 / PCA) GN=secE PE=3 SV=2;>tr|A0A0D5N5J9|A0A0D5N5J9_GEOSN Preprotein translocase subunit SecE OS=Geobacter sulfurreducens GN=RW64_05695 P	0.16118	1.52051			6.58761	6.56573	6.58144	6.4817	6.44748	6.32205					8.0761	360430000	28	2	4	4	34.4	6.8333	61	0	8.25578	7.30073	7.29846	7.19725	6.8012	6.8943	6.60141	343	1.52051	0.16118	Q748Y0;A0A0D5N5J9	Q748Y0;A0A0D5N5J9	>tr|Q748Y0|Q748Y0_GEOSL Preprotein translocase, SecE subunit OS=Geobacter sulfurreducens (strain ATCC 51573 / DSM 12127 / PCA) GN=secE PE=3 SV=2;>tr|A0A0D5N5J9|A0A0D5N5J9_GEOSN Preprotein translocase subunit SecE OS=Geobacter sulfurreducens GN=RW64_05695 P
>tr|A0A0D5N3Y9|A0A0D5N3Y9_GEOSN Maltooligosyl trehalose synthase OS=Geobacter sulfurreducens GN=RW64_02715 PE=4 SV=1	0.160844	0.500709			6.37812	6.37036	6.23287	6.14383	6.40564	5.94937					116.24	440460000	121	1	29	1	35	114.68	996	0	6.90355	6.03371	6.16699	5.93111	5.0845	5.04195	5.31275	183	0.500709	0.160844	A0A0D5N3Y9	A0A0D5N3Y9	>tr|A0A0D5N3Y9|A0A0D5N3Y9_GEOSN Maltooligosyl trehalose synthase OS=Geobacter sulfurreducens GN=RW64_02715 PE=4 SV=1
>tr|Q74D74|Q74D74_GEOSL Ligand-gated TonB-dependent outer membrane channel OS=Geobacter sulfurreducens (strain ATCC 51573 / DSM 12127 / PCA) GN=GSU1445 PE=3 SV=2	0.159245	0.722002			5.57137	5.58327	5.47441	5.28744	5.29044	5.57343					14.408	67614000	12	1	6	6	12.7	70.866	640	0	6.32488	5.23317	5.31209	5.24908	4.8569	4.55322	5.01778	1842	0.722002	0.159245	Q74D74	Q74D74	>tr|Q74D74|Q74D74_GEOSL Ligand-gated TonB-dependent outer membrane channel OS=Geobacter sulfurreducens (strain ATCC 51573 / DSM 12127 / PCA) GN=GSU1445 PE=3 SV=2
>tr|Q74E32|Q74E32_GEOSL Signal recognition particle receptor FtsY OS=Geobacter sulfurreducens (strain ATCC 51573 / DSM 12127 / PCA) GN=ftsY PE=3 SV=1;>tr|A0A0D5NAE2|A0A0D5NAE2_GEOSN Signal recognition particle receptor FtsY OS=Geobacter sulfurreducens GN=f	0.157498	0.285777			6.05239	6.23616	5.67956	5.60736	5.77059	6.11767					14.25	162050000	15	2	5	5	21.1	37.933	350	0	7.06352	6.1677	6.27768	5.5784	5.22518	5.74178	5.65137	1006	0.285777	0.157498	Q74E32;A0A0D5NAE2	Q74E32;A0A0D5NAE2	>tr|Q74E32|Q74E32_GEOSL Signal recognition particle receptor FtsY OS=Geobacter sulfurreducens (strain ATCC 51573 / DSM 12127 / PCA) GN=ftsY PE=3 SV=1;>tr|A0A0D5NAE2|A0A0D5NAE2_GEOSN Signal recognition particle receptor FtsY OS=Geobacter sulfurreducens GN=f
>tr|Q74CP0|Q74CP0_GEOSL Small-conductance mechanosensitive ion channel OS=Geobacter sulfurreducens (strain ATCC 51573 / DSM 12127 / PCA) GN=mscS-1 PE=4 SV=1;>tr|A0A0D5NBN2|A0A0D5NBN2_GEOSN Mechanosensitive ion channel protein MscS OS=Geobacter sulfurreduce	0.157474	0.510985			5.45051	5.70429	5.75594	5.32287	5.65566	5.45979					15.711	61464000	11	2	3	3	9.1	40.428	364	0	6.50987	5.2964	5.45944	5.29241	4.99528	5.41353	4.94233	1174	0.510985	0.157474	Q74CP0;A0A0D5NBN2	Q74CP0;A0A0D5NBN2	>tr|Q74CP0|Q74CP0_GEOSL Small-conductance mechanosensitive ion channel OS=Geobacter sulfurreducens (strain ATCC 51573 / DSM 12127 / PCA) GN=mscS-1 PE=4 SV=1;>tr|A0A0D5NBN2|A0A0D5NBN2_GEOSN Mechanosensitive ion channel protein MscS OS=Geobacter sulfurreduce
>tr|Q74AE9|Q74AE9_GEOSL Uncharacterized protein OS=Geobacter sulfurreducens (strain ATCC 51573 / DSM 12127 / PCA) GN=GSU2427 PE=4 SV=1;>tr|A0A0D5N420|A0A0D5N420_GEOSN Uncharacterized protein OS=Geobacter sulfurreducens GN=RW64_03125 PE=4 SV=1	0.157327	1.82703			7.2303	7.34223	7.34128	7.13821	7.1667	7.13691					50.531	1739200000	118	2	7	7	60.9	14.352	128	0	8.4622	7.39822	7.50961	7.38364	6.95051	7.16572	7.21405	191	1.82703	0.157327	Q74AE9;A0A0D5N420	Q74AE9;A0A0D5N420	>tr|Q74AE9|Q74AE9_GEOSL Uncharacterized protein OS=Geobacter sulfurreducens (strain ATCC 51573 / DSM 12127 / PCA) GN=GSU2427 PE=4 SV=1;>tr|A0A0D5N420|A0A0D5N420_GEOSN Uncharacterized protein OS=Geobacter sulfurreducens GN=RW64_03125 PE=4 SV=1
>sp|Q74CF3|QUEE_GEOSL 7-carboxy-7-deazaguanine synthase OS=Geobacter sulfurreducens (strain ATCC 51573 / DSM 12127 / PCA) GN=queE PE=3 SV=1;>tr|A0A0D5NCD5|A0A0D5NCD5_GEOSN 7-carboxy-7-deazaguanine synthase OS=Geobacter sulfurreducens GN=queE PE=3 SV=1	0.15704	1.58977			6.61011	6.54152	6.51834	6.33337	6.40832	6.45716					17.378	211640000	34	2	6	6	25.2	27.879	250	0	7.1495	6.45694	6.40384	6.20648	5.84699	6.04692	5.96963	1256	1.58977	0.15704	Q74CF3;A0A0D5NCD5	Q74CF3;A0A0D5NCD5	>sp|Q74CF3|QUEE_GEOSL 7-carboxy-7-deazaguanine synthase OS=Geobacter sulfurreducens (strain ATCC 51573 / DSM 12127 / PCA) GN=queE PE=3 SV=1;>tr|A0A0D5NCD5|A0A0D5NCD5_GEOSN 7-carboxy-7-deazaguanine synthase OS=Geobacter sulfurreducens GN=queE PE=3 SV=1
>tr|Q74H04|Q74H04_GEOSL Heterodisulfide oxidoreductase, iron-sulfur cluster-binding subunit G OS=Geobacter sulfurreducens (strain ATCC 51573 / DSM 12127 / PCA) GN=hdrG PE=4 SV=1;>tr|A0A0D5N835|A0A0D5N835_GEOSN Heterodisulfide reductase subunit D OS=Geobact	0.156624	0.25153			4.92821	5.46399	5.66688	4.99901	5.20532	5.38489					8.3674	17240000	7	2	2	2	12	18.72	166	0	6.28228	5.67967	5.808	5.55994	4.58441	4.47904	4.41804	684	0.25153	0.156624	Q74H04;A0A0D5N835	Q74H04;A0A0D5N835	>tr|Q74H04|Q74H04_GEOSL Heterodisulfide oxidoreductase, iron-sulfur cluster-binding subunit G OS=Geobacter sulfurreducens (strain ATCC 51573 / DSM 12127 / PCA) GN=hdrG PE=4 SV=1;>tr|A0A0D5N835|A0A0D5N835_GEOSN Heterodisulfide reductase subunit D OS=Geobact
>tr|Q74FS2|Q74FS2_GEOSL Helix-turn-helix iron-sulfur cluster-binding transcriptional regulator IscR OS=Geobacter sulfurreducens (strain ATCC 51573 / DSM 12127 / PCA) GN=iscR-1 PE=4 SV=1;>tr|A0A0D5N827|A0A0D5N827_GEOSN Rrf2 family transcriptional regulator	0.156061	1.06462			7.8384	7.82289	8.00281	7.8066	7.68367	7.70565					149.07	3536200000	222	2	13	13	75.3	17.439	154	0	8.64545	7.7733	7.97652	7.86503	7.61092	7.53826	7.55698	679	1.06462	0.156061	Q74FS2;A0A0D5N827	Q74FS2;A0A0D5N827	>tr|Q74FS2|Q74FS2_GEOSL Helix-turn-helix iron-sulfur cluster-binding transcriptional regulator IscR OS=Geobacter sulfurreducens (strain ATCC 51573 / DSM 12127 / PCA) GN=iscR-1 PE=4 SV=1;>tr|A0A0D5N827|A0A0D5N827_GEOSN Rrf2 family transcriptional regulator
>tr|Q74AE6|Q74AE6_GEOSL Flotillin band_7_stomatin-like domain protein OS=Geobacter sulfurreducens (strain ATCC 51573 / DSM 12127 / PCA) GN=GSU2430 PE=4 SV=1;>tr|A0A0D5N3F0|A0A0D5N3F0_GEOSN Membrane protein OS=Geobacter sulfurreducens GN=RW64_03140 PE=4 SV=	0.156053	1.55126			7.61538	7.7295	7.74523	7.55349	7.57023	7.49823					106.9	3417700000	299	2	16	15	63.6	29.333	261	0	8.35763	7.27156	7.51251	7.35168	7.0486	7.19379	7.07994	1736	1.55126	0.156053	Q74AE6;A0A0D5N3F0	Q74AE6;A0A0D5N3F0	>tr|Q74AE6|Q74AE6_GEOSL Flotillin band_7_stomatin-like domain protein OS=Geobacter sulfurreducens (strain ATCC 51573 / DSM 12127 / PCA) GN=GSU2430 PE=4 SV=1;>tr|A0A0D5N3F0|A0A0D5N3F0_GEOSN Membrane protein OS=Geobacter sulfurreducens GN=RW64_03140 PE=4 SV=
>tr|Q74DT1|Q74DT1_GEOSL Peptidase, S49 family OS=Geobacter sulfurreducens (strain ATCC 51573 / DSM 12127 / PCA) GN=GSU1234 PE=4 SV=2;>tr|A0A0D5NBB4|A0A0D5NBB4_GEOSN Multidrug transporter OS=Geobacter sulfurreducens GN=RW64_15870 PE=4 SV=1	0.155845	0.413278			6.13843	6.09465	5.75686	6.00419	5.87532	5.64289					11.316	68785000	22	2	4	4	16.7	31.474	293	0	6.72355	6.01953	5.9993	5.66076	5.45755	5.33796	5.40016	1135	0.413278	0.155845	Q74DT1;A0A0D5NBB4	Q74DT1;A0A0D5NBB4	>tr|Q74DT1|Q74DT1_GEOSL Peptidase, S49 family OS=Geobacter sulfurreducens (strain ATCC 51573 / DSM 12127 / PCA) GN=GSU1234 PE=4 SV=2;>tr|A0A0D5NBB4|A0A0D5NBB4_GEOSN Multidrug transporter OS=Geobacter sulfurreducens GN=RW64_15870 PE=4 SV=1
>tr|Q74BI6|Q74BI6_GEOSL TRAP proton/solute symporter, periplasmic substrate-binding protein OS=Geobacter sulfurreducens (strain ATCC 51573 / DSM 12127 / PCA) GN=GSU2055 PE=4 SV=1;>tr|A0A0D5N335|A0A0D5N335_GEOSN C4-dicarboxylate ABC transporter substrate-bi	0.155569	1.38909			7.0133	6.89387	6.92783	6.85145	6.71949	6.79736					121.78	1611800000	179	2	17	17	54.1	37.737	344	0	7.92855	6.46746	6.70913	6.50198	6.37823	6.2872	6.43326	86	1.38909	0.155569	Q74BI6;A0A0D5N335	Q74BI6;A0A0D5N335	>tr|Q74BI6|Q74BI6_GEOSL TRAP proton/solute symporter, periplasmic substrate-binding protein OS=Geobacter sulfurreducens (strain ATCC 51573 / DSM 12127 / PCA) GN=GSU2055 PE=4 SV=1;>tr|A0A0D5N335|A0A0D5N335_GEOSN C4-dicarboxylate ABC transporter substrate-bi
>sp|Q74GH5|GLMU_GEOSL Bifunctional protein GlmU OS=Geobacter sulfurreducens (strain ATCC 51573 / DSM 12127 / PCA) GN=glmU PE=3 SV=1;>tr|A0A0D5N8K0|A0A0D5N8K0_GEOSN Bifunctional protein GlmU OS=Geobacter sulfurreducens GN=glmU PE=3 SV=1	0.155343	0.417563			6.92861	6.86656	6.94867	6.44649	6.90618	6.92513					137.38	1841700000	147	2	13	13	35.5	50.314	476	0	7.94299	6.94498	7.11883	7.02637	6.06919	6.43348	6.51568	746	0.417563	0.155343	Q74GH5;A0A0D5N8K0	Q74GH5;A0A0D5N8K0	>sp|Q74GH5|GLMU_GEOSL Bifunctional protein GlmU OS=Geobacter sulfurreducens (strain ATCC 51573 / DSM 12127 / PCA) GN=glmU PE=3 SV=1;>tr|A0A0D5N8K0|A0A0D5N8K0_GEOSN Bifunctional protein GlmU OS=Geobacter sulfurreducens GN=glmU PE=3 SV=1
>tr|Q74C42|Q74C42_GEOSL Tryptophanyl-tRNA synthetase OS=Geobacter sulfurreducens (strain ATCC 51573 / DSM 12127 / PCA) GN=trpS PE=3 SV=1;>tr|A0A0D5NBV6|A0A0D5NBV6_GEOSN Tryptophan--tRNA ligase OS=Geobacter sulfurreducens GN=RW64_16785 PE=3 SV=1	0.154823	1.39005			7.03878	7.13624	7.09757	6.84898	6.9776	6.98154					41.369	1189100000	120	2	12	12	40.7	37.138	327	0	7.81993	6.9684	7.1023	6.96912	6.37383	6.55124	6.56449	1189	1.39005	0.154823	Q74C42;A0A0D5NBV6	Q74C42;A0A0D5NBV6	>tr|Q74C42|Q74C42_GEOSL Tryptophanyl-tRNA synthetase OS=Geobacter sulfurreducens (strain ATCC 51573 / DSM 12127 / PCA) GN=trpS PE=3 SV=1;>tr|A0A0D5NBV6|A0A0D5NBV6_GEOSN Tryptophan--tRNA ligase OS=Geobacter sulfurreducens GN=RW64_16785 PE=3 SV=1
>tr|Q74H82|Q74H82_GEOSL Flagellar biogenesis master response receiver sensor histidine kinase, PAS and GAF domain-containing OS=Geobacter sulfurreducens (strain ATCC 51573 / DSM 12127 / PCA) GN=fgrL PE=4 SV=1;>tr|A0A0D5N6I0|A0A0D5N6I0_GEOSN Histidine kinas	0.154103	0.173046			4.5696	5.50385	5.12596	4.58299	5.27411	4.88					7.949	9095000	11	2	3	3	4.7	81.293	727	0	5.3906	4.37963	4.6619	4.2743	3.83469	3.599	4.10677	474	0.173046	0.154103	Q74H82;A0A0D5N6I0	Q74H82;A0A0D5N6I0	>tr|Q74H82|Q74H82_GEOSL Flagellar biogenesis master response receiver sensor histidine kinase, PAS and GAF domain-containing OS=Geobacter sulfurreducens (strain ATCC 51573 / DSM 12127 / PCA) GN=fgrL PE=4 SV=1;>tr|A0A0D5N6I0|A0A0D5N6I0_GEOSN Histidine kinas
>sp|Q748Z0|RS10_GEOSL 30S ribosomal protein S10 OS=Geobacter sulfurreducens (strain ATCC 51573 / DSM 12127 / PCA) GN=rpsJ PE=3 SV=1;>tr|A0A0D5N4S0|A0A0D5N4S0_GEOSN 30S ribosomal protein S10 OS=Geobacter sulfurreducens GN=rpsJ PE=3 SV=1	0.153735	0.818899			8.04817	8.22279	8.10694	8.0032	7.83817	8.07533					122.59	5916000000	163	3	7	7	59.8	11.495	102	0	9.16997	8.3492	8.55285	8.29946	8.03415	7.96412	8.18301	260	0.818899	0.153735	Q748Z0;A0A0D5N4S0;A0LII9	Q748Z0;A0A0D5N4S0	>sp|Q748Z0|RS10_GEOSL 30S ribosomal protein S10 OS=Geobacter sulfurreducens (strain ATCC 51573 / DSM 12127 / PCA) GN=rpsJ PE=3 SV=1;>tr|A0A0D5N4S0|A0A0D5N4S0_GEOSN 30S ribosomal protein S10 OS=Geobacter sulfurreducens GN=rpsJ PE=3 SV=1
>tr|Q748X3|Q748X3_GEOSL Aspartate-semialdehyde dehydrogenase OS=Geobacter sulfurreducens (strain ATCC 51573 / DSM 12127 / PCA) GN=asd PE=3 SV=1;>tr|A0A0D5N4U1|A0A0D5N4U1_GEOSN Aspartate-semialdehyde dehydrogenase OS=Geobacter sulfurreducens GN=asd PE=3 SV=	0.153632	0.876885			7.49438	7.58521	7.44132	7.21851	7.38858	7.45292					210.95	6360600000	398	2	22	22	65.1	39.618	367	0	8.48128	7.3587	7.57404	7.31969	6.89785	6.92143	6.97878	1677	0.876885	0.153632	Q748X3;A0A0D5N4U1	Q748X3;A0A0D5N4U1	>tr|Q748X3|Q748X3_GEOSL Aspartate-semialdehyde dehydrogenase OS=Geobacter sulfurreducens (strain ATCC 51573 / DSM 12127 / PCA) GN=asd PE=3 SV=1;>tr|A0A0D5N4U1|A0A0D5N4U1_GEOSN Aspartate-semialdehyde dehydrogenase OS=Geobacter sulfurreducens GN=asd PE=3 SV=
>tr|Q74C69|Q74C69_GEOSL YbbR domain protein OS=Geobacter sulfurreducens (strain ATCC 51573 / DSM 12127 / PCA) GN=GSU1806 PE=4 SV=2;>tr|A0A0D5NB40|A0A0D5NB40_GEOSN Uncharacterized protein OS=Geobacter sulfurreducens GN=RW64_17025 PE=4 SV=1	0.153529	0.392564			5.66188	5.55188	5.1383	5.21453	5.31811	5.35884					13.842	48941000	22	2	3	3	23.2	15.016	138	0	6.78658	5.60455	5.62433	NaN	4.24694	5.03415	NaN	1111	0.392564	0.153529	Q74C69;A0A0D5NB40	Q74C69;A0A0D5NB40	>tr|Q74C69|Q74C69_GEOSL YbbR domain protein OS=Geobacter sulfurreducens (strain ATCC 51573 / DSM 12127 / PCA) GN=GSU1806 PE=4 SV=2;>tr|A0A0D5NB40|A0A0D5NB40_GEOSN Uncharacterized protein OS=Geobacter sulfurreducens GN=RW64_17025 PE=4 SV=1
>tr|Q74BT9|Q74BT9_GEOSL Nucleotide cyclase, HAMP and GGDEF-related domain-containing OS=Geobacter sulfurreducens (strain ATCC 51573 / DSM 12127 / PCA) GN=GSU1937 PE=4 SV=1;>tr|A0A0D5N3B7|A0A0D5N3B7_GEOSN Diguanylate cyclase OS=Geobacter sulfurreducens GN=R	0.153268	0.472026			6.25064	6.28058	5.94898	6.14999	5.83334	6.03707					41.911	327930000	35	2	10	10	28.4	48.221	436	0	7.15406	6.21144	6.48156	5.52248	5.47534	5.61326	5.55889	1803	0.472026	0.153268	Q74BT9;A0A0D5N3B7	Q74BT9;A0A0D5N3B7	>tr|Q74BT9|Q74BT9_GEOSL Nucleotide cyclase, HAMP and GGDEF-related domain-containing OS=Geobacter sulfurreducens (strain ATCC 51573 / DSM 12127 / PCA) GN=GSU1937 PE=4 SV=1;>tr|A0A0D5N3B7|A0A0D5N3B7_GEOSN Diguanylate cyclase OS=Geobacter sulfurreducens GN=R
>tr|Q748M6|Q748M6_GEOSL Uncharacterized protein OS=Geobacter sulfurreducens (strain ATCC 51573 / DSM 12127 / PCA) GN=GSU2975 PE=4 SV=1;>tr|A0A0D5N5U4|A0A0D5N5U4_GEOSN Inorganic pyrophosphatase OS=Geobacter sulfurreducens GN=RW64_06215 PE=4 SV=1	0.152991	0.498487			5.93666	6.08994	5.99946	5.61911	6.05123	5.89674					38.724	157160000	50	2	8	8	20.4	59.718	550	0	6.78137	5.98503	6.04964	5.96663	5.3145	5.48632	5.51536	372	0.498487	0.152991	Q748M6;A0A0D5N5U4	Q748M6;A0A0D5N5U4	>tr|Q748M6|Q748M6_GEOSL Uncharacterized protein OS=Geobacter sulfurreducens (strain ATCC 51573 / DSM 12127 / PCA) GN=GSU2975 PE=4 SV=1;>tr|A0A0D5N5U4|A0A0D5N5U4_GEOSN Inorganic pyrophosphatase OS=Geobacter sulfurreducens GN=RW64_06215 PE=4 SV=1
>tr|Q74CI0|Q74CI0_GEOSL Homoserine dehydrogenase OS=Geobacter sulfurreducens (strain ATCC 51573 / DSM 12127 / PCA) GN=hom PE=3 SV=1;>tr|A0A0D5NBI3|A0A0D5NBI3_GEOSN Homoserine dehydrogenase OS=Geobacter sulfurreducens GN=RW64_18685 PE=3 SV=1	0.15273	0.659934			7.17872	7.21648	7.05331	6.81976	7.03878	7.13178					160.28	2692700000	223	2	18	18	52.5	46.289	436	0	8.08775	7.21911	7.38061	7.07265	6.58677	6.63505	6.71435	1156	0.659934	0.15273	Q74CI0;A0A0D5NBI3	Q74CI0;A0A0D5NBI3	>tr|Q74CI0|Q74CI0_GEOSL Homoserine dehydrogenase OS=Geobacter sulfurreducens (strain ATCC 51573 / DSM 12127 / PCA) GN=hom PE=3 SV=1;>tr|A0A0D5NBI3|A0A0D5NBI3_GEOSN Homoserine dehydrogenase OS=Geobacter sulfurreducens GN=RW64_18685 PE=3 SV=1
>sp|P60837|HISZ_GEOSL ATP phosphoribosyltransferase regulatory subunit OS=Geobacter sulfurreducens (strain ATCC 51573 / DSM 12127 / PCA) GN=hisZ PE=3 SV=1;>tr|A0A0D5N6K4|A0A0D5N6K4_GEOSN ATP phosphoribosyltransferase regulatory subunit OS=Geobacter sulfurr	0.152476	0.881008			6.32193	6.06502	6.19687	6.06115	5.98048	6.08476					23.015	413840000	35	2	8	8	20.5	48.417	438	0	7.16967	6.24413	6.32071	6.09729	5.42941	5.47534	5.52403	486	0.881008	0.152476	P60837;A0A0D5N6K4	P60837;A0A0D5N6K4	>sp|P60837|HISZ_GEOSL ATP phosphoribosyltransferase regulatory subunit OS=Geobacter sulfurreducens (strain ATCC 51573 / DSM 12127 / PCA) GN=hisZ PE=3 SV=1;>tr|A0A0D5N6K4|A0A0D5N6K4_GEOSN ATP phosphoribosyltransferase regulatory subunit OS=Geobacter sulfurr
>sp|Q74DP4|PYRC_GEOSL Dihydroorotase OS=Geobacter sulfurreducens (strain ATCC 51573 / DSM 12127 / PCA) GN=pyrC PE=3 SV=1;>tr|A0A0D5NAW1|A0A0D5NAW1_GEOSN Dihydroorotase OS=Geobacter sulfurreducens GN=pyrC PE=3 SV=1	0.151266	1.14359			6.97861	7.05952	6.85487	6.81074	6.78293	6.84554					111.72	1581600000	161	3	16	16	52.7	44.257	425	0	7.85667	6.97718	6.98288	6.7272	6.38394	6.37171	6.47261	1081	1.14359	0.151266	Q74DP4;A0A0D5NAW1;A0LK22	Q74DP4;A0A0D5NAW1	>sp|Q74DP4|PYRC_GEOSL Dihydroorotase OS=Geobacter sulfurreducens (strain ATCC 51573 / DSM 12127 / PCA) GN=pyrC PE=3 SV=1;>tr|A0A0D5NAW1|A0A0D5NAW1_GEOSN Dihydroorotase OS=Geobacter sulfurreducens GN=pyrC PE=3 SV=1
>tr|Q74G61|Q74G61_GEOSL Uncharacterized protein OS=Geobacter sulfurreducens (strain ATCC 51573 / DSM 12127 / PCA) GN=GSU0388 PE=4 SV=1;>tr|A0A0D5N8B9|A0A0D5N8B9_GEOSN Phosphate transport regulator OS=Geobacter sulfurreducens GN=RW64_11180 PE=4 SV=1	0.150265	0.726885			7.00659	7.1174	6.82017	6.78631	6.80059	6.90648					94.089	537870000	53	2	8	8	44.9	23.219	205	0	7.61674	6.79378	7.11394	6.6874	6.29848	6.374	6.44334	717	0.726885	0.150265	Q74G61;A0A0D5N8B9	Q74G61;A0A0D5N8B9	>tr|Q74G61|Q74G61_GEOSL Uncharacterized protein OS=Geobacter sulfurreducens (strain ATCC 51573 / DSM 12127 / PCA) GN=GSU0388 PE=4 SV=1;>tr|A0A0D5N8B9|A0A0D5N8B9_GEOSN Phosphate transport regulator OS=Geobacter sulfurreducens GN=RW64_11180 PE=4 SV=1
>tr|Q74AL8|Q74AL8_GEOSL Universal stress protein Usp OS=Geobacter sulfurreducens (strain ATCC 51573 / DSM 12127 / PCA) GN=usp-4 PE=4 SV=1;>tr|A0A0D5N3W8|A0A0D5N3W8_GEOSN Universal stress protein OS=Geobacter sulfurreducens GN=RW64_02590 PE=4 SV=1	0.149406	0.781653			7.08785	7.20944	7.06472	6.84606	6.95964	7.10809					77.866	826530000	84	2	6	6	49.7	15.636	147	0	7.96301	7.18213	7.12011	6.98035	6.49815	6.73923	6.80303	177	0.781653	0.149406	Q74AL8;A0A0D5N3W8	Q74AL8;A0A0D5N3W8	>tr|Q74AL8|Q74AL8_GEOSL Universal stress protein Usp OS=Geobacter sulfurreducens (strain ATCC 51573 / DSM 12127 / PCA) GN=usp-4 PE=4 SV=1;>tr|A0A0D5N3W8|A0A0D5N3W8_GEOSN Universal stress protein OS=Geobacter sulfurreducens GN=RW64_02590 PE=4 SV=1
>sp|Q74GY0|ATPB_GEOSL ATP synthase subunit beta OS=Geobacter sulfurreducens (strain ATCC 51573 / DSM 12127 / PCA) GN=atpD PE=3 SV=1;>tr|A0A0D5N6X4|A0A0D5N6X4_GEOSN ATP synthase subunit beta OS=Geobacter sulfurreducens GN=atpD PE=3 SV=1	0.148878	1.14259			8.60419	8.52381	8.56939	8.31235	8.50713	8.43128					323.31	56622000000	1112	2	35	34	87	50.973	470	0	9.29059	8.34696	8.50606	8.41471	7.81893	7.90915	7.79102	526	1.14259	0.148878	Q74GY0;A0A0D5N6X4	Q74GY0;A0A0D5N6X4	>sp|Q74GY0|ATPB_GEOSL ATP synthase subunit beta OS=Geobacter sulfurreducens (strain ATCC 51573 / DSM 12127 / PCA) GN=atpD PE=3 SV=1;>tr|A0A0D5N6X4|A0A0D5N6X4_GEOSN ATP synthase subunit beta OS=Geobacter sulfurreducens GN=atpD PE=3 SV=1
>sp|Q748Z3|RL22_GEOSL 50S ribosomal protein L22 OS=Geobacter sulfurreducens (strain ATCC 51573 / DSM 12127 / PCA) GN=rplV PE=3 SV=1;>tr|A0A0D5N6C1|A0A0D5N6C1_GEOSN 50S ribosomal protein L22 OS=Geobacter sulfurreducens GN=rplV PE=3 SV=1	0.148858	1.54766			8.14423	8.18605	8.18698	7.95564	8.01469	8.10037					54.218	9562000000	185	2	8	8	55.9	12.072	111	0	9.13545	8.26916	8.3801	8.12924	7.74559	7.95582	7.95129	450	1.54766	0.148858	Q748Z3;A0A0D5N6C1	Q748Z3;A0A0D5N6C1	>sp|Q748Z3|RL22_GEOSL 50S ribosomal protein L22 OS=Geobacter sulfurreducens (strain ATCC 51573 / DSM 12127 / PCA) GN=rplV PE=3 SV=1;>tr|A0A0D5N6C1|A0A0D5N6C1_GEOSN 50S ribosomal protein L22 OS=Geobacter sulfurreducens GN=rplV PE=3 SV=1
>sp|Q748X4|RL13_GEOSL 50S ribosomal protein L13 OS=Geobacter sulfurreducens (strain ATCC 51573 / DSM 12127 / PCA) GN=rplM PE=3 SV=1;>tr|A0A0D5N621|A0A0D5N621_GEOSN 50S ribosomal protein L13 OS=Geobacter sulfurreducens GN=rplM PE=3 SV=1	0.148307	2.18231			7.81435	7.84875	7.84804	7.6411	7.73162	7.6935					67.643	4008400000	168	2	7	7	49.7	16.017	143	0	8.82482	7.97677	8.07969	7.99069	7.52598	7.76194	7.54094	410	2.18231	0.148307	Q748X4;A0A0D5N621	Q748X4;A0A0D5N621	>sp|Q748X4|RL13_GEOSL 50S ribosomal protein L13 OS=Geobacter sulfurreducens (strain ATCC 51573 / DSM 12127 / PCA) GN=rplM PE=3 SV=1;>tr|A0A0D5N621|A0A0D5N621_GEOSN 50S ribosomal protein L13 OS=Geobacter sulfurreducens GN=rplM PE=3 SV=1
>sp|P60500|GUAA_GEOSL GMP synthase [glutamine-hydrolyzing] OS=Geobacter sulfurreducens (strain ATCC 51573 / DSM 12127 / PCA) GN=guaA PE=3 SV=1;>tr|A0A0D5N3L0|A0A0D5N3L0_GEOSN GMP synthase [glutamine-hydrolyzing] OS=Geobacter sulfurreducens GN=guaA PE=3 SV=	0.148144	0.884651			6.72547	6.81762	6.80532	6.51717	6.61989	6.76693					120.4	933170000	132	2	13	13	35.2	57.33	520	0	7.52281	6.62054	6.86248	6.63257	5.93644	5.966	6.23495	138	0.884651	0.148144	P60500;A0A0D5N3L0	P60500;A0A0D5N3L0	>sp|P60500|GUAA_GEOSL GMP synthase [glutamine-hydrolyzing] OS=Geobacter sulfurreducens (strain ATCC 51573 / DSM 12127 / PCA) GN=guaA PE=3 SV=1;>tr|A0A0D5N3L0|A0A0D5N3L0_GEOSN GMP synthase [glutamine-hydrolyzing] OS=Geobacter sulfurreducens GN=guaA PE=3 SV=
>tr|Q74AK9|Q74AK9_GEOSL Serine phosphatase, SpoIIE domain-containing OS=Geobacter sulfurreducens (strain ATCC 51573 / DSM 12127 / PCA) GN=GSU2345 PE=4 SV=1;>tr|A0A0D5N3X6|A0A0D5N3X6_GEOSN Serine/threonine protein phosphatase OS=Geobacter sulfurreducens GN=	0.147863	0.665369			5.21039	4.94893	4.98441	4.8513	4.83195	5.01689					5.5049	15115000	2	2	2	2	7.2	26.738	249	0	6.13802	5.17362	5.50846	5.23702	4.59513	4.91534	4.81815	179	0.665369	0.147863	Q74AK9;A0A0D5N3X6	Q74AK9;A0A0D5N3X6	>tr|Q74AK9|Q74AK9_GEOSL Serine phosphatase, SpoIIE domain-containing OS=Geobacter sulfurreducens (strain ATCC 51573 / DSM 12127 / PCA) GN=GSU2345 PE=4 SV=1;>tr|A0A0D5N3X6|A0A0D5N3X6_GEOSN Serine/threonine protein phosphatase OS=Geobacter sulfurreducens GN=
>tr|Q74G48|Q74G48_GEOSL Methyl-accepting chemotaxis sensory transducer, class 40H OS=Geobacter sulfurreducens (strain ATCC 51573 / DSM 12127 / PCA) GN=mcp40H-12 PE=4 SV=1;>tr|A0A0D5N7M4|A0A0D5N7M4_GEOSN Chemotaxis protein OS=Geobacter sulfurreducens GN=RW6	0.147817	0.374051			5.13185	4.91772	5.20757	5.19144	4.70389	4.91837					70.543	41591000	20	5	12	11	26	58.563	539	0	6.20401	NaN	NaN	4.03318	3.93444	3.41681	4.2387	621	0.374051	0.147817	Q74G48;A0A0D5N7M4;Q748Q9;Q74EC8;A0A0D5NAV9	Q74G48;A0A0D5N7M4	>tr|Q74G48|Q74G48_GEOSL Methyl-accepting chemotaxis sensory transducer, class 40H OS=Geobacter sulfurreducens (strain ATCC 51573 / DSM 12127 / PCA) GN=mcp40H-12 PE=4 SV=1;>tr|A0A0D5N7M4|A0A0D5N7M4_GEOSN Chemotaxis protein OS=Geobacter sulfurreducens GN=RW6
>tr|Q749N6|Q749N6_GEOSL Phosphate acetyltransferase OS=Geobacter sulfurreducens (strain ATCC 51573 / DSM 12127 / PCA) GN=pta PE=4 SV=1;>tr|A0A0D5N611|A0A0D5N611_GEOSN Phosphate acetyltransferase OS=Geobacter sulfurreducens GN=RW64_04955 PE=4 SV=1	0.147139	1.19507			7.78379	7.76455	7.7089	7.50598	7.62116	7.6887					323.31	9974000000	554	2	23	23	88.9	34.671	333	0	8.72012	7.52688	7.69992	7.48649	7.12623	7.18797	7.19315	1699	1.19507	0.147139	Q749N6;A0A0D5N611	Q749N6;A0A0D5N611	>tr|Q749N6|Q749N6_GEOSL Phosphate acetyltransferase OS=Geobacter sulfurreducens (strain ATCC 51573 / DSM 12127 / PCA) GN=pta PE=4 SV=1;>tr|A0A0D5N611|A0A0D5N611_GEOSN Phosphate acetyltransferase OS=Geobacter sulfurreducens GN=RW64_04955 PE=4 SV=1
>sp|Q74FC3|DXS1_GEOSL 1-deoxy-D-xylulose-5-phosphate synthase 1 OS=Geobacter sulfurreducens (strain ATCC 51573 / DSM 12127 / PCA) GN=dxs1 PE=3 SV=1;>tr|A0A0D5N972|A0A0D5N972_GEOSN 1-deoxy-D-xylulose-5-phosphate synthase OS=Geobacter sulfurreducens GN=dxs P	0.146763	0.670823			6.88735	6.92538	6.9452	6.63103	6.96028	6.72634					132.65	1878600000	302	3	23	23	46.6	68.012	637	0	7.82667	6.82533	6.99085	6.90064	6.24514	6.29148	6.41032	831	0.670823	0.146763	Q74FC3;A0A0D5N972;A0LI57	Q74FC3;A0A0D5N972	>sp|Q74FC3|DXS1_GEOSL 1-deoxy-D-xylulose-5-phosphate synthase 1 OS=Geobacter sulfurreducens (strain ATCC 51573 / DSM 12127 / PCA) GN=dxs1 PE=3 SV=1;>tr|A0A0D5N972|A0A0D5N972_GEOSN 1-deoxy-D-xylulose-5-phosphate synthase OS=Geobacter sulfurreducens GN=dxs P
>tr|Q74BZ2|Q74BZ2_GEOSL Ribosomal subunit interface-associated sigma-54 modulation protein RaiA OS=Geobacter sulfurreducens (strain ATCC 51573 / DSM 12127 / PCA) GN=raiA PE=4 SV=1;>tr|A0A0D5N3J3|A0A0D5N3J3_GEOSN Pseudouridine synthase OS=Geobacter sulfurre	0.146064	1.22049			7.9669	8.15561	8.06228	7.89785	7.94298	7.90576					141.25	8969300000	286	2	15	15	64.1	20.852	181	0	8.95276	8.02898	8.17397	7.9912	7.60951	7.7974	7.47724	129	1.22049	0.146064	Q74BZ2;A0A0D5N3J3	Q74BZ2;A0A0D5N3J3	>tr|Q74BZ2|Q74BZ2_GEOSL Ribosomal subunit interface-associated sigma-54 modulation protein RaiA OS=Geobacter sulfurreducens (strain ATCC 51573 / DSM 12127 / PCA) GN=raiA PE=4 SV=1;>tr|A0A0D5N3J3|A0A0D5N3J3_GEOSN Pseudouridine synthase OS=Geobacter sulfurre
>sp|Q74CT3|IF2_GEOSL Translation initiation factor IF-2 OS=Geobacter sulfurreducens (strain ATCC 51573 / DSM 12127 / PCA) GN=infB PE=3 SV=1;>tr|A0A0D5NBS0|A0A0D5NBS0_GEOSN Translation initiation factor IF-2 OS=Geobacter sulfurreducens GN=infB PE=3 SV=1	0.146057	2.01198			7.62644	7.53663	7.63257	7.46324	7.44643	7.44781					272.66	5685700000	458	3	44	44	52.8	95.692	883	0	8.12133	7.32048	7.39936	7.37066	6.72374	6.68331	6.73715	1824	2.01198	0.146057	Q74CT3;A0A0D5NBS0;A0LHL8	Q74CT3;A0A0D5NBS0	>sp|Q74CT3|IF2_GEOSL Translation initiation factor IF-2 OS=Geobacter sulfurreducens (strain ATCC 51573 / DSM 12127 / PCA) GN=infB PE=3 SV=1;>tr|A0A0D5NBS0|A0A0D5NBS0_GEOSN Translation initiation factor IF-2 OS=Geobacter sulfurreducens GN=infB PE=3 SV=1
>tr|Q74DY8|Q74DY8_GEOSL Succinate dehydrogenase/fumarate reductase, flavoprotein subunit OS=Geobacter sulfurreducens (strain ATCC 51573 / DSM 12127 / PCA) GN=frdA PE=4 SV=1;>tr|A0A0D5N9Y5|A0A0D5N9Y5_GEOSN Succinate dehydrogenase OS=Geobacter sulfurreducens	0.14564	0.898269			8.70594	8.6826	8.66198	8.52689	8.67212	8.41459					323.31	67672000000	1476	2	47	47	67.5	70.832	637	0	9.3119	8.50577	8.67613	8.5137	7.92556	7.92847	7.81918	949	0.898269	0.14564	Q74DY8;A0A0D5N9Y5	Q74DY8;A0A0D5N9Y5	>tr|Q74DY8|Q74DY8_GEOSL Succinate dehydrogenase/fumarate reductase, flavoprotein subunit OS=Geobacter sulfurreducens (strain ATCC 51573 / DSM 12127 / PCA) GN=frdA PE=4 SV=1;>tr|A0A0D5N9Y5|A0A0D5N9Y5_GEOSN Succinate dehydrogenase OS=Geobacter sulfurreducens
>tr|A0A0D5NDD4|A0A0D5NDD4_GEOSN Peptide chain release factor 2 OS=Geobacter sulfurreducens GN=RW64_02325 PE=4 SV=1;>tr|Q74AS3|Q74AS3_GEOSL Peptide chain release factor 2 OS=Geobacter sulfurreducens (strain ATCC 51573 / DSM 12127 / PCA) GN=prfB PE=3 SV=1	0.145236	0.181216			5.27913	4.59413	5.55208	5.17369	5.0179	4.79805					4.1082	43360000	5	2	4	4	13.8	35.853	318	0	6.38182	5.69288	5.96936	5.47844	4.5259	4.87247	5.02743	1350	0.181216	0.145236	A0A0D5NDD4;Q74AS3	A0A0D5NDD4;Q74AS3	>tr|A0A0D5NDD4|A0A0D5NDD4_GEOSN Peptide chain release factor 2 OS=Geobacter sulfurreducens GN=RW64_02325 PE=4 SV=1;>tr|Q74AS3|Q74AS3_GEOSL Peptide chain release factor 2 OS=Geobacter sulfurreducens (strain ATCC 51573 / DSM 12127 / PCA) GN=prfB PE=3 SV=1
>tr|Q74CN9|Q74CN9_GEOSL Phosphoribosylformylglycinamidine synthase subunit PurL OS=Geobacter sulfurreducens (strain ATCC 51573 / DSM 12127 / PCA) GN=purSL PE=3 SV=1;>tr|A0A0D5ND01|A0A0D5ND01_GEOSN Phosphoribosylformylglycinamidine synthase subunit PurL OS=	0.144826	0.709141			7.47802	7.45679	7.33045	7.30595	7.12424	7.40059					257.15	4801500000	366	2	38	38	47.1	108.65	996	0	7.94898	7.10336	7.23063	6.97682	6.4804	6.33351	6.60184	1313	0.709141	0.144826	Q74CN9;A0A0D5ND01	Q74CN9;A0A0D5ND01	>tr|Q74CN9|Q74CN9_GEOSL Phosphoribosylformylglycinamidine synthase subunit PurL OS=Geobacter sulfurreducens (strain ATCC 51573 / DSM 12127 / PCA) GN=purSL PE=3 SV=1;>tr|A0A0D5ND01|A0A0D5ND01_GEOSN Phosphoribosylformylglycinamidine synthase subunit PurL OS=
>tr|Q74DI9|Q74DI9_GEOSL Homocysteine S-methyltransferase domain protein OS=Geobacter sulfurreducens (strain ATCC 51573 / DSM 12127 / PCA) GN=GSU1327 PE=4 SV=1;>tr|A0A0D5NAW0|A0A0D5NAW0_GEOSN Homocysteine methyltransferase OS=Geobacter sulfurreducens GN=RW6	0.14309	0.528721			5.19252	5.49795	5.41057	5.27191	5.32686	5.073					8.2678	19139000	4	2	3	3	18.6	33.667	318	0	6.05146	NaN	4.67742	4.58295	4.7842	4.60386	NaN	1080	0.528721	0.14309	Q74DI9;A0A0D5NAW0	Q74DI9;A0A0D5NAW0	>tr|Q74DI9|Q74DI9_GEOSL Homocysteine S-methyltransferase domain protein OS=Geobacter sulfurreducens (strain ATCC 51573 / DSM 12127 / PCA) GN=GSU1327 PE=4 SV=1;>tr|A0A0D5NAW0|A0A0D5NAW0_GEOSN Homocysteine methyltransferase OS=Geobacter sulfurreducens GN=RW6
>tr|Q749X4|Q749X4_GEOSL Preprotein translocase, YajC subunit OS=Geobacter sulfurreducens (strain ATCC 51573 / DSM 12127 / PCA) GN=yajC PE=4 SV=1;>tr|A0A0D5N473|A0A0D5N473_GEOSN Preprotein translocase subunit YajC OS=Geobacter sulfurreducens GN=RW64_04530 P	0.143068	1.50519			7.78943	7.85266	7.75031	7.69643	7.67588	7.59089					90.687	4342800000	186	2	7	7	47.2	11.125	106	0	9.03571	8.13856	8.21527	7.75228	7.7032	7.85602	7.64413	211	1.50519	0.143068	Q749X4;A0A0D5N473	Q749X4;A0A0D5N473	>tr|Q749X4|Q749X4_GEOSL Preprotein translocase, YajC subunit OS=Geobacter sulfurreducens (strain ATCC 51573 / DSM 12127 / PCA) GN=yajC PE=4 SV=1;>tr|A0A0D5N473|A0A0D5N473_GEOSN Preprotein translocase subunit YajC OS=Geobacter sulfurreducens GN=RW64_04530 P
>tr|Q74CY8|Q74CY8_GEOSL RecBCD enzyme subunit RecC OS=Geobacter sulfurreducens (strain ATCC 51573 / DSM 12127 / PCA) GN=recC PE=3 SV=1;>tr|A0A0D5NCE1|A0A0D5NCE1_GEOSN RecBCD enzyme subunit RecC OS=Geobacter sulfurreducens GN=recC PE=3 SV=1	0.142743	0.473056			5.33	5.15644	5.3933	5.29664	4.93506	5.2198					6.9601	13594000	3	2	4	4	3.7	117.55	1064	0	5.40095	4.55383	4.48619	NaN	3.83507	4.10527	4.21701	1261	0.473056	0.142743	Q74CY8;A0A0D5NCE1	Q74CY8;A0A0D5NCE1	>tr|Q74CY8|Q74CY8_GEOSL RecBCD enzyme subunit RecC OS=Geobacter sulfurreducens (strain ATCC 51573 / DSM 12127 / PCA) GN=recC PE=3 SV=1;>tr|A0A0D5NCE1|A0A0D5NCE1_GEOSN RecBCD enzyme subunit RecC OS=Geobacter sulfurreducens GN=recC PE=3 SV=1
>sp|Q74BZ3|Y1884_GEOSL Nucleotide-binding protein GSU1884 OS=Geobacter sulfurreducens (strain ATCC 51573 / DSM 12127 / PCA) GN=GSU1884 PE=3 SV=1;>tr|A0A0D5N2J7|A0A0D5N2J7_GEOSN Nucleotide-binding protein RW64_00230 OS=Geobacter sulfurreducens GN=RW64_00230	0.14244	0.93418			6.72012	6.59629	6.51204	6.39447	6.52179	6.48487					15.412	341010000	43	2	8	8	31.9	32.038	285	0	7.35668	6.45977	6.39804	6.154	5.75277	6.08361	5.99033	33	0.93418	0.14244	Q74BZ3;A0A0D5N2J7	Q74BZ3;A0A0D5N2J7	>sp|Q74BZ3|Y1884_GEOSL Nucleotide-binding protein GSU1884 OS=Geobacter sulfurreducens (strain ATCC 51573 / DSM 12127 / PCA) GN=GSU1884 PE=3 SV=1;>tr|A0A0D5N2J7|A0A0D5N2J7_GEOSN Nucleotide-binding protein RW64_00230 OS=Geobacter sulfurreducens GN=RW64_00230
>tr|Q74AB5|Q74AB5_GEOSL Sensor sigma-54-dependent transcriptional regulator, GAF and GAF domain-containing OS=Geobacter sulfurreducens (strain ATCC 51573 / DSM 12127 / PCA) GN=GSU2475 PE=4 SV=2	0.14197	0.149326			5.62562	5.85611	5.56539	4.85451	5.88513	5.88157					19.124	108510000	15	1	9	1	10.7	105.93	936	0	6.25015	5.21253	5.50603	5.16791	4.61861	4.61224	4.95064	1726	0.149326	0.14197	Q74AB5	Q74AB5	>tr|Q74AB5|Q74AB5_GEOSL Sensor sigma-54-dependent transcriptional regulator, GAF and GAF domain-containing OS=Geobacter sulfurreducens (strain ATCC 51573 / DSM 12127 / PCA) GN=GSU2475 PE=4 SV=2
>tr|Q74BT6|Q74BT6_GEOSL Sigma-54-dependent transcriptional response regulator OS=Geobacter sulfurreducens (strain ATCC 51573 / DSM 12127 / PCA) GN=GSU1940 PE=4 SV=1;>tr|A0A0D5N2U3|A0A0D5N2U3_GEOSN Fis family transcriptional regulator OS=Geobacter sulfurred	0.141484	0.386314			5.99437	6.13216	5.83294	6.05146	5.61155	5.872					22.618	208960000	33	2	11	11	37.1	50.881	455	0	6.88869	5.94576	6.34856	5.58891	5.3557	5.05177	5.42098	1801	0.386314	0.141484	Q74BT6;A0A0D5N2U3	Q74BT6;A0A0D5N2U3	>tr|Q74BT6|Q74BT6_GEOSL Sigma-54-dependent transcriptional response regulator OS=Geobacter sulfurreducens (strain ATCC 51573 / DSM 12127 / PCA) GN=GSU1940 PE=4 SV=1;>tr|A0A0D5N2U3|A0A0D5N2U3_GEOSN Fis family transcriptional regulator OS=Geobacter sulfurred
>sp|Q74BL4|AROC_GEOSL Chorismate synthase OS=Geobacter sulfurreducens (strain ATCC 51573 / DSM 12127 / PCA) GN=aroC PE=3 SV=1;>tr|A0A0D5N2X3|A0A0D5N2X3_GEOSN Chorismate synthase OS=Geobacter sulfurreducens GN=aroC PE=3 SV=1	0.140917	0.132233			5.54869	5.94222	4.64428	5.39301	5.177	5.14243					10.328	47667000	5	2	3	3	12.5	43.013	393	0	6.3358	5.55746	5.79098	5.63469	NaN	4.89874	NaN	66	0.132233	0.140917	Q74BL4;A0A0D5N2X3	Q74BL4;A0A0D5N2X3	>sp|Q74BL4|AROC_GEOSL Chorismate synthase OS=Geobacter sulfurreducens (strain ATCC 51573 / DSM 12127 / PCA) GN=aroC PE=3 SV=1;>tr|A0A0D5N2X3|A0A0D5N2X3_GEOSN Chorismate synthase OS=Geobacter sulfurreducens GN=aroC PE=3 SV=1
>tr|Q74EF3|Q74EF3_GEOSL GTPase HflX OS=Geobacter sulfurreducens (strain ATCC 51573 / DSM 12127 / PCA) GN=hflX PE=3 SV=1;>tr|A0A0D5NE69|A0A0D5NE69_GEOSN GTPase HflX OS=Geobacter sulfurreducens GN=hflX PE=3 SV=1	0.140397	0.387787			5.41964	5.35564	4.96405	5.21305	5.03288	5.07221					3.713	16597000	1	2	2	2	4	62.558	555	0	5.66373	5.12496	5.16376	4.91067	NaN	3.60011	4.10707	1380	0.387787	0.140397	Q74EF3;A0A0D5NE69	Q74EF3;A0A0D5NE69	>tr|Q74EF3|Q74EF3_GEOSL GTPase HflX OS=Geobacter sulfurreducens (strain ATCC 51573 / DSM 12127 / PCA) GN=hflX PE=3 SV=1;>tr|A0A0D5NE69|A0A0D5NE69_GEOSN GTPase HflX OS=Geobacter sulfurreducens GN=hflX PE=3 SV=1
>sp|Q74AM0|Y2333_GEOSL UPF0182 protein GSU2333 OS=Geobacter sulfurreducens (strain ATCC 51573 / DSM 12127 / PCA) GN=GSU2333 PE=3 SV=1;>tr|A0A0D5N351|A0A0D5N351_GEOSN UPF0182 protein RW64_02585 OS=Geobacter sulfurreducens GN=RW64_02585 PE=3 SV=1	0.139854	0.529695			7.36849	7.46559	7.39919	7.34518	7.04992	7.41862					259.93	4910600000	379	2	38	38	45.1	99.715	894	0	7.97513	7.05721	7.22559	7.14258	6.49538	6.32801	6.69419	1745	0.529695	0.139854	Q74AM0;A0A0D5N351	Q74AM0;A0A0D5N351	>sp|Q74AM0|Y2333_GEOSL UPF0182 protein GSU2333 OS=Geobacter sulfurreducens (strain ATCC 51573 / DSM 12127 / PCA) GN=GSU2333 PE=3 SV=1;>tr|A0A0D5N351|A0A0D5N351_GEOSN UPF0182 protein RW64_02585 OS=Geobacter sulfurreducens GN=RW64_02585 PE=3 SV=1
>tr|Q74B27|Q74B27_GEOSL Transpeptidase OS=Geobacter sulfurreducens (strain ATCC 51573 / DSM 12127 / PCA) GN=GSU2458 PE=4 SV=2;>tr|A0A0D5N555|A0A0D5N555_GEOSN Penicillin-binding protein OS=Geobacter sulfurreducens GN=RW64_03285 PE=4 SV=1	0.139373	0.526777			6.34161	6.06848	6.30752	6.25549	6.00372	6.04029					36.932	220550000	34	2	10	10	21.9	48.356	447	0	6.92854	6.29491	6.23424	6.20758	5.86145	5.81905	5.71559	1766	0.526777	0.139373	Q74B27;A0A0D5N555	Q74B27;A0A0D5N555	>tr|Q74B27|Q74B27_GEOSL Transpeptidase OS=Geobacter sulfurreducens (strain ATCC 51573 / DSM 12127 / PCA) GN=GSU2458 PE=4 SV=2;>tr|A0A0D5N555|A0A0D5N555_GEOSN Penicillin-binding protein OS=Geobacter sulfurreducens GN=RW64_03285 PE=4 SV=1
>tr|Q74BX3|Q74BX3_GEOSL Cold shock DNA/RNA-binding protein OS=Geobacter sulfurreducens (strain ATCC 51573 / DSM 12127 / PCA) GN=GSU1905 PE=4 SV=1;>tr|A0A0D5N2L6|A0A0D5N2L6_GEOSN Cold-shock protein OS=Geobacter sulfurreducens GN=RW64_00335 PE=4 SV=1	0.139364	0.200866			6.07174	6.22595	6.29204	6.02686	6.52067	5.62411					63.818	179930000	20	2	4	4	89.4	7.189	66	0	7.77798	6.80116	6.80939	6.57303	6.44529	6.45697	6.22639	37	0.200866	0.139364	Q74BX3;A0A0D5N2L6	Q74BX3;A0A0D5N2L6	>tr|Q74BX3|Q74BX3_GEOSL Cold shock DNA/RNA-binding protein OS=Geobacter sulfurreducens (strain ATCC 51573 / DSM 12127 / PCA) GN=GSU1905 PE=4 SV=1;>tr|A0A0D5N2L6|A0A0D5N2L6_GEOSN Cold-shock protein OS=Geobacter sulfurreducens GN=RW64_00335 PE=4 SV=1
>tr|Q74CH2|Q74CH2_GEOSL Bis-adenosyl-polyphosphate hydrolase, FHIT domain-containing OS=Geobacter sulfurreducens (strain ATCC 51573 / DSM 12127 / PCA) GN=GSU1701 PE=4 SV=1;>tr|A0A0D5NC45|A0A0D5NC45_GEOSN HIT family hydrolase OS=Geobacter sulfurreducens GN=	0.138841	0.580124			4.88224	5.02599	5.06825	4.95314	4.67244	4.93437					2.9758	35093000	2	2	2	2	10.5	18.162	162	0	6.54522	5.23114	NaN	4.43857	NaN	NaN	4.27609	1217	0.580124	0.138841	Q74CH2;A0A0D5NC45	Q74CH2;A0A0D5NC45	>tr|Q74CH2|Q74CH2_GEOSL Bis-adenosyl-polyphosphate hydrolase, FHIT domain-containing OS=Geobacter sulfurreducens (strain ATCC 51573 / DSM 12127 / PCA) GN=GSU1701 PE=4 SV=1;>tr|A0A0D5NC45|A0A0D5NC45_GEOSN HIT family hydrolase OS=Geobacter sulfurreducens GN=
>tr|Q74CF4|Q74CF4_GEOSL 6-carboxy-5,6,7,8-tetrahydropterin synthase OS=Geobacter sulfurreducens (strain ATCC 51573 / DSM 12127 / PCA) GN=queD PE=3 SV=1;>tr|A0A0D5NB03|A0A0D5NB03_GEOSN 6-carboxy-5,6,7,8-tetrahydropterin synthase OS=Geobacter sulfurreducens	0.138748	1.2086			6.97529	7.05839	7.09297	6.82195	6.93475	6.95369					32.139	658580000	74	2	8	8	48.4	14.046	122	0	7.91552	7.09729	7.25069	7.06457	6.3382	6.54843	6.71368	1099	1.2086	0.138748	Q74CF4;A0A0D5NB03	Q74CF4;A0A0D5NB03	>tr|Q74CF4|Q74CF4_GEOSL 6-carboxy-5,6,7,8-tetrahydropterin synthase OS=Geobacter sulfurreducens (strain ATCC 51573 / DSM 12127 / PCA) GN=queD PE=3 SV=1;>tr|A0A0D5NB03|A0A0D5NB03_GEOSN 6-carboxy-5,6,7,8-tetrahydropterin synthase OS=Geobacter sulfurreducens
>tr|Q74BW3|Q74BW3_GEOSL Phosphatidate cytidylyltransferase OS=Geobacter sulfurreducens (strain ATCC 51573 / DSM 12127 / PCA) GN=cdsA PE=4 SV=2;>tr|A0A0D5ND41|A0A0D5ND41_GEOSN Phosphatidate cytidylyltransferase OS=Geobacter sulfurreducens GN=RW64_00390 PE=4	0.137779	0.265148			4.98295	5.2769	5.15221	5.13479	4.62582	5.23811					6.0051	9531300	9	2	2	2	11.6	29.76	276	0	5.97915	NaN	5.38281	5.16864	5.05918	4.55622	5.20265	1328	0.265148	0.137779	Q74BW3;A0A0D5ND41	Q74BW3;A0A0D5ND41	>tr|Q74BW3|Q74BW3_GEOSL Phosphatidate cytidylyltransferase OS=Geobacter sulfurreducens (strain ATCC 51573 / DSM 12127 / PCA) GN=cdsA PE=4 SV=2;>tr|A0A0D5ND41|A0A0D5ND41_GEOSN Phosphatidate cytidylyltransferase OS=Geobacter sulfurreducens GN=RW64_00390 PE=4
>sp|Q74BU2|COAX_GEOSL Type III pantothenate kinase OS=Geobacter sulfurreducens (strain ATCC 51573 / DSM 12127 / PCA) GN=coaX PE=3 SV=1;>tr|A0A0D5N229|A0A0D5N229_GEOSN Type III pantothenate kinase OS=Geobacter sulfurreducens GN=coaX PE=3 SV=1	0.137377	0.652459			6.49664	6.51797	6.30844	6.16832	6.35803	6.38457					32.591	141150000	48	2	7	7	34.5	27.972	255	0	7.00355	6.27035	6.37335	5.98908	5.67522	5.8794	5.82298	12	0.652459	0.137377	Q74BU2;A0A0D5N229	Q74BU2;A0A0D5N229	>sp|Q74BU2|COAX_GEOSL Type III pantothenate kinase OS=Geobacter sulfurreducens (strain ATCC 51573 / DSM 12127 / PCA) GN=coaX PE=3 SV=1;>tr|A0A0D5N229|A0A0D5N229_GEOSN Type III pantothenate kinase OS=Geobacter sulfurreducens GN=coaX PE=3 SV=1
>tr|Q748E0|Q748E0_GEOSL Cell division protein FtsA OS=Geobacter sulfurreducens (strain ATCC 51573 / DSM 12127 / PCA) GN=ftsA PE=3 SV=1;>tr|A0A0D5N5Y8|A0A0D5N5Y8_GEOSN Cell division protein FtsA OS=Geobacter sulfurreducens GN=ftsA PE=3 SV=1	0.137187	1.22171			7.10421	7.06006	7.1841	7.00668	6.90326	7.02686					167.96	3038600000	185	2	17	17	59.6	43.895	411	0	8.14026	7.09632	7.16203	7.18224	6.40973	6.47754	6.48118	396	1.22171	0.137187	Q748E0;A0A0D5N5Y8	Q748E0;A0A0D5N5Y8	>tr|Q748E0|Q748E0_GEOSL Cell division protein FtsA OS=Geobacter sulfurreducens (strain ATCC 51573 / DSM 12127 / PCA) GN=ftsA PE=3 SV=1;>tr|A0A0D5N5Y8|A0A0D5N5Y8_GEOSN Cell division protein FtsA OS=Geobacter sulfurreducens GN=ftsA PE=3 SV=1
>sp|Q747F9|PURA_GEOSL Adenylosuccinate synthetase OS=Geobacter sulfurreducens (strain ATCC 51573 / DSM 12127 / PCA) GN=purA PE=3 SV=1;>tr|A0A0D5N771|A0A0D5N771_GEOSN Adenylosuccinate synthetase OS=Geobacter sulfurreducens GN=purA PE=3 SV=1	0.137041	1.43289			7.62732	7.74111	7.62464	7.53648	7.48461	7.56085					321.58	8878000000	374	2	26	26	72.3	47.785	433	0	8.60589	7.58701	7.86672	7.69896	7.12691	7.12473	7.11488	561	1.43289	0.137041	Q747F9;A0A0D5N771	Q747F9;A0A0D5N771	>sp|Q747F9|PURA_GEOSL Adenylosuccinate synthetase OS=Geobacter sulfurreducens (strain ATCC 51573 / DSM 12127 / PCA) GN=purA PE=3 SV=1;>tr|A0A0D5N771|A0A0D5N771_GEOSN Adenylosuccinate synthetase OS=Geobacter sulfurreducens GN=purA PE=3 SV=1
>tr|Q74AC5|Q74AC5_GEOSL Metal-dependent hydrolase, beta-lactamase superfamily OS=Geobacter sulfurreducens (strain ATCC 51573 / DSM 12127 / PCA) GN=GSU2465 PE=4 SV=1;>tr|A0A0D5N498|A0A0D5N498_GEOSN Beta-lactamase OS=Geobacter sulfurreducens GN=RW64_03320 PE	0.136937	0.682588			5.20712	5.21461	5.011	5.09856	4.8883	5.03507					2.699	12991000	2	2	2	2	7.2	27.643	251	0.0016882	5.93756	5.10161	5.17676	5.25801	4.8518	4.29975	4.13152	218	0.682588	0.136937	Q74AC5;A0A0D5N498	Q74AC5;A0A0D5N498	>tr|Q74AC5|Q74AC5_GEOSL Metal-dependent hydrolase, beta-lactamase superfamily OS=Geobacter sulfurreducens (strain ATCC 51573 / DSM 12127 / PCA) GN=GSU2465 PE=4 SV=1;>tr|A0A0D5N498|A0A0D5N498_GEOSN Beta-lactamase OS=Geobacter sulfurreducens GN=RW64_03320 PE
>tr|Q749U5|Q749U5_GEOSL NAD-dependent nucleoside diphosphate-sugar epimerase/dehydratase OS=Geobacter sulfurreducens (strain ATCC 51573 / DSM 12127 / PCA) GN=GSU2647 PE=4 SV=1;>tr|A0A0D5N4X1|A0A0D5N4X1_GEOSN NAD-dependent dehydratase OS=Geobacter sulfurred	0.136072	0.752117			6.02251	6.12303	6.02967	5.97349	6.02173	5.77178					13.549	104060000	19	2	5	5	17.6	31.497	289	0	6.84122	5.32168	6.12008	5.99089	5.21937	5.20071	5.52401	274	0.752117	0.136072	Q749U5;A0A0D5N4X1	Q749U5;A0A0D5N4X1	>tr|Q749U5|Q749U5_GEOSL NAD-dependent nucleoside diphosphate-sugar epimerase/dehydratase OS=Geobacter sulfurreducens (strain ATCC 51573 / DSM 12127 / PCA) GN=GSU2647 PE=4 SV=1;>tr|A0A0D5N4X1|A0A0D5N4X1_GEOSN NAD-dependent dehydratase OS=Geobacter sulfurred
>tr|Q74AJ5|Q74AJ5_GEOSL Glycoside hydrolase, family 57, DUF3536 domain-containing OS=Geobacter sulfurreducens (strain ATCC 51573 / DSM 12127 / PCA) GN=GSU2359 PE=3 SV=1;>tr|A0A0D5N374|A0A0D5N374_GEOSN Glycoside hydrolase OS=Geobacter sulfurreducens GN=RW64	0.135379	0.663436			5.35484	5.51387	5.30105	5.17129	5.38678	5.20556					9.9603	41131000	11	2	5	5	6.4	93.661	817	0	5.97072	5.22688	5.37378	5.11647	4.32956	4.0267	4.38353	99	0.663436	0.135379	Q74AJ5;A0A0D5N374	Q74AJ5;A0A0D5N374	>tr|Q74AJ5|Q74AJ5_GEOSL Glycoside hydrolase, family 57, DUF3536 domain-containing OS=Geobacter sulfurreducens (strain ATCC 51573 / DSM 12127 / PCA) GN=GSU2359 PE=3 SV=1;>tr|A0A0D5N374|A0A0D5N374_GEOSN Glycoside hydrolase OS=Geobacter sulfurreducens GN=RW64
>tr|Q74EL6|Q74EL6_GEOSL Sensor diguanylate cyclase/phosphodiesterase, HAMP and PAS domain-containing OS=Geobacter sulfurreducens (strain ATCC 51573 / DSM 12127 / PCA) GN=GSU0946 PE=4 SV=1	0.135187	0.466707			5.50667	5.14517	5.53378	5.25278	5.26161	5.26567					22.737	56178000	23	2	7	7	8	92.86	842	0	6.09635	5.28932	5.57124	5.24057	4.37813	4.3468	4.74353	1879	0.466707	0.135187	Q74EL6;A0A0D5NAI8	Q74EL6	>tr|Q74EL6|Q74EL6_GEOSL Sensor diguanylate cyclase/phosphodiesterase, HAMP and PAS domain-containing OS=Geobacter sulfurreducens (strain ATCC 51573 / DSM 12127 / PCA) GN=GSU0946 PE=4 SV=1
>tr|Q74DW6|Q74DW6_GEOSL Nuclease, putative OS=Geobacter sulfurreducens (strain ATCC 51573 / DSM 12127 / PCA) GN=GSU1199 PE=4 SV=1;>tr|A0A0D5NA01|A0A0D5NA01_GEOSN Nuclease OS=Geobacter sulfurreducens GN=RW64_15695 PE=4 SV=1	0.135119	0.157376			5.0251	5.02954	5.76133	5.546	5.00494	4.85967					4.5568	58302000	2	2	3	3	16.6	21.108	187	0	6.72428	5.90267	5.90639	5.83736	5.51196	5.40971	5.03354	956	0.157376	0.135119	Q74DW6;A0A0D5NA01	Q74DW6;A0A0D5NA01	>tr|Q74DW6|Q74DW6_GEOSL Nuclease, putative OS=Geobacter sulfurreducens (strain ATCC 51573 / DSM 12127 / PCA) GN=GSU1199 PE=4 SV=1;>tr|A0A0D5NA01|A0A0D5NA01_GEOSN Nuclease OS=Geobacter sulfurreducens GN=RW64_15695 PE=4 SV=1
>tr|Q74E09|Q74E09_GEOSL Glutaredoxin family protein OS=Geobacter sulfurreducens (strain ATCC 51573 / DSM 12127 / PCA) GN=GSU1155 PE=4 SV=1;>tr|A0A0D5N9W5|A0A0D5N9W5_GEOSN Glutaredoxin OS=Geobacter sulfurreducens GN=RW64_15495 PE=4 SV=1	0.134143	0.479096			6.5188	6.46307	6.84967	6.4484	6.49987	6.48086					8.9339	373420000	29	2	4	4	37.4	13.52	123	0	7.79404	6.76284	6.67292	6.88686	6.23487	6.45192	6.47906	939	0.479096	0.134143	Q74E09;A0A0D5N9W5	Q74E09;A0A0D5N9W5	>tr|Q74E09|Q74E09_GEOSL Glutaredoxin family protein OS=Geobacter sulfurreducens (strain ATCC 51573 / DSM 12127 / PCA) GN=GSU1155 PE=4 SV=1;>tr|A0A0D5N9W5|A0A0D5N9W5_GEOSN Glutaredoxin OS=Geobacter sulfurreducens GN=RW64_15495 PE=4 SV=1
>tr|Q74CQ2|Q74CQ2_GEOSL Uncharacterized protein OS=Geobacter sulfurreducens (strain ATCC 51573 / DSM 12127 / PCA) GN=GSU1621 PE=4 SV=2;>tr|A0A0D5NCC1|A0A0D5NCC1_GEOSN Uncharacterized protein OS=Geobacter sulfurreducens GN=RW64_19085 PE=4 SV=1	0.133947	0.108595			4.47005	5.65341	5.05313	5.04295	4.38063	5.35117					6.2247	22397000	10	2	3	3	21	17.248	167	0	6.35019	5.36461	5.49468	5.02768	4.92465	4.96133	4.76245	1253	0.108595	0.133947	Q74CQ2;A0A0D5NCC1	Q74CQ2;A0A0D5NCC1	>tr|Q74CQ2|Q74CQ2_GEOSL Uncharacterized protein OS=Geobacter sulfurreducens (strain ATCC 51573 / DSM 12127 / PCA) GN=GSU1621 PE=4 SV=2;>tr|A0A0D5NCC1|A0A0D5NCC1_GEOSN Uncharacterized protein OS=Geobacter sulfurreducens GN=RW64_19085 PE=4 SV=1
>tr|Q74FA0|Q74FA0_GEOSL Uncharacterized protein OS=Geobacter sulfurreducens (strain ATCC 51573 / DSM 12127 / PCA) GN=GSU0709 PE=4 SV=1;>tr|A0A0D5N8P7|A0A0D5N8P7_GEOSN Uncharacterized protein OS=Geobacter sulfurreducens GN=RW64_13170 PE=4 SV=1	0.133524	0.302248			5.42989	4.93626	5.25518	5.15375	5.2048	4.8622					5.3465	32108000	6	2	4	4	4.3	116.27	1064	0	5.78234	4.63321	4.76295	4.46126	3.6853	3.19343	3.87879	1906	0.302248	0.133524	Q74FA0;A0A0D5N8P7	Q74FA0;A0A0D5N8P7	>tr|Q74FA0|Q74FA0_GEOSL Uncharacterized protein OS=Geobacter sulfurreducens (strain ATCC 51573 / DSM 12127 / PCA) GN=GSU0709 PE=4 SV=1;>tr|A0A0D5N8P7|A0A0D5N8P7_GEOSN Uncharacterized protein OS=Geobacter sulfurreducens GN=RW64_13170 PE=4 SV=1
>tr|Q74CR9|Q74CR9_GEOSL 3-oxoacyl-(Acyl carrier protein) reductase OS=Geobacter sulfurreducens (strain ATCC 51573 / DSM 12127 / PCA) GN=fabG-2 PE=3 SV=1;>tr|A0A0D5NBQ8|A0A0D5NBQ8_GEOSN 3-oxoacyl-ACP synthase OS=Geobacter sulfurreducens GN=RW64_19185 PE=3 S	0.132906	0.533488			6.7813	6.90421	6.66948	6.47998	6.72516	6.75113					56.566	383100000	46	2	8	8	42.3	25.858	246	0	7.54192	6.71119	6.67175	6.39771	6.35409	6.50353	6.2398	1178	0.533488	0.132906	Q74CR9;A0A0D5NBQ8	Q74CR9;A0A0D5NBQ8	>tr|Q74CR9|Q74CR9_GEOSL 3-oxoacyl-(Acyl carrier protein) reductase OS=Geobacter sulfurreducens (strain ATCC 51573 / DSM 12127 / PCA) GN=fabG-2 PE=3 SV=1;>tr|A0A0D5NBQ8|A0A0D5NBQ8_GEOSN 3-oxoacyl-ACP synthase OS=Geobacter sulfurreducens GN=RW64_19185 PE=3 S
>tr|Q747R5|Q747R5_GEOSL Protein phosphoaspartate phosphatase CheC associated with MCPs of class 44H OS=Geobacter sulfurreducens (strain ATCC 51573 / DSM 12127 / PCA) GN=cheC44H PE=4 SV=1;>tr|A0A0D5N7A2|A0A0D5N7A2_GEOSN Chemotaxis protein CheY OS=Geobacter	0.132548	0.873485			5.96088	6.10192	6.20093	5.9783	5.93945	5.94834					10.178	86171000	30	2	6	6	30.4	22.002	204	0	6.93536	5.99546	6.05706	5.87944	5.55802	5.81087	5.59564	572	0.873485	0.132548	Q747R5;A0A0D5N7A2	Q747R5;A0A0D5N7A2	>tr|Q747R5|Q747R5_GEOSL Protein phosphoaspartate phosphatase CheC associated with MCPs of class 44H OS=Geobacter sulfurreducens (strain ATCC 51573 / DSM 12127 / PCA) GN=cheC44H PE=4 SV=1;>tr|A0A0D5N7A2|A0A0D5N7A2_GEOSN Chemotaxis protein CheY OS=Geobacter
>sp|Q74ES0|ACYP_GEOSL Acylphosphatase OS=Geobacter sulfurreducens (strain ATCC 51573 / DSM 12127 / PCA) GN=acyP PE=3 SV=1;>tr|A0A0D5N9P6|A0A0D5N9P6_GEOSN Acylphosphatase OS=Geobacter sulfurreducens GN=RW64_14095 PE=3 SV=1	0.130699	0.201442			5.15283	5.08038	5.17766	4.82011	5.49821	4.70046					3.0052	24642000	5	2	2	2	18.7	10.289	91	0	6.78962	5.95792	5.9693	5.90898	5.5693	5.81306	5.84377	912	0.201442	0.130699	Q74ES0;A0A0D5N9P6	Q74ES0;A0A0D5N9P6	>sp|Q74ES0|ACYP_GEOSL Acylphosphatase OS=Geobacter sulfurreducens (strain ATCC 51573 / DSM 12127 / PCA) GN=acyP PE=3 SV=1;>tr|A0A0D5N9P6|A0A0D5N9P6_GEOSN Acylphosphatase OS=Geobacter sulfurreducens GN=RW64_14095 PE=3 SV=1
>sp|Q74GY3|ATPD_GEOSL ATP synthase subunit delta OS=Geobacter sulfurreducens (strain ATCC 51573 / DSM 12127 / PCA) GN=atpH PE=3 SV=1;>tr|A0A0D5N7H5|A0A0D5N7H5_GEOSN ATP synthase subunit delta OS=Geobacter sulfurreducens GN=atpH PE=3 SV=1	0.130693	1.57284			7.69327	7.7251	7.7074	7.65203	7.54028	7.54138					51.733	3465900000	94	2	7	7	45	19.268	180	0	8.58557	7.54633	7.7733	7.32972	7.36547	7.36568	7.07203	595	1.57284	0.130693	Q74GY3;A0A0D5N7H5	Q74GY3;A0A0D5N7H5	>sp|Q74GY3|ATPD_GEOSL ATP synthase subunit delta OS=Geobacter sulfurreducens (strain ATCC 51573 / DSM 12127 / PCA) GN=atpH PE=3 SV=1;>tr|A0A0D5N7H5|A0A0D5N7H5_GEOSN ATP synthase subunit delta OS=Geobacter sulfurreducens GN=atpH PE=3 SV=1
>tr|Q74C10|Q74C10_GEOSL PhoH-related ATPase OS=Geobacter sulfurreducens (strain ATCC 51573 / DSM 12127 / PCA) GN=GSU1866 PE=4 SV=1;>tr|A0A0D5N2M1|A0A0D5N2M1_GEOSN PhoH OS=Geobacter sulfurreducens GN=RW64_00140 PE=4 SV=1	0.130409	0.43035			6.84872	6.71451	7.1212	6.83439	6.79085	6.66797					90.029	1327000000	126	2	12	12	35.2	49.415	440	0	7.70789	6.7645	6.84839	6.96631	6.31199	6.34173	6.1659	40	0.43035	0.130409	Q74C10;A0A0D5N2M1	Q74C10;A0A0D5N2M1	>tr|Q74C10|Q74C10_GEOSL PhoH-related ATPase OS=Geobacter sulfurreducens (strain ATCC 51573 / DSM 12127 / PCA) GN=GSU1866 PE=4 SV=1;>tr|A0A0D5N2M1|A0A0D5N2M1_GEOSN PhoH OS=Geobacter sulfurreducens GN=RW64_00140 PE=4 SV=1
>sp|Q747F5|HEMH_GEOSL Ferrochelatase OS=Geobacter sulfurreducens (strain ATCC 51573 / DSM 12127 / PCA) GN=hemH PE=3 SV=1;>tr|A0A0D5NE57|A0A0D5NE57_GEOSN Ferrochelatase OS=Geobacter sulfurreducens GN=hemH PE=3 SV=1	0.13006	0.989854			5.95377	5.8141	5.86366	5.7863	5.79978	5.65527					26.938	67146000	63	2	6	6	20.8	36.023	317	0	6.68089	5.78202	5.94692	5.4637	5.50311	5.75416	5.48578	1379	0.989854	0.13006	Q747F5;A0A0D5NE57	Q747F5;A0A0D5NE57	>sp|Q747F5|HEMH_GEOSL Ferrochelatase OS=Geobacter sulfurreducens (strain ATCC 51573 / DSM 12127 / PCA) GN=hemH PE=3 SV=1;>tr|A0A0D5NE57|A0A0D5NE57_GEOSN Ferrochelatase OS=Geobacter sulfurreducens GN=hemH PE=3 SV=1
>tr|Q74A67|Q74A67_GEOSL Helix-turn-helix transcriptional regulator, LysR family OS=Geobacter sulfurreducens (strain ATCC 51573 / DSM 12127 / PCA) GN=GSU2523 PE=4 SV=1;>tr|A0A0D5N5B1|A0A0D5N5B1_GEOSN LysR family transcriptional regulator OS=Geobacter sulfur	0.129831	0.944839			6.06536	6.07427	6.20404	5.93481	6.07679	5.94258					18.213	110230000	26	2	7	7	29.2	31.69	298	0	6.81185	5.82002	5.85522	5.69397	5.31538	5.46075	5.41312	306	0.944839	0.129831	Q74A67;A0A0D5N5B1	Q74A67;A0A0D5N5B1	>tr|Q74A67|Q74A67_GEOSL Helix-turn-helix transcriptional regulator, LysR family OS=Geobacter sulfurreducens (strain ATCC 51573 / DSM 12127 / PCA) GN=GSU2523 PE=4 SV=1;>tr|A0A0D5N5B1|A0A0D5N5B1_GEOSN LysR family transcriptional regulator OS=Geobacter sulfur
>tr|Q74EG2|Q74EG2_GEOSL Uncharacterized protein OS=Geobacter sulfurreducens (strain ATCC 51573 / DSM 12127 / PCA) GN=GSU1000 PE=4 SV=2;>tr|A0A0D5N9E6|A0A0D5N9E6_GEOSN Uncharacterized protein OS=Geobacter sulfurreducens GN=RW64_14650 PE=4 SV=1	0.129393	0.897149			7.19543	7.09805	7.20447	6.98307	6.97424	7.15247					124.76	2149900000	141	2	19	19	63.2	46.731	435	0	7.97068	7.2442	7.27843	7.28445	6.65801	6.43562	6.65816	865	0.897149	0.129393	Q74EG2;A0A0D5N9E6	Q74EG2;A0A0D5N9E6	>tr|Q74EG2|Q74EG2_GEOSL Uncharacterized protein OS=Geobacter sulfurreducens (strain ATCC 51573 / DSM 12127 / PCA) GN=GSU1000 PE=4 SV=2;>tr|A0A0D5N9E6|A0A0D5N9E6_GEOSN Uncharacterized protein OS=Geobacter sulfurreducens GN=RW64_14650 PE=4 SV=1
>tr|Q74FM6|Q74FM6_GEOSL Pyruvate phosphate dikinase OS=Geobacter sulfurreducens (strain ATCC 51573 / DSM 12127 / PCA) GN=ppdK PE=4 SV=1;>tr|A0A0D5N9R0|A0A0D5N9R0_GEOSN Pyruvate phosphate dikinase OS=Geobacter sulfurreducens GN=RW64_12475 PE=4 SV=1	0.128607	0.76866			8.30029	8.35557	8.16935	8.13814	8.05786	8.24338					323.31	22868000000	716	2	46	45	65.2	97.11	888	0	8.75716	8.08228	8.22848	7.95377	7.42711	7.21463	7.57803	1914	0.76866	0.128607	Q74FM6;A0A0D5N9R0	Q74FM6;A0A0D5N9R0	>tr|Q74FM6|Q74FM6_GEOSL Pyruvate phosphate dikinase OS=Geobacter sulfurreducens (strain ATCC 51573 / DSM 12127 / PCA) GN=ppdK PE=4 SV=1;>tr|A0A0D5N9R0|A0A0D5N9R0_GEOSN Pyruvate phosphate dikinase OS=Geobacter sulfurreducens GN=RW64_12475 PE=4 SV=1
>sp|Q74AR6|ENO_GEOSL Enolase OS=Geobacter sulfurreducens (strain ATCC 51573 / DSM 12127 / PCA) GN=eno PE=3 SV=1;>tr|A0A0D5N4N1|A0A0D5N4N1_GEOSN Enolase OS=Geobacter sulfurreducens GN=eno PE=3 SV=1	0.128187	1.97366			8.03937	8.11143	8.04731	7.96714	7.9375	7.90892					323.31	16865000000	680	2	33	33	84.3	46.441	428	0	8.88456	7.98729	8.20699	8.09691	7.538	7.53813	7.37214	1749	1.97366	0.128187	Q74AR6;A0A0D5N4N1	Q74AR6;A0A0D5N4N1	>sp|Q74AR6|ENO_GEOSL Enolase OS=Geobacter sulfurreducens (strain ATCC 51573 / DSM 12127 / PCA) GN=eno PE=3 SV=1;>tr|A0A0D5N4N1|A0A0D5N4N1_GEOSN Enolase OS=Geobacter sulfurreducens GN=eno PE=3 SV=1
>tr|Q74CT4|Q74CT4_GEOSL RNA-binding protein YlxRQ, putative OS=Geobacter sulfurreducens (strain ATCC 51573 / DSM 12127 / PCA) GN=ylxRQ PE=4 SV=1;>tr|A0A0D5NCF1|A0A0D5NCF1_GEOSN 50S ribosomal protein L7 OS=Geobacter sulfurreducens GN=RW64_19265 PE=4 SV=1	0.128118	0.119632			4.96387	5.67095	4.70505	5.49515	4.84024	4.62013					3.2548	33429000	2	2	4	4	27.3	22.339	205	0	6.44493	5.4826	5.58669	5.46132	5.2559	5.46512	5.49529	1264	0.119632	0.128118	Q74CT4;A0A0D5NCF1	Q74CT4;A0A0D5NCF1	>tr|Q74CT4|Q74CT4_GEOSL RNA-binding protein YlxRQ, putative OS=Geobacter sulfurreducens (strain ATCC 51573 / DSM 12127 / PCA) GN=ylxRQ PE=4 SV=1;>tr|A0A0D5NCF1|A0A0D5NCF1_GEOSN 50S ribosomal protein L7 OS=Geobacter sulfurreducens GN=RW64_19265 PE=4 SV=1
>tr|Q74BE0|Q74BE0_GEOSL Glycerol dehydratase OS=Geobacter sulfurreducens (strain ATCC 51573 / DSM 12127 / PCA) GN=GSU2101 PE=4 SV=1;>tr|A0A0D5N2J4|A0A0D5N2J4_GEOSN Formate acetyltransferase OS=Geobacter sulfurreducens GN=RW64_01285 PE=4 SV=1	0.127531	0.437568			6.2907	6.25234	6.13735	6.22194	5.86711	6.20876					61.87	378090000	75	2	20	20	30.8	87.208	786	0	7.00941	6.08221	6.35048	6.10948	5.22668	4.95828	5.6539	32	0.437568	0.127531	Q74BE0;A0A0D5N2J4	Q74BE0;A0A0D5N2J4	>tr|Q74BE0|Q74BE0_GEOSL Glycerol dehydratase OS=Geobacter sulfurreducens (strain ATCC 51573 / DSM 12127 / PCA) GN=GSU2101 PE=4 SV=1;>tr|A0A0D5N2J4|A0A0D5N2J4_GEOSN Formate acetyltransferase OS=Geobacter sulfurreducens GN=RW64_01285 PE=4 SV=1
>tr|Q74GU3|Q74GU3_GEOSL Acetylornithine aminotransferase OS=Geobacter sulfurreducens (strain ATCC 51573 / DSM 12127 / PCA) GN=argD PE=3 SV=1;>tr|A0A0D5N7T1|A0A0D5N7T1_GEOSN Acetylornithine aminotransferase OS=Geobacter sulfurreducens GN=argD PE=3 SV=1	0.127497	0.659432			6.45611	6.69769	6.69072	6.45416	6.4468	6.56107					70.732	1067000000	86	2	10	10	30.8	43.251	399	0	7.7977	6.43922	6.97775	6.66629	5.92534	6.31288	6.13046	648	0.659432	0.127497	Q74GU3;A0A0D5N7T1	Q74GU3;A0A0D5N7T1	>tr|Q74GU3|Q74GU3_GEOSL Acetylornithine aminotransferase OS=Geobacter sulfurreducens (strain ATCC 51573 / DSM 12127 / PCA) GN=argD PE=3 SV=1;>tr|A0A0D5N7T1|A0A0D5N7T1_GEOSN Acetylornithine aminotransferase OS=Geobacter sulfurreducens GN=argD PE=3 SV=1
>tr|Q74AL6|Q74AL6_GEOSL Trehalose-6-phosphate synthase OS=Geobacter sulfurreducens (strain ATCC 51573 / DSM 12127 / PCA) GN=otsA PE=4 SV=2;>tr|A0A0D5N4F3|A0A0D5N4F3_GEOSN Alpha,alpha-trehalose-phosphate synthase OS=Geobacter sulfurreducens GN=RW64_02600 PE	0.127368	0.591315			6.75408	6.73615	6.63572	6.62632	6.40978	6.70774					95.074	980130000	164	2	22	22	36	84.712	747	0	7.43498	6.51753	6.67434	6.49798	5.87868	5.49788	6.0677	1744	0.591315	0.127368	Q74AL6;A0A0D5N4F3	Q74AL6;A0A0D5N4F3	>tr|Q74AL6|Q74AL6_GEOSL Trehalose-6-phosphate synthase OS=Geobacter sulfurreducens (strain ATCC 51573 / DSM 12127 / PCA) GN=otsA PE=4 SV=2;>tr|A0A0D5N4F3|A0A0D5N4F3_GEOSN Alpha,alpha-trehalose-phosphate synthase OS=Geobacter sulfurreducens GN=RW64_02600 PE
>tr|Q74H27|Q74H27_GEOSL Peroxiredoxin-like 2 family protein, selenocysteine-containing OS=Geobacter sulfurreducens (strain ATCC 51573 / DSM 12127 / PCA) GN=GSU0066 PE=4 SV=2	0.126985	0.593906			4.95096	5.10364	5.24614	5.02429	4.8872	5.00829					2.4142	2046500	5	1	2	2	12.8	26.296	235	0.0032949	5.16489	4.28083	4.4682	4.15238	4.27321	3.65888	4.21743	1948	0.593906	0.126985	Q74H27	Q74H27	>tr|Q74H27|Q74H27_GEOSL Peroxiredoxin-like 2 family protein, selenocysteine-containing OS=Geobacter sulfurreducens (strain ATCC 51573 / DSM 12127 / PCA) GN=GSU0066 PE=4 SV=2
>tr|Q74G65|Q74G65_GEOSL Peptidyl-prolyl cis-trans isomerase OS=Geobacter sulfurreducens (strain ATCC 51573 / DSM 12127 / PCA) GN=GSU0383 PE=4 SV=1;>tr|A0A0D5N8B2|A0A0D5N8B2_GEOSN Peptidyl-prolyl cis-trans isomerase OS=Geobacter sulfurreducens GN=RW64_11155	0.126095	0.381711			6.40002	6.63382	6.75468	6.64516	6.33401	6.43107					13.466	287540000	33	2	4	4	35.2	15.307	142	0	7.75973	6.80417	7.05411	6.89651	6.61486	6.0408	6.15317	714	0.381711	0.126095	Q74G65;A0A0D5N8B2	Q74G65;A0A0D5N8B2	>tr|Q74G65|Q74G65_GEOSL Peptidyl-prolyl cis-trans isomerase OS=Geobacter sulfurreducens (strain ATCC 51573 / DSM 12127 / PCA) GN=GSU0383 PE=4 SV=1;>tr|A0A0D5N8B2|A0A0D5N8B2_GEOSN Peptidyl-prolyl cis-trans isomerase OS=Geobacter sulfurreducens GN=RW64_11155
>tr|Q74FS1|Q74FS1_GEOSL Cysteine synthase A OS=Geobacter sulfurreducens (strain ATCC 51573 / DSM 12127 / PCA) GN=cysK PE=4 SV=1;>tr|A0A0D5N8T9|A0A0D5N8T9_GEOSN Cysteine synthase OS=Geobacter sulfurreducens GN=RW64_12185 PE=4 SV=1	0.125768	2.12504			8.1986	8.17038	8.19399	8.01473	8.08693	8.084					296.75	13947000000	429	2	18	18	79.2	32.117	307	0	8.91405	8.01599	8.23644	8.09086	7.61694	7.65545	7.69576	781	2.12504	0.125768	Q74FS1;A0A0D5N8T9	Q74FS1;A0A0D5N8T9	>tr|Q74FS1|Q74FS1_GEOSL Cysteine synthase A OS=Geobacter sulfurreducens (strain ATCC 51573 / DSM 12127 / PCA) GN=cysK PE=4 SV=1;>tr|A0A0D5N8T9|A0A0D5N8T9_GEOSN Cysteine synthase OS=Geobacter sulfurreducens GN=RW64_12185 PE=4 SV=1
>tr|Q74H20|Q74H20_GEOSL Outer membrane protein, putative OS=Geobacter sulfurreducens (strain ATCC 51573 / DSM 12127 / PCA) GN=GSU0073 PE=4 SV=1;>tr|A0A0D5N822|A0A0D5N822_GEOSN Membrane protein OS=Geobacter sulfurreducens GN=RW64_09495 PE=4 SV=1	0.125652	0.675542			6.76104	6.82285	7.00238	6.66744	6.72491	6.81697					36.814	675980000	66	2	5	5	31	20.845	200	0	7.87569	6.76448	6.81832	6.93612	6.30516	6.55024	6.63453	675	0.675542	0.125652	Q74H20;A0A0D5N822	Q74H20;A0A0D5N822	>tr|Q74H20|Q74H20_GEOSL Outer membrane protein, putative OS=Geobacter sulfurreducens (strain ATCC 51573 / DSM 12127 / PCA) GN=GSU0073 PE=4 SV=1;>tr|A0A0D5N822|A0A0D5N822_GEOSN Membrane protein OS=Geobacter sulfurreducens GN=RW64_09495 PE=4 SV=1
>tr|Q74BZ1|Q74BZ1_GEOSL RNA polymerase sigma-54 factor OS=Geobacter sulfurreducens (strain ATCC 51573 / DSM 12127 / PCA) GN=rpoN PE=3 SV=1;>tr|A0A0D5N1Y3|A0A0D5N1Y3_GEOSN RNA polymerase sigma-54 factor OS=Geobacter sulfurreducens GN=RW64_00245 PE=3 SV=1	0.125062	0.435648			6.43989	6.38279	6.12798	6.06288	6.32932	6.18327					46.283	382100000	79	2	13	13	28.7	54.84	481	0	7.11978	6.34893	6.39674	6.0548	5.50094	5.571	5.74084	4	0.435648	0.125062	Q74BZ1;A0A0D5N1Y3	Q74BZ1;A0A0D5N1Y3	>tr|Q74BZ1|Q74BZ1_GEOSL RNA polymerase sigma-54 factor OS=Geobacter sulfurreducens (strain ATCC 51573 / DSM 12127 / PCA) GN=rpoN PE=3 SV=1;>tr|A0A0D5N1Y3|A0A0D5N1Y3_GEOSN RNA polymerase sigma-54 factor OS=Geobacter sulfurreducens GN=RW64_00245 PE=3 SV=1
>tr|Q747G9|Q747G9_GEOSL Glycolate oxidase iron-sulfur subunit OS=Geobacter sulfurreducens (strain ATCC 51573 / DSM 12127 / PCA) GN=glcF-1 PE=4 SV=1;>tr|A0A0D5N7I5|A0A0D5N7I5_GEOSN Glycolate oxidase iron-sulfur subunit OS=Geobacter sulfurreducens GN=RW64_07	0.124543	0.593975			5.93646	6.01448	5.93154	5.98466	5.84976	5.67444					21.106	96411000	29	2	6	6	16.9	46.032	421	0	6.58619	5.95619	5.95401	5.68136	5.34669	5.33544	5.15082	1632	0.593975	0.124543	Q747G9;A0A0D5N7I5	Q747G9;A0A0D5N7I5	>tr|Q747G9|Q747G9_GEOSL Glycolate oxidase iron-sulfur subunit OS=Geobacter sulfurreducens (strain ATCC 51573 / DSM 12127 / PCA) GN=glcF-1 PE=4 SV=1;>tr|A0A0D5N7I5|A0A0D5N7I5_GEOSN Glycolate oxidase iron-sulfur subunit OS=Geobacter sulfurreducens GN=RW64_07
>tr|Q74BD6|Q74BD6_GEOSL Uncharacterized protein OS=Geobacter sulfurreducens (strain ATCC 51573 / DSM 12127 / PCA) GN=GSU2105 PE=4 SV=1	0.123772	0.721839			5.83559	5.97845	5.75329	5.7473	5.7972	5.65152					40.376	126380000	21	1	7	7	11.7	75.966	676	0	6.48889	5.6512	5.67579	5.63201	5.03719	5.06606	5.0029	1781	0.721839	0.123772	Q74BD6	Q74BD6	>tr|Q74BD6|Q74BD6_GEOSL Uncharacterized protein OS=Geobacter sulfurreducens (strain ATCC 51573 / DSM 12127 / PCA) GN=GSU2105 PE=4 SV=1
>tr|Q746R4|Q746R4_GEOSL Radical SAM domain iron-sulfur cluster-binding oxidoreductase OS=Geobacter sulfurreducens (strain ATCC 51573 / DSM 12127 / PCA) GN=GSU3454 PE=4 SV=1;>tr|A0A0D5N702|A0A0D5N702_GEOSN Radical SAM protein OS=Geobacter sulfurreducens GN=	0.123741	0.804771			6.65832	6.70899	6.50822	6.5483	6.52915	6.42685					35.657	404290000	35	2	7	7	24.2	40.482	356	0	7.26427	6.6055	6.83536	6.41243	5.9327	5.96185	6.02069	533	0.804771	0.123741	Q746R4;A0A0D5N702	Q746R4;A0A0D5N702	>tr|Q746R4|Q746R4_GEOSL Radical SAM domain iron-sulfur cluster-binding oxidoreductase OS=Geobacter sulfurreducens (strain ATCC 51573 / DSM 12127 / PCA) GN=GSU3454 PE=4 SV=1;>tr|A0A0D5N702|A0A0D5N702_GEOSN Radical SAM protein OS=Geobacter sulfurreducens GN=
>tr|Q748K3|Q748K3_GEOSL Uncharacterized protein OS=Geobacter sulfurreducens (strain ATCC 51573 / DSM 12127 / PCA) GN=GSU2998 PE=4 SV=1;>tr|A0A0D5N6C5|A0A0D5N6C5_GEOSN Uncharacterized protein OS=Geobacter sulfurreducens GN=RW64_06335 PE=4 SV=1	0.123265	0.764319			6.77353	6.94034	6.97439	6.69193	6.8055	6.82104					24.701	383860000	35	2	9	9	47.2	20.469	180	0	7.47023	6.6361	6.68129	6.64708	6.33011	6.42695	6.28972	452	0.764319	0.123265	Q748K3;A0A0D5N6C5	Q748K3;A0A0D5N6C5	>tr|Q748K3|Q748K3_GEOSL Uncharacterized protein OS=Geobacter sulfurreducens (strain ATCC 51573 / DSM 12127 / PCA) GN=GSU2998 PE=4 SV=1;>tr|A0A0D5N6C5|A0A0D5N6C5_GEOSN Uncharacterized protein OS=Geobacter sulfurreducens GN=RW64_06335 PE=4 SV=1
>tr|Q74EP6|Q74EP6_GEOSL Methyl-accepting chemotaxis sensory transducer, class 40H OS=Geobacter sulfurreducens (strain ATCC 51573 / DSM 12127 / PCA) GN=mcp40H-10 PE=4 SV=1;>tr|A0A0D5N975|A0A0D5N975_GEOSN Chemotaxis protein OS=Geobacter sulfurreducens GN=RW6	0.12313	0.316424			4.99654	5.27136	5.43985	5.03995	5.29765	5.00076					3.6656	1103400	1	2	2	1	6.1	42.027	394	0	4.8386	NaN	NaN	NaN	NaN	NaN	NaN	833	0.316424	0.12313	Q74EP6;A0A0D5N975	Q74EP6;A0A0D5N975	>tr|Q74EP6|Q74EP6_GEOSL Methyl-accepting chemotaxis sensory transducer, class 40H OS=Geobacter sulfurreducens (strain ATCC 51573 / DSM 12127 / PCA) GN=mcp40H-10 PE=4 SV=1;>tr|A0A0D5N975|A0A0D5N975_GEOSN Chemotaxis protein OS=Geobacter sulfurreducens GN=RW6
>tr|Q747Z9|Q747Z9_GEOSL 1-acyl-sn-glycerol-3-phosphate acyltransferase OS=Geobacter sulfurreducens (strain ATCC 51573 / DSM 12127 / PCA) GN=GSU3116 PE=3 SV=1;>tr|A0A0D5N727|A0A0D5N727_GEOSN 1-acyl-sn-glycerol-3-phosphate acyltransferase OS=Geobacter sulfur	0.123113	0.439951			6.46048	6.53189	6.21197	6.13824	6.33039	6.36637					13.558	230100000	28	2	7	7	27.4	24.914	234	0	7.28274	6.37742	6.49096	6.03306	5.65514	5.92358	5.69715	1645	0.439951	0.123113	Q747Z9;A0A0D5N727	Q747Z9;A0A0D5N727	>tr|Q747Z9|Q747Z9_GEOSL 1-acyl-sn-glycerol-3-phosphate acyltransferase OS=Geobacter sulfurreducens (strain ATCC 51573 / DSM 12127 / PCA) GN=GSU3116 PE=3 SV=1;>tr|A0A0D5N727|A0A0D5N727_GEOSN 1-acyl-sn-glycerol-3-phosphate acyltransferase OS=Geobacter sulfur
>tr|Q74CJ6|Q74CJ6_GEOSL Acyl-(Acyl carrier protein) ligase, acyl carrier, [acyl-]glycerolphosphate acyltransferase fusion protein OS=Geobacter sulfurreducens (strain ATCC 51573 / DSM 12127 / PCA) GN=GSU1677 PE=4 SV=1;>tr|A0A0D5NC15|A0A0D5NC15_GEOSN AMP-bin	0.123102	0.279099			6.16182	6.3267	6.14594	5.94602	6.42259	5.89655					78.396	257780000	57	2	18	18	23.8	91.385	824	0	6.74849	6.01275	6.11414	5.83151	5.34076	5.17595	5.30882	1205	0.279099	0.123102	Q74CJ6;A0A0D5NC15	Q74CJ6;A0A0D5NC15	>tr|Q74CJ6|Q74CJ6_GEOSL Acyl-(Acyl carrier protein) ligase, acyl carrier, [acyl-]glycerolphosphate acyltransferase fusion protein OS=Geobacter sulfurreducens (strain ATCC 51573 / DSM 12127 / PCA) GN=GSU1677 PE=4 SV=1;>tr|A0A0D5NC15|A0A0D5NC15_GEOSN AMP-bin
>sp|Q746Q2|YIDC_GEOSL Membrane protein insertase YidC OS=Geobacter sulfurreducens (strain ATCC 51573 / DSM 12127 / PCA) GN=yidC PE=3 SV=1;>tr|A0A0D5N713|A0A0D5N713_GEOSN Membrane protein insertase YidC OS=Geobacter sulfurreducens GN=yidC PE=3 SV=1	0.12284	0.548357			6.96788	6.89729	7.0242	6.65733	6.94958	6.91395					291.37	1578500000	183	2	15	15	34.7	58.698	531	0	7.80032	6.86122	7.03941	6.94164	6.17211	6.45682	6.32535	1605	0.548357	0.12284	Q746Q2;A0A0D5N713	Q746Q2;A0A0D5N713	>sp|Q746Q2|YIDC_GEOSL Membrane protein insertase YidC OS=Geobacter sulfurreducens (strain ATCC 51573 / DSM 12127 / PCA) GN=yidC PE=3 SV=1;>tr|A0A0D5N713|A0A0D5N713_GEOSN Membrane protein insertase YidC OS=Geobacter sulfurreducens GN=yidC PE=3 SV=1
>tr|Q74FJ7|Q74FJ7_GEOSL N5-carboxyaminoimidazole ribonucleotide mutase OS=Geobacter sulfurreducens (strain ATCC 51573 / DSM 12127 / PCA) GN=purE-1 PE=3 SV=1;>tr|A0A0D5N9N0|A0A0D5N9N0_GEOSN N5-carboxyaminoimidazole ribonucleotide mutase OS=Geobacter sulfurr	0.12267	1.384			6.38808	6.51603	6.46055	6.34112	6.29686	6.35868					46.735	225170000	47	2	5	5	39.1	17.087	169	0	7.65354	6.70217	6.85931	6.61726	6.24376	6.08217	6.41135	908	1.384	0.12267	Q74FJ7;A0A0D5N9N0	Q74FJ7;A0A0D5N9N0	>tr|Q74FJ7|Q74FJ7_GEOSL N5-carboxyaminoimidazole ribonucleotide mutase OS=Geobacter sulfurreducens (strain ATCC 51573 / DSM 12127 / PCA) GN=purE-1 PE=3 SV=1;>tr|A0A0D5N9N0|A0A0D5N9N0_GEOSN N5-carboxyaminoimidazole ribonucleotide mutase OS=Geobacter sulfurr
>sp|Q74AT2|LOLD_GEOSL Lipoprotein-releasing system ATP-binding protein LolD OS=Geobacter sulfurreducens (strain ATCC 51573 / DSM 12127 / PCA) GN=lolD PE=3 SV=1;>tr|A0A0D5N308|A0A0D5N308_GEOSN Lipoprotein-releasing system ATP-binding protein LolD OS=Geobact	0.122389	0.486681			6.2858	6.41913	6.52682	6.35647	6.38771	6.12041					18.175	164100000	24	2	5	5	29	24.178	224	0	7.10116	6.04949	6.2843	6.19745	5.78297	6.07199	5.92865	79	0.486681	0.122389	Q74AT2;A0A0D5N308	Q74AT2;A0A0D5N308	>sp|Q74AT2|LOLD_GEOSL Lipoprotein-releasing system ATP-binding protein LolD OS=Geobacter sulfurreducens (strain ATCC 51573 / DSM 12127 / PCA) GN=lolD PE=3 SV=1;>tr|A0A0D5N308|A0A0D5N308_GEOSN Lipoprotein-releasing system ATP-binding protein LolD OS=Geobact
>tr|Q74FH6|Q74FH6_GEOSL SAM-dependent methyltransferase OS=Geobacter sulfurreducens (strain ATCC 51573 / DSM 12127 / PCA) GN=GSU0632 PE=4 SV=1;>tr|A0A0D5N9P9|A0A0D5N9P9_GEOSN SAM-dependent methyltransferase OS=Geobacter sulfurreducens GN=RW64_12750 PE=4 SV	0.122337	0.218924			4.73643	5.25514	5.30037	4.86514	4.84316	5.21663					5.5277	13117000	3	2	2	2	7.9	29.957	267	0	6.07646	5.21445	5.26687	5.16752	4.10404	NaN	5.07317	1911	0.218924	0.122337	Q74FH6;A0A0D5N9P9	Q74FH6;A0A0D5N9P9	>tr|Q74FH6|Q74FH6_GEOSL SAM-dependent methyltransferase OS=Geobacter sulfurreducens (strain ATCC 51573 / DSM 12127 / PCA) GN=GSU0632 PE=4 SV=1;>tr|A0A0D5N9P9|A0A0D5N9P9_GEOSN SAM-dependent methyltransferase OS=Geobacter sulfurreducens GN=RW64_12750 PE=4 SV
>tr|Q74BP2|Q74BP2_GEOSL RNA-binding protein Hfq OS=Geobacter sulfurreducens (strain ATCC 51573 / DSM 12127 / PCA) GN=hfq PE=3 SV=1;>tr|A0A0D5N3G4|A0A0D5N3G4_GEOSN RNA-binding protein Hfq OS=Geobacter sulfurreducens GN=hfq PE=3 SV=1	0.121156	0.782111			6.79502	6.86927	6.73975	6.56451	6.70559	6.77047					76.773	656080000	59	2	4	4	56.8	8.5878	74	0	8.33983	7.31209	7.38054	7.09781	6.55688	7.0026	6.9309	115	0.782111	0.121156	Q74BP2;A0A0D5N3G4	Q74BP2;A0A0D5N3G4	>tr|Q74BP2|Q74BP2_GEOSL RNA-binding protein Hfq OS=Geobacter sulfurreducens (strain ATCC 51573 / DSM 12127 / PCA) GN=hfq PE=3 SV=1;>tr|A0A0D5N3G4|A0A0D5N3G4_GEOSN RNA-binding protein Hfq OS=Geobacter sulfurreducens GN=hfq PE=3 SV=1
>tr|Q74FC0|Q74FC0_GEOSL Efflux pump, RND superfamily, putative OS=Geobacter sulfurreducens (strain ATCC 51573 / DSM 12127 / PCA) GN=hpnN PE=4 SV=1;>tr|A0A0D5N8M9|A0A0D5N8M9_GEOSN Transporter OS=Geobacter sulfurreducens GN=RW64_13065 PE=4 SV=1	0.121041	1.3515			7.00467	6.93769	6.92649	6.88971	6.84331	6.7727					151.7	1572000000	206	2	26	26	36.6	98.477	899	0	7.62825	6.80475	6.90427	6.76589	6.16319	5.90726	6.23872	762	1.3515	0.121041	Q74FC0;A0A0D5N8M9	Q74FC0;A0A0D5N8M9	>tr|Q74FC0|Q74FC0_GEOSL Efflux pump, RND superfamily, putative OS=Geobacter sulfurreducens (strain ATCC 51573 / DSM 12127 / PCA) GN=hpnN PE=4 SV=1;>tr|A0A0D5N8M9|A0A0D5N8M9_GEOSN Transporter OS=Geobacter sulfurreducens GN=RW64_13065 PE=4 SV=1
>tr|Q74EK0|Q74EK0_GEOSL Sensor histidine kinase, HAMP domain-containing OS=Geobacter sulfurreducens (strain ATCC 51573 / DSM 12127 / PCA) GN=GSU0962 PE=4 SV=1;>tr|A0A0D5NA02|A0A0D5NA02_GEOSN Histidine kinase OS=Geobacter sulfurreducens GN=RW64_14475 PE=4 S	0.120444	0.625651			5.66266	5.57106	5.39974	5.36502	5.40785	5.49926					13.154	97736000	14	2	6	5	8.4	74.56	655	0	6.5429	5.40778	5.53193	5.39742	4.46818	4.2396	4.66491	957	0.625651	0.120444	Q74EK0;A0A0D5NA02	Q74EK0;A0A0D5NA02	>tr|Q74EK0|Q74EK0_GEOSL Sensor histidine kinase, HAMP domain-containing OS=Geobacter sulfurreducens (strain ATCC 51573 / DSM 12127 / PCA) GN=GSU0962 PE=4 SV=1;>tr|A0A0D5NA02|A0A0D5NA02_GEOSN Histidine kinase OS=Geobacter sulfurreducens GN=RW64_14475 PE=4 S
>tr|Q74C20|Q74C20_GEOSL Polysaccharide chain length determinant protein OS=Geobacter sulfurreducens (strain ATCC 51573 / DSM 12127 / PCA) GN=GSU1855 PE=4 SV=1	0.120298	0.680311			5.72746	5.81127	5.72354	5.76727	5.5074	5.62671					19.981	114090000	16	1	4	4	11.8	45.285	406	0	6.91113	5.96483	6.27245	6.0447	4.47379	5.2992	5.35875	1810	0.680311	0.120298	Q74C20	Q74C20	>tr|Q74C20|Q74C20_GEOSL Polysaccharide chain length determinant protein OS=Geobacter sulfurreducens (strain ATCC 51573 / DSM 12127 / PCA) GN=GSU1855 PE=4 SV=1
>tr|Q748M9|Q748M9_GEOSL Uncharacterized protein OS=Geobacter sulfurreducens (strain ATCC 51573 / DSM 12127 / PCA) GN=GSU2971 PE=4 SV=1;>tr|A0A0D5N6A1|A0A0D5N6A1_GEOSN Uncharacterized protein OS=Geobacter sulfurreducens GN=RW64_06200 PE=4 SV=1	0.119763	1.11811			7.41817	7.37632	7.45091	7.2946	7.37458	7.21693					50.236	2004700000	52	2	3	3	34.6	8.5136	81	0	8.82493	7.91029	7.90907	7.80974	7.43486	7.61213	7.42147	440	1.11811	0.119763	Q748M9;A0A0D5N6A1	Q748M9;A0A0D5N6A1	>tr|Q748M9|Q748M9_GEOSL Uncharacterized protein OS=Geobacter sulfurreducens (strain ATCC 51573 / DSM 12127 / PCA) GN=GSU2971 PE=4 SV=1;>tr|A0A0D5N6A1|A0A0D5N6A1_GEOSN Uncharacterized protein OS=Geobacter sulfurreducens GN=RW64_06200 PE=4 SV=1
>sp|P62230|RS16_GEOSL 30S ribosomal protein S16 OS=Geobacter sulfurreducens (strain ATCC 51573 / DSM 12127 / PCA) GN=rpsP PE=3 SV=2;>tr|A0A0D5N977|A0A0D5N977_GEOSN 30S ribosomal protein S16 OS=Geobacter sulfurreducens GN=rpsP PE=3 SV=1	0.119753	0.732403			7.81665	7.84701	7.70323	7.6429	7.57952	7.7852					90.515	4065800000	78	2	7	7	67	9.8904	88	0	9.00711	8.20426	8.21888	8.02015	7.69473	7.83355	7.88375	834	0.732403	0.119753	P62230;A0A0D5N977	P62230;A0A0D5N977	>sp|P62230|RS16_GEOSL 30S ribosomal protein S16 OS=Geobacter sulfurreducens (strain ATCC 51573 / DSM 12127 / PCA) GN=rpsP PE=3 SV=2;>tr|A0A0D5N977|A0A0D5N977_GEOSN 30S ribosomal protein S16 OS=Geobacter sulfurreducens GN=rpsP PE=3 SV=1
>sp|Q748D8|DDL_GEOSL D-alanine--D-alanine ligase OS=Geobacter sulfurreducens (strain ATCC 51573 / DSM 12127 / PCA) GN=ddl PE=3 SV=1;>tr|A0A0D5N6Y2|A0A0D5N6Y2_GEOSN D-alanine--D-alanine ligase OS=Geobacter sulfurreducens GN=ddl PE=3 SV=1	0.119739	1.25167			6.61257	6.5652	6.48239	6.39419	6.47663	6.43012					50.05	703290000	100	2	12	12	41.1	33.93	316	0	7.61669	6.41293	6.56853	6.26531	5.88508	5.9888	6.10626	1657	1.25167	0.119739	Q748D8;A0A0D5N6Y2	Q748D8;A0A0D5N6Y2	>sp|Q748D8|DDL_GEOSL D-alanine--D-alanine ligase OS=Geobacter sulfurreducens (strain ATCC 51573 / DSM 12127 / PCA) GN=ddl PE=3 SV=1;>tr|A0A0D5N6Y2|A0A0D5N6Y2_GEOSN D-alanine--D-alanine ligase OS=Geobacter sulfurreducens GN=ddl PE=3 SV=1
>tr|Q74EG8|Q74EG8_GEOSL Fumarate hydratase, class I OS=Geobacter sulfurreducens (strain ATCC 51573 / DSM 12127 / PCA) GN=fumB PE=4 SV=1;>tr|A0A0D5N9E3|A0A0D5N9E3_GEOSN Fumarate hydratase OS=Geobacter sulfurreducens GN=RW64_14625 PE=4 SV=1	0.119653	0.887888			8.50633	8.44846	8.52981	8.37789	8.47424	8.27351					323.31	69749000000	939	2	41	40	82.3	59.435	541	0	9.31205	8.3167	8.49604	8.34553	7.74869	7.77861	7.69569	862	0.887888	0.119653	Q74EG8;A0A0D5N9E3	Q74EG8;A0A0D5N9E3	>tr|Q74EG8|Q74EG8_GEOSL Fumarate hydratase, class I OS=Geobacter sulfurreducens (strain ATCC 51573 / DSM 12127 / PCA) GN=fumB PE=4 SV=1;>tr|A0A0D5N9E3|A0A0D5N9E3_GEOSN Fumarate hydratase OS=Geobacter sulfurreducens GN=RW64_14625 PE=4 SV=1
>tr|Q74G70|Q74G70_GEOSL Probable glycine dehydrogenase (decarboxylating) subunit 1 OS=Geobacter sulfurreducens (strain ATCC 51573 / DSM 12127 / PCA) GN=gcvPA PE=3 SV=1;>tr|A0A0D5N7K1|A0A0D5N7K1_GEOSN Probable glycine dehydrogenase (decarboxylating) subunit	0.119013	0.189677			5.46761	6.09107	5.95704	5.42635	5.83819	5.89414					11.032	228060000	18	2	4	4	11.8	47.964	448	0	7.05702	5.51448	6.0677	5.75345	5.14752	5.18752	5.42891	606	0.189677	0.119013	Q74G70;A0A0D5N7K1	Q74G70;A0A0D5N7K1	>tr|Q74G70|Q74G70_GEOSL Probable glycine dehydrogenase (decarboxylating) subunit 1 OS=Geobacter sulfurreducens (strain ATCC 51573 / DSM 12127 / PCA) GN=gcvPA PE=3 SV=1;>tr|A0A0D5N7K1|A0A0D5N7K1_GEOSN Probable glycine dehydrogenase (decarboxylating) subunit
>tr|Q747B0|Q747B0_GEOSL Sensor histidine kinase, PAS domain-containing OS=Geobacter sulfurreducens (strain ATCC 51573 / DSM 12127 / PCA) GN=GSU3357 PE=4 SV=1	0.119006	1.28811			6.24903	6.18142	6.31182	6.10544	6.1712	6.1086					4.6133	155700000	28	2	5	4	7.9	88.914	794	0	6.51105	5.6898	5.76017	5.66974	5.49101	5.42501	5.34543	1615	1.28811	0.119006	Q747B0;A0A0D5N6V1	Q747B0	>tr|Q747B0|Q747B0_GEOSL Sensor histidine kinase, PAS domain-containing OS=Geobacter sulfurreducens (strain ATCC 51573 / DSM 12127 / PCA) GN=GSU3357 PE=4 SV=1
>tr|Q74B46|Q74B46_GEOSL Aminopeptidase, M42 family OS=Geobacter sulfurreducens (strain ATCC 51573 / DSM 12127 / PCA) GN=GSU2196 PE=4 SV=1;>tr|A0A0D5N433|A0A0D5N433_GEOSN Hydrolase OS=Geobacter sulfurreducens GN=RW64_01925 PE=4 SV=1	0.118248	0.924574			6.98452	6.95852	7.06808	6.96896	6.89068	6.79673					96.042	1818900000	148	2	17	17	56.2	38.247	354	0	7.91738	6.90998	7.01787	6.87376	6.50503	6.50591	6.24898	195	0.924574	0.118248	Q74B46;A0A0D5N433	Q74B46;A0A0D5N433	>tr|Q74B46|Q74B46_GEOSL Aminopeptidase, M42 family OS=Geobacter sulfurreducens (strain ATCC 51573 / DSM 12127 / PCA) GN=GSU2196 PE=4 SV=1;>tr|A0A0D5N433|A0A0D5N433_GEOSN Hydrolase OS=Geobacter sulfurreducens GN=RW64_01925 PE=4 SV=1
>sp|Q74BH6|NADK_GEOSL NAD kinase OS=Geobacter sulfurreducens (strain ATCC 51573 / DSM 12127 / PCA) GN=nadK PE=3 SV=1;>tr|A0A0D5N2D2|A0A0D5N2D2_GEOSN NAD kinase OS=Geobacter sulfurreducens GN=nadK PE=3 SV=1	0.118074	1.11703			6.06213	6.06856	6.18358	5.97714	6.04317	5.93974					6.5133	111280000	26	2	3	3	9.9	30.999	284	0	7.00505	6.06562	6.08153	6.05111	5.71544	5.69386	5.57404	25	1.11703	0.118074	Q74BH6;A0A0D5N2D2	Q74BH6;A0A0D5N2D2	>sp|Q74BH6|NADK_GEOSL NAD kinase OS=Geobacter sulfurreducens (strain ATCC 51573 / DSM 12127 / PCA) GN=nadK PE=3 SV=1;>tr|A0A0D5N2D2|A0A0D5N2D2_GEOSN NAD kinase OS=Geobacter sulfurreducens GN=nadK PE=3 SV=1
>sp|P60599|HIS5_GEOSL Imidazole glycerol phosphate synthase subunit HisH OS=Geobacter sulfurreducens (strain ATCC 51573 / DSM 12127 / PCA) GN=hisH PE=3 SV=1;>tr|A0A0D5N5G1|A0A0D5N5G1_GEOSN Imidazole glycerol phosphate synthase subunit HisH OS=Geobacter sul	0.116968	1.32334			6.38054	6.32709	6.40345	6.21315	6.22466	6.32236					16.934	171610000	37	2	6	6	26.3	23.185	209	0	7.28031	6.33238	6.36438	6.26795	5.87242	5.96579	6.00234	327	1.32334	0.116968	P60599;A0A0D5N5G1	P60599;A0A0D5N5G1	>sp|P60599|HIS5_GEOSL Imidazole glycerol phosphate synthase subunit HisH OS=Geobacter sulfurreducens (strain ATCC 51573 / DSM 12127 / PCA) GN=hisH PE=3 SV=1;>tr|A0A0D5N5G1|A0A0D5N5G1_GEOSN Imidazole glycerol phosphate synthase subunit HisH OS=Geobacter sul
>tr|Q74G69|Q74G69_GEOSL Glycine dehydrogenase (aminomethyl-transferring) OS=Geobacter sulfurreducens (strain ATCC 51573 / DSM 12127 / PCA) GN=gcvP2 PE=4 SV=1;>tr|A0A0D5N8A7|A0A0D5N8A7_GEOSN Glycine dehydrogenase (aminomethyl-transferring) OS=Geobacter sulf	0.116923	0.681628			6.00091	6.01624	5.93879	5.74013	5.9975	5.86753					10.261	195620000	21	2	4	4	11.6	52.174	481	0	6.92969	6.01326	6.23485	6.06036	5.6687	5.52921	5.46231	712	0.681628	0.116923	Q74G69;A0A0D5N8A7	Q74G69;A0A0D5N8A7	>tr|Q74G69|Q74G69_GEOSL Glycine dehydrogenase (aminomethyl-transferring) OS=Geobacter sulfurreducens (strain ATCC 51573 / DSM 12127 / PCA) GN=gcvP2 PE=4 SV=1;>tr|A0A0D5N8A7|A0A0D5N8A7_GEOSN Glycine dehydrogenase (aminomethyl-transferring) OS=Geobacter sulf
>tr|Q74H77|Q74H77_GEOSL Chaperone SurA OS=Geobacter sulfurreducens (strain ATCC 51573 / DSM 12127 / PCA) GN=GSU0015 PE=4 SV=1;>tr|A0A0D5N6I3|A0A0D5N6I3_GEOSN Chaperone SurA OS=Geobacter sulfurreducens GN=RW64_08985 PE=4 SV=1	0.116089	0.807015			5.87312	5.73326	5.93053	5.66657	5.75805	5.76403					17.815	75976000	20	2	4	4	15.6	36.482	321	0	6.57965	5.52974	5.59092	5.38602	4.98862	5.4444	5.09465	476	0.807015	0.116089	Q74H77;A0A0D5N6I3	Q74H77;A0A0D5N6I3	>tr|Q74H77|Q74H77_GEOSL Chaperone SurA OS=Geobacter sulfurreducens (strain ATCC 51573 / DSM 12127 / PCA) GN=GSU0015 PE=4 SV=1;>tr|A0A0D5N6I3|A0A0D5N6I3_GEOSN Chaperone SurA OS=Geobacter sulfurreducens GN=RW64_08985 PE=4 SV=1
>sp|P60836|HIS12_GEOSL ATP phosphoribosyltransferase 2 OS=Geobacter sulfurreducens (strain ATCC 51573 / DSM 12127 / PCA) GN=hisG2 PE=3 SV=1;>tr|A0A0D5N715|A0A0D5N715_GEOSN ATP phosphoribosyltransferase OS=Geobacter sulfurreducens GN=hisG PE=3 SV=1	0.115807	0.642208			6.66399	6.85129	6.66328	6.58857	6.53305	6.70952					86.433	416340000	50	2	9	9	43.4	23.98	212	0	7.47331	6.50887	6.71442	6.3557	6.10582	6.17846	6.19593	1596	0.642208	0.115807	P60836;A0A0D5N715	P60836;A0A0D5N715	>sp|P60836|HIS12_GEOSL ATP phosphoribosyltransferase 2 OS=Geobacter sulfurreducens (strain ATCC 51573 / DSM 12127 / PCA) GN=hisG2 PE=3 SV=1;>tr|A0A0D5N715|A0A0D5N715_GEOSN ATP phosphoribosyltransferase OS=Geobacter sulfurreducens GN=hisG PE=3 SV=1
>tr|Q74FI7|Q74FI7_GEOSL Uncharacterized protein OS=Geobacter sulfurreducens (strain ATCC 51573 / DSM 12127 / PCA) GN=GSU0621 PE=4 SV=2;>tr|A0A0D5N9N9|A0A0D5N9N9_GEOSN Glycosyl transferase family 2 OS=Geobacter sulfurreducens GN=RW64_12695 PE=4 SV=1	0.115623	0.252401			5.37767	5.28502	4.99298	5.30803	4.83535	5.16542					7.1942	19761000	5	2	2	2	6.3	36.087	333	0	6.14968	5.35784	5.25108	4.81002	4.91913	4.98689	4.77876	910	0.252401	0.115623	Q74FI7;A0A0D5N9N9	Q74FI7;A0A0D5N9N9	>tr|Q74FI7|Q74FI7_GEOSL Uncharacterized protein OS=Geobacter sulfurreducens (strain ATCC 51573 / DSM 12127 / PCA) GN=GSU0621 PE=4 SV=2;>tr|A0A0D5N9N9|A0A0D5N9N9_GEOSN Glycosyl transferase family 2 OS=Geobacter sulfurreducens GN=RW64_12695 PE=4 SV=1
>tr|Q74D93|Q74D93_GEOSL Uncharacterized protein OS=Geobacter sulfurreducens (strain ATCC 51573 / DSM 12127 / PCA) GN=GSU1424 PE=4 SV=1;>tr|A0A0D5NDE9|A0A0D5NDE9_GEOSN Uncharacterized protein OS=Geobacter sulfurreducens GN=RW64_20150 PE=4 SV=1	0.114119	0.270837			6.0016	5.98962	6.28726	6.2052	6.00178	5.72915					30.798	158540000	15	2	4	4	27.8	20.751	187	0	7.29704	6.16197	6.14718	6.19893	5.77376	5.80653	5.598	1353	0.270837	0.114119	Q74D93;A0A0D5NDE9	Q74D93;A0A0D5NDE9	>tr|Q74D93|Q74D93_GEOSL Uncharacterized protein OS=Geobacter sulfurreducens (strain ATCC 51573 / DSM 12127 / PCA) GN=GSU1424 PE=4 SV=1;>tr|A0A0D5NDE9|A0A0D5NDE9_GEOSN Uncharacterized protein OS=Geobacter sulfurreducens GN=RW64_20150 PE=4 SV=1
>tr|Q74C07|Q74C07_GEOSL Lipoprotein, putative OS=Geobacter sulfurreducens (strain ATCC 51573 / DSM 12127 / PCA) GN=GSU1869 PE=4 SV=1;>tr|A0A0D5N3H8|A0A0D5N3H8_GEOSN Uncharacterized protein OS=Geobacter sulfurreducens GN=RW64_00155 PE=4 SV=1	0.113221	0.087142			6.0865	5.90292	5.69931	4.89228	6.30468	6.1521					19.541	276990000	20	2	7	7	16.5	47.643	454	0	7.06224	6.17014	6.23942	5.80123	5.03117	5.49714	5.59408	1809	0.087142	0.113221	Q74C07;A0A0D5N3H8	Q74C07;A0A0D5N3H8	>tr|Q74C07|Q74C07_GEOSL Lipoprotein, putative OS=Geobacter sulfurreducens (strain ATCC 51573 / DSM 12127 / PCA) GN=GSU1869 PE=4 SV=1;>tr|A0A0D5N3H8|A0A0D5N3H8_GEOSN Uncharacterized protein OS=Geobacter sulfurreducens GN=RW64_00155 PE=4 SV=1
>sp|Q74GW4|FMT_GEOSL Methionyl-tRNA formyltransferase OS=Geobacter sulfurreducens (strain ATCC 51573 / DSM 12127 / PCA) GN=fmt PE=3 SV=1;>tr|A0A0D5N6Z0|A0A0D5N6Z0_GEOSN Methionyl-tRNA formyltransferase OS=Geobacter sulfurreducens GN=fmt PE=3 SV=1	0.112652	1.06277			6.96208	6.87496	6.89581	6.73207	6.87708	6.78574					180.47	670260000	135	2	13	13	56.5	34.668	317	0	7.62212	6.56052	6.63943	6.54734	6.4419	6.58897	6.40119	531	1.06277	0.112652	Q74GW4;A0A0D5N6Z0	Q74GW4;A0A0D5N6Z0	>sp|Q74GW4|FMT_GEOSL Methionyl-tRNA formyltransferase OS=Geobacter sulfurreducens (strain ATCC 51573 / DSM 12127 / PCA) GN=fmt PE=3 SV=1;>tr|A0A0D5N6Z0|A0A0D5N6Z0_GEOSN Methionyl-tRNA formyltransferase OS=Geobacter sulfurreducens GN=fmt PE=3 SV=1
>sp|Q74E25|SYY_GEOSL Tyrosine--tRNA ligase OS=Geobacter sulfurreducens (strain ATCC 51573 / DSM 12127 / PCA) GN=tyrS PE=3 SV=1;>tr|A0A0D5NB78|A0A0D5NB78_GEOSN Tyrosine--tRNA ligase OS=Geobacter sulfurreducens GN=tyrS PE=3 SV=1	0.11166	1.07727			7.13956	7.00775	7.04151	7.00372	6.90579	6.94433					116.01	2040000000	109	2	12	12	38.2	44.771	403	0	8.07918	7.17243	7.3558	7.11072	6.63068	6.5692	6.58709	1122	1.07727	0.11166	Q74E25;A0A0D5NB78	Q74E25;A0A0D5NB78	>sp|Q74E25|SYY_GEOSL Tyrosine--tRNA ligase OS=Geobacter sulfurreducens (strain ATCC 51573 / DSM 12127 / PCA) GN=tyrS PE=3 SV=1;>tr|A0A0D5NB78|A0A0D5NB78_GEOSN Tyrosine--tRNA ligase OS=Geobacter sulfurreducens GN=tyrS PE=3 SV=1
>sp|Q74E54|NDK_GEOSL Nucleoside diphosphate kinase OS=Geobacter sulfurreducens (strain ATCC 51573 / DSM 12127 / PCA) GN=ndk PE=3 SV=1;>tr|A0A0D5N9R8|A0A0D5N9R8_GEOSN Nucleoside diphosphate kinase OS=Geobacter sulfurreducens GN=ndk PE=3 SV=1	0.111139	0.691874			7.96347	8.08354	8.0083	7.80441	7.89218	8.02531					124.55	6670600000	170	2	11	11	86.1	15.498	137	0	9.04603	8.17418	8.25079	8.09851	7.64453	7.74437	7.8631	921	0.691874	0.111139	Q74E54;A0A0D5N9R8	Q74E54;A0A0D5N9R8	>sp|Q74E54|NDK_GEOSL Nucleoside diphosphate kinase OS=Geobacter sulfurreducens (strain ATCC 51573 / DSM 12127 / PCA) GN=ndk PE=3 SV=1;>tr|A0A0D5N9R8|A0A0D5N9R8_GEOSN Nucleoside diphosphate kinase OS=Geobacter sulfurreducens GN=ndk PE=3 SV=1
>tr|Q74AZ1|Q74AZ1_GEOSL Lipopolysaccharide biogenesis outer membrane chaperone lipoprotein LptE, putative OS=Geobacter sulfurreducens (strain ATCC 51573 / DSM 12127 / PCA) GN=lptE PE=4 SV=1;>tr|A0A0D5N2V2|A0A0D5N2V2_GEOSN Molecular chaperone OS=Geobacter s	0.110228	0.0664351			5.08132	6.08647	5.58331	4.83031	6.45912	5.13097					9.6263	148930000	25	2	2	2	17.6	19.016	176	0	7.39484	NaN	6.34842	6.28771	6.06822	6.49903	6.03519	59	0.0664351	0.110228	Q74AZ1;A0A0D5N2V2	Q74AZ1;A0A0D5N2V2	>tr|Q74AZ1|Q74AZ1_GEOSL Lipopolysaccharide biogenesis outer membrane chaperone lipoprotein LptE, putative OS=Geobacter sulfurreducens (strain ATCC 51573 / DSM 12127 / PCA) GN=lptE PE=4 SV=1;>tr|A0A0D5N2V2|A0A0D5N2V2_GEOSN Molecular chaperone OS=Geobacter s
>tr|Q748J2|Q748J2_GEOSL Adenosylcobinamide kinase and adenosylcobinamide phosphate guanylyltransferase OS=Geobacter sulfurreducens (strain ATCC 51573 / DSM 12127 / PCA) GN=cobU PE=4 SV=1;>tr|A0A0D5N550|A0A0D5N550_GEOSN Adenosylcobinamide kinase OS=Geobacte	0.110008	0.160788			5.26009	4.67125	5.23024	5.2597	4.67104	4.90081					3.9711	45069000	7	2	2	2	11.6	18.762	172	0	6.69963	5.99961	5.82717	5.66076	5.39592	5.48171	5.41052	1660	0.160788	0.110008	Q748J2;A0A0D5N550	Q748J2;A0A0D5N550	>tr|Q748J2|Q748J2_GEOSL Adenosylcobinamide kinase and adenosylcobinamide phosphate guanylyltransferase OS=Geobacter sulfurreducens (strain ATCC 51573 / DSM 12127 / PCA) GN=cobU PE=4 SV=1;>tr|A0A0D5N550|A0A0D5N550_GEOSN Adenosylcobinamide kinase OS=Geobacte
>tr|Q74C85|Q74C85_GEOSL GDP-mannose--undecaprenyl-phosphate mannosyltransferase OS=Geobacter sulfurreducens (strain ATCC 51573 / DSM 12127 / PCA) GN=GSU1789 PE=4 SV=1;>tr|A0A0D5NC11|A0A0D5NC11_GEOSN Dolichyl-phosphate beta-D-mannosyltransferase OS=Geobacte	0.10944	0.164273			5.72591	5.15559	5.54958	5.49549	5.6055	5.00177					5.2925	36527000	8	2	3	3	12.6	27.261	239	0	6.41649	5.52519	5.39954	4.93346	4.71879	5.40333	5.22624	1204	0.164273	0.10944	Q74C85;A0A0D5NC11	Q74C85;A0A0D5NC11	>tr|Q74C85|Q74C85_GEOSL GDP-mannose--undecaprenyl-phosphate mannosyltransferase OS=Geobacter sulfurreducens (strain ATCC 51573 / DSM 12127 / PCA) GN=GSU1789 PE=4 SV=1;>tr|A0A0D5NC11|A0A0D5NC11_GEOSN Dolichyl-phosphate beta-D-mannosyltransferase OS=Geobacte
>sp|Q74CT0|RS15_GEOSL 30S ribosomal protein S15 OS=Geobacter sulfurreducens (strain ATCC 51573 / DSM 12127 / PCA) GN=rpsO PE=3 SV=1;>tr|A0A0D5NCE6|A0A0D5NCE6_GEOSN 30S ribosomal protein S15 OS=Geobacter sulfurreducens GN=rpsO PE=3 SV=1	0.109258	1.05328			7.21966	7.37003	7.25727	7.13852	7.20074	7.17992					70.328	1188800000	65	2	7	7	58	10.54	88	0	8.59798	7.71667	7.84303	7.66876	7.26736	7.44489	7.38423	1263	1.05328	0.109258	Q74CT0;A0A0D5NCE6	Q74CT0;A0A0D5NCE6	>sp|Q74CT0|RS15_GEOSL 30S ribosomal protein S15 OS=Geobacter sulfurreducens (strain ATCC 51573 / DSM 12127 / PCA) GN=rpsO PE=3 SV=1;>tr|A0A0D5NCE6|A0A0D5NCE6_GEOSN 30S ribosomal protein S15 OS=Geobacter sulfurreducens GN=rpsO PE=3 SV=1
>sp|Q74D58|PYRF_GEOSL Orotidine 5-phosphate decarboxylase OS=Geobacter sulfurreducens (strain ATCC 51573 / DSM 12127 / PCA) GN=pyrF PE=3 SV=1;>tr|A0A0D5NDB6|A0A0D5NDB6_GEOSN Orotidine 5-phosphate decarboxylase OS=Geobacter sulfurreducens GN=pyrF PE=3 SV=	0.108948	1.27283			6.93398	7.01753	6.95969	6.79883	6.88475	6.90078					81.449	705580000	96	2	12	12	52.3	25.818	239	0	7.70242	6.75793	6.87417	6.56499	6.28398	6.39412	6.50486	1345	1.27283	0.108948	Q74D58;A0A0D5NDB6	Q74D58;A0A0D5NDB6	>sp|Q74D58|PYRF_GEOSL Orotidine 5-phosphate decarboxylase OS=Geobacter sulfurreducens (strain ATCC 51573 / DSM 12127 / PCA) GN=pyrF PE=3 SV=1;>tr|A0A0D5NDB6|A0A0D5NDB6_GEOSN Orotidine 5-phosphate decarboxylase OS=Geobacter sulfurreducens GN=pyrF PE=3 SV=
>tr|Q749F1|Q749F1_GEOSL SAM-dependent methyltransferase, putative OS=Geobacter sulfurreducens (strain ATCC 51573 / DSM 12127 / PCA) GN=GSU2792 PE=4 SV=1	0.107996	0.167239			5.02265	5.29764	5.21168	4.61111	5.32482	5.27206					2.9806	4741900	8	1	2	2	8	27.985	250	0	5.59677	NaN	NaN	NaN	4.20292	5.30786	4.14104	1680	0.167239	0.107996	Q749F1	Q749F1	>tr|Q749F1|Q749F1_GEOSL SAM-dependent methyltransferase, putative OS=Geobacter sulfurreducens (strain ATCC 51573 / DSM 12127 / PCA) GN=GSU2792 PE=4 SV=1
>tr|A0A0D5N7N2|A0A0D5N7N2_GEOSN Cyclase OS=Geobacter sulfurreducens GN=RW64_08125 PE=4 SV=1	0.107772	0.256219			4.76381	5.29385	4.96101	4.83083	5.02546	4.83908					5.4865	174600	1	1	4	1	18.9	24.448	227	0	4.16286	NaN	NaN	NaN	NaN	NaN	NaN	624	0.256219	0.107772	A0A0D5N7N2	A0A0D5N7N2	>tr|A0A0D5N7N2|A0A0D5N7N2_GEOSN Cyclase OS=Geobacter sulfurreducens GN=RW64_08125 PE=4 SV=1
>sp|Q746R5|DCUP_GEOSL Uroporphyrinogen decarboxylase OS=Geobacter sulfurreducens (strain ATCC 51573 / DSM 12127 / PCA) GN=hemE PE=3 SV=1;>tr|A0A0D5N773|A0A0D5N773_GEOSN Uroporphyrinogen decarboxylase OS=Geobacter sulfurreducens GN=hemE PE=3 SV=1	0.107441	0.981827			7.69593	7.59802	7.54429	7.45428	7.52546	7.53618					145.64	6023800000	345	2	20	20	62.4	37.815	340	0	8.47884	7.43949	7.68613	7.41281	7.05896	7.17872	7.14675	562	0.981827	0.107441	Q746R5;A0A0D5N773	Q746R5;A0A0D5N773	>sp|Q746R5|DCUP_GEOSL Uroporphyrinogen decarboxylase OS=Geobacter sulfurreducens (strain ATCC 51573 / DSM 12127 / PCA) GN=hemE PE=3 SV=1;>tr|A0A0D5N773|A0A0D5N773_GEOSN Uroporphyrinogen decarboxylase OS=Geobacter sulfurreducens GN=hemE PE=3 SV=1
>sp|P61333|EFTS_GEOSL Elongation factor Ts OS=Geobacter sulfurreducens (strain ATCC 51573 / DSM 12127 / PCA) GN=tsf PE=3 SV=1;>tr|A0A0D5N2S4|A0A0D5N2S4_GEOSN Elongation factor Ts OS=Geobacter sulfurreducens GN=tsf PE=3 SV=1	0.10736	1.22273			8.223	8.32253	8.23674	8.13248	8.12064	8.20707					248.24	12981000000	386	2	23	23	73.6	23.689	216	0	8.93722	8.00702	8.07207	7.89113	7.53749	7.60123	7.78276	52	1.22273	0.10736	P61333;A0A0D5N2S4	P61333;A0A0D5N2S4	>sp|P61333|EFTS_GEOSL Elongation factor Ts OS=Geobacter sulfurreducens (strain ATCC 51573 / DSM 12127 / PCA) GN=tsf PE=3 SV=1;>tr|A0A0D5N2S4|A0A0D5N2S4_GEOSN Elongation factor Ts OS=Geobacter sulfurreducens GN=tsf PE=3 SV=1
>tr|Q748A6|Q748A6_GEOSL Helix-turn-helix transcriptional regulator, IclR family OS=Geobacter sulfurreducens (strain ATCC 51573 / DSM 12127 / PCA) GN=GSU3109 PE=4 SV=2;>tr|A0A0D5N624|A0A0D5N624_GEOSN IclR family transcriptional regulator OS=Geobacter sulfur	0.107352	0.656919			6.57097	6.37818	6.45488	6.26621	6.39048	6.42529					30.055	221730000	42	2	7	5	28.9	29.497	266	0	7.16973	6.27	6.14721	5.9683	5.8059	5.96003	5.82574	412	0.656919	0.107352	Q748A6;A0A0D5N624	Q748A6;A0A0D5N624	>tr|Q748A6|Q748A6_GEOSL Helix-turn-helix transcriptional regulator, IclR family OS=Geobacter sulfurreducens (strain ATCC 51573 / DSM 12127 / PCA) GN=GSU3109 PE=4 SV=2;>tr|A0A0D5N624|A0A0D5N624_GEOSN IclR family transcriptional regulator OS=Geobacter sulfur
>tr|Q746Z6|Q746Z6_GEOSL TIM barrel protein, AP endonuclease family 2/xylose isomerase-like family OS=Geobacter sulfurreducens (strain ATCC 51573 / DSM 12127 / PCA) GN=GSU3371 PE=4 SV=1;>tr|A0A0D5N648|A0A0D5N648_GEOSN AP endonuclease OS=Geobacter sulfurredu	0.106558	0.985465			6.02878	6.12398	6.19813	5.98509	6.01858	6.02755					19.667	70983000	6	2	4	4	24.6	29.05	256	0	6.70503	5.93977	5.85657	5.91784	5.50707	5.66301	5.51757	423	0.985465	0.106558	Q746Z6;A0A0D5N648	Q746Z6;A0A0D5N648	>tr|Q746Z6|Q746Z6_GEOSL TIM barrel protein, AP endonuclease family 2/xylose isomerase-like family OS=Geobacter sulfurreducens (strain ATCC 51573 / DSM 12127 / PCA) GN=GSU3371 PE=4 SV=1;>tr|A0A0D5N648|A0A0D5N648_GEOSN AP endonuclease OS=Geobacter sulfurredu
>tr|Q74B32|Q74B32_GEOSL N-acetylneuraminate synthase OS=Geobacter sulfurreducens (strain ATCC 51573 / DSM 12127 / PCA) GN=neuB PE=4 SV=1	0.105643	1.07021			6.7512	6.76983	6.6991	6.58762	6.71672	6.59887					35.137	898570000	67	1	8	8	26.3	39.221	350	0	7.7231	6.70777	6.77397	6.63626	6.28623	6.08106	6.32877	1767	1.07021	0.105643	Q74B32	Q74B32	>tr|Q74B32|Q74B32_GEOSL N-acetylneuraminate synthase OS=Geobacter sulfurreducens (strain ATCC 51573 / DSM 12127 / PCA) GN=neuB PE=4 SV=1
>tr|Q749Y4|Q749Y4_GEOSL Chorismate mutase and prephenate dehydratase OS=Geobacter sulfurreducens (strain ATCC 51573 / DSM 12127 / PCA) GN=pheA PE=4 SV=1;>tr|A0A0D5N463|A0A0D5N463_GEOSN Prephenate dehydratase OS=Geobacter sulfurreducens GN=RW64_04475 PE=4 S	0.105376	0.436643			5.73056	5.82006	5.49481	5.62582	5.50665	5.59684					15.035	91084000	14	2	8	8	25.7	39.92	358	0	6.72899	5.75536	6.01195	5.51068	5.35528	5.21285	5.09195	205	0.436643	0.105376	Q749Y4;A0A0D5N463	Q749Y4;A0A0D5N463	>tr|Q749Y4|Q749Y4_GEOSL Chorismate mutase and prephenate dehydratase OS=Geobacter sulfurreducens (strain ATCC 51573 / DSM 12127 / PCA) GN=pheA PE=4 SV=1;>tr|A0A0D5N463|A0A0D5N463_GEOSN Prephenate dehydratase OS=Geobacter sulfurreducens GN=RW64_04475 PE=4 S
>sp|Q74FF1|CLPB_GEOSL Chaperone protein ClpB OS=Geobacter sulfurreducens (strain ATCC 51573 / DSM 12127 / PCA) GN=clpB PE=3 SV=1;>tr|A0A0D5N8J9|A0A0D5N8J9_GEOSN Chaperone protein ClpB OS=Geobacter sulfurreducens GN=clpB PE=3 SV=1	0.105179	0.391151			7.25083	7.04525	7.02555	7.1013	7.07748	6.82732					193.59	2327300000	350	3	44	44	56.8	96.455	865	0	7.65927	6.90589	6.83623	6.72984	6.24682	6.08034	6.07328	745	0.391151	0.105179	Q74FF1;A0A0D5N8J9;A0LEW2	Q74FF1;A0A0D5N8J9	>sp|Q74FF1|CLPB_GEOSL Chaperone protein ClpB OS=Geobacter sulfurreducens (strain ATCC 51573 / DSM 12127 / PCA) GN=clpB PE=3 SV=1;>tr|A0A0D5N8J9|A0A0D5N8J9_GEOSN Chaperone protein ClpB OS=Geobacter sulfurreducens GN=clpB PE=3 SV=1
>sp|P60454|RL3_GEOSL 50S ribosomal protein L3 OS=Geobacter sulfurreducens (strain ATCC 51573 / DSM 12127 / PCA) GN=rplC PE=3 SV=1;>tr|A0A0D5N6C6|A0A0D5N6C6_GEOSN 50S ribosomal protein L3 OS=Geobacter sulfurreducens GN=rplC PE=3 SV=1	0.105147	0.843482			7.94764	7.97492	8.05227	7.82944	7.84668	7.98326					209.5	4704100000	218	2	19	19	76.2	22.621	210	0	8.55853	7.74589	8.01317	7.72255	7.30177	7.4471	7.52386	453	0.843482	0.105147	P60454;A0A0D5N6C6	P60454;A0A0D5N6C6	>sp|P60454|RL3_GEOSL 50S ribosomal protein L3 OS=Geobacter sulfurreducens (strain ATCC 51573 / DSM 12127 / PCA) GN=rplC PE=3 SV=1;>tr|A0A0D5N6C6|A0A0D5N6C6_GEOSN 50S ribosomal protein L3 OS=Geobacter sulfurreducens GN=rplC PE=3 SV=1
>tr|Q74C68|Q74C68_GEOSL Diadenylate cyclase OS=Geobacter sulfurreducens (strain ATCC 51573 / DSM 12127 / PCA) GN=GSU1807 PE=4 SV=1;>tr|A0A0D5NB89|A0A0D5NB89_GEOSN Membrane protein OS=Geobacter sulfurreducens GN=RW64_17020 PE=4 SV=1	0.104952	0.152585			5.56771	5.66135	5.10619	5.52987	5.53261	4.9579					9.0217	42034000	16	2	3	3	14.6	28.925	261	0	6.54442	5.15506	5.37354	4.44331	4.70608	4.81705	4.91091	1126	0.152585	0.104952	Q74C68;A0A0D5NB89	Q74C68;A0A0D5NB89	>tr|Q74C68|Q74C68_GEOSL Diadenylate cyclase OS=Geobacter sulfurreducens (strain ATCC 51573 / DSM 12127 / PCA) GN=GSU1807 PE=4 SV=1;>tr|A0A0D5NB89|A0A0D5NB89_GEOSN Membrane protein OS=Geobacter sulfurreducens GN=RW64_17020 PE=4 SV=1
>tr|Q74CI3|Q74CI3_GEOSL Riboflavin biosynthesis protein RibBA OS=Geobacter sulfurreducens (strain ATCC 51573 / DSM 12127 / PCA) GN=ribA PE=3 SV=1;>tr|A0A0D5NCQ4|A0A0D5NCQ4_GEOSN Riboflavin biosynthesis protein RibBA OS=Geobacter sulfurreducens GN=ribBA PE=	0.104677	1.56514			6.90608	6.85691	6.93428	6.78124	6.8353	6.7667					63.713	1164400000	124	4	18	18	48.2	43.864	400	0	7.61895	6.76968	6.75143	6.73873	6.13969	6.29541	6.19332	1286	1.56514	0.104677	Q74CI3;A0A0D5NCQ4;A0LI19;A0A0D5N971	Q74CI3;A0A0D5NCQ4	>tr|Q74CI3|Q74CI3_GEOSL Riboflavin biosynthesis protein RibBA OS=Geobacter sulfurreducens (strain ATCC 51573 / DSM 12127 / PCA) GN=ribA PE=3 SV=1;>tr|A0A0D5NCQ4|A0A0D5NCQ4_GEOSN Riboflavin biosynthesis protein RibBA OS=Geobacter sulfurreducens GN=ribBA PE=
[truncated: 1,066 more rows]

## Sheet: GS_ Fo vs Ac 
Fasta headers	Log protein abundance ratio Fo/Ac	Unsignificant	Significant	Contaminant	LFQ intensity Gs_Ac_Fe_1	LFQ intensity Gs_Ac_Fe_2	LFQ intensity Gs_Ac_Fe_3	LFQ intensity Gs_Fo_Fe_1	LFQ intensity Gs_Fo_Fe_2	LFQ intensity Gs_Fo_Fe_3	Only identified by site	Reverse	Potential contaminant	t-test Significant GS_Fo vs Ac	Score	Intensity	MS/MS Count	Number of proteins	Peptides	Unique peptides	Sequence coverage [%]	Mol. weight [kDa]	Sequence length	Q-value	iBAQ		iBAQ Gs_Ac_Fe_1	iBAQ Gs_Ac_Fe_2	iBAQ Gs_Ac_Fe_3	IBAQ AC	iBAQ Gs_Fo_Fe_1	iBAQ Gs_Fo_Fe_2	iBAQ Gs_Fo_Fe_3	IBAQ Formate	id	-Log t-test p value GS_Fo AP:APvs Ac	t-test Difference GS_Fo vs Ac	Protein Ids	Majority protein IDs	Fasta headers
[truncated: 1,625 more rows]

[truncated: 9 more sheets: GS_Fo vs Hy, GS_Hy vs Mix, GS_Fo vs Mix, GS_Ac vs Mix, GS_Ttests, GS_Filtered, proteinGroups, parameters, experimentalDesignTemplate]
